# Supplementary material for: Bisphenol A and Bisphenol S Induce Distinct Transcriptional Profiles in Differentiating Human Primary Preadipocytes
Source: PLoS One. 2016 Sep 29;11(9):e0163318. doi: 10.1371/journal.pone.0163318 (PMC5042406; doi:10.1371/journal.pone.0163318)
Supplement: S1 Table — Data is sorted based on Fold Change (FC). False Discovery Rate (FDR)<0.05, -1.5 < Fold-Change >1.5. (XLSX) [file pone.0163318.s001.xlsx]

## Sheet: Day 2 BPA DEGs Complete List
Differentially expressed genes on day 2 following treatment with BPA. False Discovery Rate (FDR)<0.05, -1.5 < Fold-Change >1.5
DAY 2 Up-regulated Gene List - BPA						DAY 2 Down-regulated Gene List - BPA
IDs	Gene	Fold-Change	FDR			IDs	Gene	Fold-Change	FDR
ENSG00000185862	EVI2B	5.71892	3.10265e-08			ENSG00000248187	RP11-184M15.1	-4.40487	7.52248e-22
ENSG00000136689	IL1RN	5.62707	1.48619e-07			ENSG00000134317	GRHL1	-3.53334	0.00207577
ENSG00000126861	OMG	4.64807	3.24206e-34			ENSG00000244968	LIFR-AS1	-3.53076	0.00158447
ENSG00000126217	MCF2L	4.20448	8.20161e-17			ENSG00000152463	OLAH	-3.51744	0.000238871
ENSG00000166473	PKD1L2	3.83273	1.62656e-05			ENSG00000253882	RP11-61L23.2	-3.40003	0.00283635
ENSG00000104951	IL4I1	3.51754	0.000384424			ENSG00000174945	AMZ1	-3.23698	0.000229464
ENSG00000140993	TIGD7	3.45037	0.000871547			ENSG00000165072	MAMDC2	-3.21884	2.18699e-09
ENSG00000140022	STON2	3.37687	0.000467574			ENSG00000168497	SDPR	-3.13936	1.27817e-15
ENSG00000170873	MTSS1	3.34642	7.87724e-14			ENSG00000273542	HIST1H4K	-2.78256	0.000177008
ENSG00000078295	ADCY2	3.33383	0.000514695			ENSG00000236255	AC009404.2	-2.77577	3.31719e-05
ENSG00000143786	CNIH3	3.2663	4.12028e-12			ENSG00000241644	INMT	-2.74404	3.08331e-06
ENSG00000196208	GREB1	3.2285	0.00035789			ENSG00000233622	CYP2T2P	-2.67967	0.00374319
ENSG00000235961	PNMA6A	3.15147	9.43462e-07			ENSG00000219992	RP11-420L9.2	-2.64896	0.0152135
ENSG00000164379	FOXQ1	2.90948	4.68811e-05			ENSG00000263126	CTC-479C5.10	-2.57199	0.0205702
ENSG00000213363	RPS3P6	2.88629	0.000338112			ENSG00000197714	ZNF460	-2.52984	0.00796474
ENSG00000115648	MLPH	2.88606	2.89367e-20			ENSG00000104903	LYL1	-2.52627	0.00144389
ENSG00000152380	FAM151B	2.76805	0.0153736			ENSG00000205002	AARD	-2.52199	0.000547529
ENSG00000186907	RTN4RL2	2.743	1.8847e-25			ENSG00000172183	ISG20	-2.4415	0.000784734
ENSG00000254876	RP11-23J9.5	2.71629	0.0109573			ENSG00000204176	SYT15	-2.39601	0.000163733
ENSG00000143387	CTSK	2.71164	1.1401e-17			ENSG00000143061	IGSF3	-2.28373	2.59025e-12
ENSG00000235688	AC116614.1	2.70044	0.00636408			ENSG00000153162	BMP6	-2.27588	3.47293e-10
ENSG00000214814	FER1L6	2.68935	0.000333832			ENSG00000164037	SLC9B1	-2.27559	0.00809104
ENSG00000135914	HTR2B	2.65764	0.00243976			ENSG00000183691	NOG	-2.27232	0.000721628
ENSG00000092068	SLC7A8	2.5451	2.68643e-24			ENSG00000038295	TLL1	-2.2709	0.00246501
ENSG00000115267	IFIH1	2.53766	0.000258598			ENSG00000151025	GPR158	-2.25831	0.0351515
ENSG00000155962	CLIC2	2.5356	0.000643341			ENSG00000164106	SCRG1	-2.25322	0.00210423
ENSG00000141934	PPAP2C	2.52936	2.45414e-06			ENSG00000261490	RP11-448G15.3	-2.24422	0.0449115
ENSG00000087076	HSD17B14	2.51732	1.27817e-15			ENSG00000170961	HAS2	-2.21872	6.40937e-07
ENSG00000135077	HAVCR2	2.45366	0.00015935			ENSG00000123485	HJURP	-2.21809	0.00417875
ENSG00000104059	FAM189A1	2.4062	0.000827185			ENSG00000213906	LTB4R2	-2.2098	0.0167925
ENSG00000064886	CHI3L2	2.40482	0.0059808			ENSG00000050438	SLC4A8	-2.19926	0.0277717
ENSG00000183196	CHST6	2.37187	0.0108574			ENSG00000205426	KRT81	-2.19701	0.00619814
ENSG00000110799	VWF	2.36223	0.00212739			ENSG00000166845	C18orf54	-2.19125	0.0117488
ENSG00000131477	RAMP2	2.35303	2.99832e-07			ENSG00000172156	CCL11	-2.16728	3.54214e-11
ENSG00000166924	NYAP1	2.33923	0.000165015			ENSG00000139211	AMIGO2	-2.16397	0.00192591
ENSG00000102385	DRP2	2.33622	0.00826454			ENSG00000170382	LRRN2	-2.16011	0.0351964
ENSG00000140323	DISP2	2.31911	6.53293e-06			ENSG00000079841	RIMS1	-2.13493	0.0077129
ENSG00000152137	HSPB8	2.31486	8.03883e-15			ENSG00000241684	ADAMTS9-AS2	-2.10731	0.00946223
ENSG00000186417	GLDN	2.31348	5.81536e-10			ENSG00000196196	HRCT1	-2.1038	0.0117488
ENSG00000197816	CCDC180	2.30568	0.0105667			ENSG00000078018	MAP2	-2.07041	0.0451497
ENSG00000102032	RENBP	2.29053	7.70463e-05			ENSG00000197124	ZNF682	-2.05218	0.0424283
ENSG00000255495	FAM85A	2.28931	0.00335324			ENSG00000141052	MYOCD	-2.04584	0.0501021
ENSG00000163590	PPM1L	2.2868	4.01287e-06			ENSG00000212916	MAP10	-2.00697	0.00402789
ENSG00000204103	MAFB	2.26408	1.71673e-13			ENSG00000085514	PILRA	-1.99641	0.0415264
ENSG00000131730	CKMT2	2.25973	0.0127539			ENSG00000182107	TMEM30B	-1.99035	0.00394042
ENSG00000136169	SETDB2	2.25559	2.51857e-06			ENSG00000255090	RP11-820L6.1	-1.98718	0.00077482
ENSG00000165795	NDRG2	2.25471	0.000159179			ENSG00000240583	AQP1	-1.97832	0.000844658
ENSG00000025039	RRAGD	2.24662	0.00205092			ENSG00000118523	CTGF	-1.97652	0.000103616
ENSG00000272644	RP11-33O4.1	2.23278	0.0371409			ENSG00000091972	CD200	-1.96393	0.00272398
ENSG00000132321	IQCA1	2.22593	0.015485			ENSG00000027075	PRKCH	-1.95724	2.33603e-06
ENSG00000125409	TEKT3	2.21332	0.03924			ENSG00000169933	FRMPD4	-1.95537	0.00857965
ENSG00000189320	FAM180A	2.21104	0.0266566			ENSG00000144810	COL8A1	-1.95475	6.88587e-09
ENSG00000170262	MRAP	2.19428	0.0423011			ENSG00000274565	CTD-3035K23.7	-1.9483	0.00093286
ENSG00000163947	ARHGEF3	2.19008	4.96189e-06			ENSG00000197410	DCHS2	-1.94513	0.00251285
ENSG00000171791	BCL2	2.18129	4.80967e-09			ENSG00000244625	MIATNB	-1.93914	0.00339436
ENSG00000164742	ADCY1	2.17441	1.79481e-09			ENSG00000231607	DLEU2	-1.91903	0.0342148
ENSG00000250644	RP11-295K3.1	2.1691	0.000940694			ENSG00000224165	DNAJC27-AS1	-1.91349	0.0447963
ENSG00000030304	MUSK	2.16386	0.0396002			ENSG00000124875	CXCL6	-1.9092	2.59545e-06
ENSG00000105146	AURKC	2.14505	0.0300257			ENSG00000102760	RGCC	-1.90177	0.00418155
ENSG00000008517	IL32	2.10726	0.0123425			ENSG00000272384	RP11-44N11.2	-1.89652	0.03924
ENSG00000184923	NUTM2A	2.10366	0.0127133			ENSG00000066923	STAG3	-1.88777	0.0473076
ENSG00000144891	AGTR1	2.0729	0.000721628			ENSG00000165807	PPP1R36	-1.88759	0.03924
ENSG00000259207	ITGB3	2.07166	5.482e-11			ENSG00000102554	KLF5	-1.88512	0.00232112
ENSG00000196418	ZNF124	2.04521	0.00826454			ENSG00000150051	MKX	-1.87658	0.000883258
ENSG00000088305	DNMT3B	2.03501	0.00243348			ENSG00000106366	SERPINE1	-1.87497	1.4244e-10
ENSG00000136040	PLXNC1	2.02784	3.36556e-05			ENSG00000115468	EFHD1	-1.86738	5.85758e-05
ENSG00000167889	MGAT5B	2.02541	0.0199351			ENSG00000173239	LIPM	-1.86001	0.0372143
ENSG00000188042	ARL4C	2.02298	1.34927e-15			ENSG00000233225	AC004987.9	-1.85835	0.0367774
ENSG00000157510	AFAP1L1	2.02182	1.6026e-09			ENSG00000163739	CXCL1	-1.85023	0.00228272
ENSG00000261126	RBFADN	2.01076	0.0488321			ENSG00000017427	IGF1	-1.82785	0.000229948
ENSG00000162493	PDPN	2.00779	5.81536e-10			ENSG00000164418	GRIK2	-1.81052	0.0151313
ENSG00000169908	TM4SF1	2.00544	0.000541483			ENSG00000203724	C1orf53	-1.81002	0.0201088
ENSG00000072041	SLC6A15	2.00109	0.000229948			ENSG00000258655	ARHGAP5-AS1	-1.80871	0.0197534
ENSG00000134802	SLC43A3	1.99252	1.55778e-13			ENSG00000261295	RP11-524D16__A.3	-1.80409	0.0300142
ENSG00000121769	FABP3	1.98834	0.00315909			ENSG00000186297	GABRA5	-1.80049	0.01277
ENSG00000134070	IRAK2	1.9873	0.0146759			ENSG00000170153	RNF150	-1.79553	2.25551e-06
ENSG00000173546	CSPG4	1.9847	1.06372e-07			ENSG00000130176	CNN1	-1.78272	0.0123561
ENSG00000105894	PTN	1.9777	0.00834398			ENSG00000170624	SGCD	-1.7782	0.00024248
ENSG00000185567	AHNAK2	1.96933	5.6826e-08			ENSG00000181097	BREA2	-1.77689	0.0299681
ENSG00000244363	RPL7P23	1.93958	0.0412369			ENSG00000257556	RP11-44N21.1	-1.75583	0.0136164
ENSG00000011347	SYT7	1.93666	0.00620482			ENSG00000128656	CHN1	-1.75156	0.000137716
ENSG00000172296	SPTLC3	1.93348	0.0172038			ENSG00000091129	NRCAM	-1.74773	0.00690459
ENSG00000274349	ZNF658	1.93198	0.0201088			ENSG00000276649	RP5-858L17.1	-1.7421	0.0414829
ENSG00000173894	CBX2	1.93008	0.00966142			ENSG00000254300	LINC01111	-1.74201	0.038886
ENSG00000187260	WDR86	1.92799	4.73047e-05			ENSG00000255690	TRIL	-1.74078	7.13514e-06
ENSG00000184349	EFNA5	1.91883	0.000806757			ENSG00000121361	KCNJ8	-1.7353	7.32906e-05
ENSG00000169891	REPS2	1.91847	0.000581308			ENSG00000139970	RTN1	-1.73238	0.0329175
ENSG00000123689	G0S2	1.91286	4.01287e-06			ENSG00000142910	TINAGL1	-1.7266	0.00363095
ENSG00000159674	SPON2	1.91002	1.68397e-19			ENSG00000121716	PILRB	-1.7244	0.00482682
ENSG00000010932	FMO1	1.90947	0.0372143			ENSG00000167244	IGF2	-1.72037	8.87119e-09
ENSG00000224769	AC069213.1	1.90165	0.0412505			ENSG00000259330	INAFM2	-1.72014	0.00636714
ENSG00000138030	KHK	1.8942	0.0024758			ENSG00000198556	ZNF789	-1.71918	0.0335505
ENSG00000170412	GPRC5C	1.89147	2.23046e-10			ENSG00000064042	LIMCH1	-1.71697	1.22419e-05
ENSG00000135744	AGT	1.88962	0.000201678			ENSG00000154188	ANGPT1	-1.71334	4.29742e-07
ENSG00000142347	MYO1F	1.88941	0.00059697			ENSG00000144583	MARCH4	-1.71281	0.00416081
ENSG00000186272	ZNF17	1.88497	0.0131428			ENSG00000171889	MIR31HG	-1.69639	0.0280947
ENSG00000197077	KIAA1671	1.88278	8.67212e-05			ENSG00000125319	C17orf53	-1.69573	0.0115189
ENSG00000138669	PRKG2	1.87693	0.0204047			ENSG00000133106	EPSTI1	-1.69353	0.00861743
ENSG00000050628	PTGER3	1.86688	2.8667e-07			ENSG00000088451	TGDS	-1.69335	0.00851551
ENSG00000149489	ROM1	1.86464	0.0326166			ENSG00000275719	CTB-147N14.6	-1.69047	0.0171111
ENSG00000171227	TMEM37	1.86199	0.00033123			ENSG00000135502	SLC26A10	-1.68822	0.0155618
ENSG00000166900	STX3	1.86109	0.000306381			ENSG00000145934	TENM2	-1.68779	0.00893712
ENSG00000170891	CYTL1	1.84959	2.66314e-05			ENSG00000182873	RP11-181G12.2	-1.68622	0.0257509
ENSG00000136235	GPNMB	1.8485	1.24885e-08			ENSG00000167772	ANGPTL4	-1.68599	7.57968e-12
ENSG00000105991	HOXA1	1.83041	0.0123425			ENSG00000102678	FGF9	-1.68455	0.00653635
ENSG00000197971	MBP	1.82941	1.25645e-09			ENSG00000262903	RP11-235E17.6	-1.67746	0.00454232
ENSG00000130513	GDF15	1.82835	1.20446e-11			ENSG00000170390	DCLK2	-1.6722	0.0381973
ENSG00000263470	RP11-160O5.1	1.8274	0.028637			ENSG00000175567	UCP2	-1.67069	0.00260412
ENSG00000144730	IL17RD	1.82635	0.00413235			ENSG00000131471	AOC3	-1.67047	0.0048735
ENSG00000162595	DIRAS3	1.82197	0.000849268			ENSG00000107796	ACTA2	-1.66828	0.00280083
ENSG00000163689	C3orf67	1.80945	0.0493421			ENSG00000117262	GPR89A	-1.65844	0.0298511
ENSG00000277476	RP11-147L13.13	1.80437	0.00861743			ENSG00000128923	FAM63B	-1.65152	3.00653e-08
ENSG00000187801	ZFP69B	1.80379	0.0162728			ENSG00000115457	IGFBP2	-1.6432	0.000103616
ENSG00000162004	CCDC78	1.79872	0.0462456			ENSG00000182253	SYNM	-1.64161	0.0139836
ENSG00000135144	DTX1	1.79542	0.0172974			ENSG00000169583	CLIC3	-1.64058	0.0110645
ENSG00000061918	GUCY1B3	1.79256	0.015485			ENSG00000041982	TNC	-1.6384	1.02633e-05
ENSG00000214575	CPEB1	1.7897	0.000871547			ENSG00000162614	NEXN	-1.63359	0.00228272
ENSG00000149256	TENM4	1.78868	0.0100169			ENSG00000120129	DUSP1	-1.63332	1.46403e-06
ENSG00000105672	ETV2	1.78777	0.0128211			ENSG00000147408	CSGALNACT1	-1.62989	0.000149933
ENSG00000053747	LAMA3	1.78727	0.000110089			ENSG00000111087	GLI1	-1.62272	0.0388183
ENSG00000182185	RAD51B	1.78722	0.0176688			ENSG00000172403	SYNPO2	-1.61816	0.00640854
ENSG00000260454	RP11-367F23.2	1.78318	0.00383478			ENSG00000174697	LEP	-1.61314	0.0412369
ENSG00000137869	CYP19A1	1.77509	2.19506e-09			ENSG00000260793	RP5-882C2.2	-1.6122	0.0259771
ENSG00000130052	STARD8	1.77294	0.00247997			ENSG00000134198	TSPAN2	-1.61111	0.0117985
ENSG00000204131	NHSL2	1.77135	0.0358672			ENSG00000184154	LRTOMT	-1.61009	0.0158259
ENSG00000183578	TNFAIP8L3	1.77104	0.000229464			ENSG00000143196	DPT	-1.60934	3.19945e-06
ENSG00000171388	APLN	1.76775	3.60932e-06			ENSG00000280143	AP000892.6	-1.60677	0.00170834
ENSG00000197696	NMB	1.7675	0.0141676			ENSG00000164128	NPY1R	-1.6023	0.0186871
ENSG00000262712	RP11-295D4.1	1.7629	0.0407639			ENSG00000175066	GK5	-1.59664	0.00632582
ENSG00000131773	KHDRBS3	1.76054	0.000629157			ENSG00000184524	CEND1	-1.5963	0.00562704
ENSG00000183049	CAMK1D	1.75848	7.44179e-06			ENSG00000113460	BRIX1	-1.59167	0.000373466
ENSG00000177363	LRRN4CL	1.75357	0.0106147			ENSG00000151778	SERP2	-1.59043	0.00210423
ENSG00000100065	CARD10	1.75275	0.00573409			ENSG00000113966	ARL6	-1.58568	0.03428
ENSG00000095370	SH2D3C	1.75248	0.0205414			ENSG00000162849	KIF26B	-1.58506	0.00206272
ENSG00000187266	EPOR	1.7495	0.00110056			ENSG00000095303	PTGS1	-1.58301	2.40309e-16
ENSG00000101680	LAMA1	1.7457	1.3294e-11			ENSG00000232063	RP11-307E17.8	-1.58222	0.0337062
ENSG00000168237	GLYCTK	1.73949	0.0433207			ENSG00000022267	FHL1	-1.5781	1.02228e-11
ENSG00000117594	HSD11B1	1.73857	0.0180295			ENSG00000133169	BEX1	-1.57794	0.0423011
ENSG00000149633	KIAA1755	1.73524	7.9889e-06			ENSG00000188010	MORN2	-1.57657	0.0327335
ENSG00000154127	UBASH3B	1.73429	0.00251285			ENSG00000127951	FGL2	-1.56894	8.72758e-05
ENSG00000204366	ZBTB12	1.73232	4.89611e-06			ENSG00000105792	CFAP69	-1.56794	0.000140001
ENSG00000135917	SLC19A3	1.73206	0.00171567			ENSG00000077684	JADE1	-1.56244	1.6107e-11
ENSG00000224383	PRR29	1.72712	0.00762992			ENSG00000135919	SERPINE2	-1.5613	0.000229464
ENSG00000135476	ESPL1	1.72694	0.0254108			ENSG00000111057	KRT18	-1.55513	0.00260412
ENSG00000242611	AC093627.8	1.72674	0.0211411			ENSG00000139132	FGD4	-1.55158	0.00214579
ENSG00000164300	SERINC5	1.72069	2.01741e-05			ENSG00000255248	RP11-166D19.1	-1.55145	7.87724e-14
ENSG00000162066	AMDHD2	1.72062	3.72262e-09			ENSG00000121989	ACVR2A	-1.55007	1.67213e-05
ENSG00000197321	SVIL	1.71314	9.88278e-07			ENSG00000177576	C18orf32	-1.54945	0.04512
ENSG00000172348	RCAN2	1.70915	0.0167394			ENSG00000164761	TNFRSF11B	-1.54507	0.000485248
ENSG00000088881	EBF4	1.69896	0.00414304			ENSG00000260604	RP1-140K8.5	-1.54248	0.00049931
ENSG00000174327	SLC16A13	1.69799	0.00159236			ENSG00000176532	PRR15	-1.53933	0.00734918
ENSG00000159023	EPB41	1.69782	0.00931801			ENSG00000128262	POM121L9P	-1.53772	0.00114364
ENSG00000173295	FAM86B3P	1.69619	0.00413235			ENSG00000164056	SPRY1	-1.53589	0.00228272
ENSG00000189001	SBSN	1.68617	1.77379e-08			ENSG00000174652	ZNF266	-1.53039	0.00458441
ENSG00000119514	GALNT12	1.68608	4.12028e-12			ENSG00000198948	MFAP3L	-1.52479	0.00427358
ENSG00000242992	FTH1P4	1.67456	0.0468445			ENSG00000154319	FAM167A	-1.5243	0.0370824
ENSG00000166106	ADAMTS15	1.67392	1.46403e-06			ENSG00000151012	SLC7A11	-1.52227	0.000126777
ENSG00000117643	MAN1C1	1.67379	4.99608e-11			ENSG00000163659	TIPARP	-1.52167	3.79195e-05
ENSG00000162944	RFTN2	1.67239	0.0160418			ENSG00000170801	HTRA3	-1.51939	0.000321976
ENSG00000109738	GLRB	1.6709	0.0116104			ENSG00000265666	RARA-AS1	-1.5173	0.0370824
ENSG00000095383	TBC1D2	1.66901	2.14169e-05			ENSG00000143153	ATP1B1	-1.51688	0.0394645
ENSG00000108828	VAT1	1.66823	1.01027e-10			ENSG00000138771	SHROOM3	-1.51278	0.0361086
ENSG00000167994	RAB3IL1	1.6637	0.000146899			ENSG00000006283	CACNA1G	-1.50632	0.0354082
ENSG00000054938	CHRDL2	1.66059	8.67212e-05			ENSG00000146373	RNF217	-1.50581	0.00502397
ENSG00000214530	STARD10	1.65942	7.66047e-05			ENSG00000214114	MYCBP	-1.50379	0.0156961
ENSG00000164949	GEM	1.65827	8.16293e-06			ENSG00000135480	KRT7	-1.50112	0.00632582
ENSG00000197355	UAP1L1	1.6565	2.40566e-05			ENSG00000260597	AC012531.25	-1.50088	0.0399573
ENSG00000135047	CTSL	1.65338	2.51387e-05			ENSG00000111907	TPD52L1	-1.50069	0.00222425
ENSG00000174899	C3orf55	1.64777	0.00161561			ENSG00000108691	CCL2	-1.5003	0.00163754
ENSG00000135709	KIAA0513	1.64511	0.000395543			ENSG00000121552	CSTA	-1.49822	0.00418155
ENSG00000135842	FAM129A	1.64325	3.56657e-09			ENSG00000160298	C21orf58	-1.49412	0.0077129
ENSG00000135218	CD36	1.64072	5.10107e-08			ENSG00000040275	SPDL1	-1.49393	0.000320549
ENSG00000218980	FTH1P15	1.63933	0.0160418			ENSG00000108423	TUBD1	-1.49211	0.0447879
ENSG00000108622	ICAM2	1.63219	0.00224362			ENSG00000114251	WNT5A	-1.48777	3.92155e-07
ENSG00000173801	JUP	1.62966	0.00110754			ENSG00000141449	GREB1L	-1.48306	0.0259502
ENSG00000119283	TRIM67	1.62509	0.000577725			ENSG00000183023	SLC8A1	-1.4828	0.000940694
ENSG00000279338	RP1-309I22.2	1.62233	0.037477			ENSG00000120075	HOXB5	-1.48255	0.0423011
ENSG00000279117	CTD-2562J17.6	1.62152	0.0149176			ENSG00000120868	APAF1	-1.48054	0.0276569
ENSG00000139200	PIANP	1.62137	0.0176912			ENSG00000173376	NDNF	-1.47932	7.17796e-06
ENSG00000187699	C2orf88	1.61914	0.00205992			ENSG00000182580	EPHB3	-1.47326	0.000413099
ENSG00000134594	RAB33A	1.61662	0.00497934			ENSG00000099860	GADD45B	-1.47216	0.0193691
ENSG00000100626	GALNT16	1.61495	0.0222354			ENSG00000132003	ZSWIM4	-1.46694	0.000149933
ENSG00000160999	SH2B2	1.61222	0.0117985			ENSG00000037965	HOXC8	-1.46409	0.0209002
ENSG00000048740	CELF2	1.60944	0.00170834			ENSG00000077943	ITGA8	-1.46313	0.00981474
ENSG00000197635	DPP4	1.607	0.00205992			ENSG00000138758	SEPT11	-1.46146	1.69558e-07
ENSG00000118420	UBE3D	1.6041	0.0480983			ENSG00000221866	PLXNA4	-1.46133	0.00572348
ENSG00000163359	COL6A3	1.60318	3.34875e-05			ENSG00000204172	AGAP10	-1.46046	0.0450983
ENSG00000099194	SCD	1.60201	4.16646e-07			ENSG00000151006	PRSS53	-1.45884	0.0406629
ENSG00000157873	TNFRSF14	1.6017	9.74525e-06			ENSG00000127863	TNFRSF19	-1.45676	0.0210299
ENSG00000143772	ITPKB	1.6014	1.08355e-06			ENSG00000123358	NR4A1	-1.45468	0.0180295
ENSG00000159842	ABR	1.60014	1.64583e-15
ENSG00000116741	RGS2	1.59492	0.000629157
ENSG00000115884	SDC1	1.59403	6.83958e-07
ENSG00000149380	P4HA3	1.59052	4.42961e-11
ENSG00000157227	MMP14	1.58782	1.55634e-16
ENSG00000146374	RSPO3	1.58694	1.11836e-06
ENSG00000118515	SGK1	1.58647	4.97677e-20
ENSG00000132688	NES	1.58527	0.0108058
ENSG00000168116	KIAA1586	1.58516	0.0367774
ENSG00000187955	COL14A1	1.58316	0.00306064
ENSG00000145685	LHFPL2	1.58294	1.56345e-10
ENSG00000133321	RARRES3	1.58275	0.00516987
ENSG00000164845	FAM86FP	1.58253	0.0347054
ENSG00000135929	CYP27A1	1.58193	5.21833e-11
ENSG00000103855	CD276	1.57999	3.01032e-12
ENSG00000183828	NUDT14	1.57807	0.0185763
ENSG00000148344	PTGES	1.57721	4.25425e-11
ENSG00000177614	PGBD5	1.57527	0.0488188
ENSG00000122547	EEPD1	1.57086	0.000942525
ENSG00000106976	DNM1	1.56924	0.00147148
ENSG00000123610	TNFAIP6	1.56901	7.95704e-05
ENSG00000267673	FDX1L	1.56596	0.00279841
ENSG00000137486	ARRB1	1.56125	6.84986e-05
ENSG00000014914	MTMR11	1.55937	0.00402789
ENSG00000106772	PRUNE2	1.55877	0.000201106
ENSG00000154310	TNIK	1.55783	0.000321384
ENSG00000095209	TMEM38B	1.5578	0.00107688
ENSG00000139364	TMEM132B	1.55603	0.0421515
ENSG00000175287	PHYHD1	1.55588	0.000163733
ENSG00000143494	VASH2	1.55369	0.0113385
ENSG00000074410	CA12	1.54907	0.0266785
ENSG00000158859	ADAMTS4	1.54638	4.68811e-05
ENSG00000115896	PLCL1	1.54555	0.00289673
ENSG00000130203	APOE	1.54437	2.08855e-05
ENSG00000122861	PLAU	1.54155	2.88277e-07
ENSG00000134324	LPIN1	1.54047	7.90845e-09
ENSG00000115604	IL18R1	1.54046	0.00363517
ENSG00000164649	CDCA7L	1.53808	1.50353e-06
ENSG00000255737	AGAP2-AS1	1.53532	3.89446e-05
ENSG00000124496	TRERF1	1.53265	0.00139748
ENSG00000204219	TCEA3	1.52932	0.0187114
ENSG00000108960	MMD	1.52909	0.000243562
ENSG00000042493	CAPG	1.52562	0.000300849
ENSG00000134668	SPOCD1	1.52502	0.0023833
ENSG00000161544	CYGB	1.52199	0.000179546
ENSG00000130517	PGPEP1	1.52164	1.62656e-05
ENSG00000133083	DCLK1	1.52151	3.00653e-08
ENSG00000157551	KCNJ15	1.51958	0.0110998
ENSG00000154589	LY96	1.5184	0.0244558
ENSG00000186577	C6orf1	1.51498	0.000121735
ENSG00000270194	RP11-259K5.2	1.51441	0.0213062
ENSG00000137507	LRRC32	1.51245	7.46409e-08
ENSG00000064205	WISP2	1.50951	0.0121078
ENSG00000099377	HSD3B7	1.50345	0.0420652
ENSG00000105327	BBC3	1.50242	0.00297305
ENSG00000129988	LBP	1.50038	0.00260412
ENSG00000087245	MMP2	1.49724	5.0495e-07
ENSG00000159388	BTG2	1.49686	0.00496239
ENSG00000010278	CD9	1.49193	0.00279405
ENSG00000079257	LXN	1.48977	0.00117131
ENSG00000174705	SH3PXD2B	1.48971	3.65351e-06
ENSG00000115963	RND3	1.48916	2.07778e-07
ENSG00000110721	CHKA	1.48812	0.0136164
ENSG00000088882	CPXM1	1.48348	3.61906e-05
ENSG00000279030	RP11-212I21.3	1.47991	0.00740002
ENSG00000162522	KIAA1522	1.4788	0.000968684
ENSG00000155099	TMEM55A	1.47827	0.0151107
ENSG00000167191	GPRC5B	1.47756	0.00383478
ENSG00000146859	TMEM140	1.47401	8.16293e-06
ENSG00000102796	DHRS12	1.47365	0.0316386
ENSG00000127528	KLF2	1.47326	0.040806
ENSG00000139318	DUSP6	1.4731	0.00423594
ENSG00000137265	IRF4	1.4721	0.000883258
ENSG00000125434	SLC25A35	1.47197	0.00854972
ENSG00000008853	RHOBTB2	1.46952	1.46242e-07
ENSG00000158813	EDA	1.4674	0.0331646
ENSG00000145632	PLK2	1.4652	2.11426e-05
ENSG00000169418	NPR1	1.46428	5.10107e-08
ENSG00000047648	ARHGAP6	1.46343	0.00665172
ENSG00000136848	DAB2IP	1.46286	1.39928e-07
ENSG00000198715	C1orf85	1.46238	7.16474e-09
ENSG00000122507	BBS9	1.46135	0.00383237
ENSG00000198848	CES1	1.46075	0.0113577
ENSG00000116574	RHOU	1.46018	0.0318031
ENSG00000149150	SLC43A1	1.45845	3.0467e-06
ENSG00000133048	CHI3L1	1.45608	0.00059697
ENSG00000237264	FTH1P11	1.4556	0.00402103
ENSG00000232368	FTLP2	1.45486	0.04427
ENSG00000166278	C2	1.45484	0.029007
ENSG00000172456	FGGY	1.45321	0.0351964
ENSG00000156381	ANKRD9	1.45165	0.00054929
ENSG00000099204	ABLIM1	1.45148	0.022603
ENSG00000123358	NR4A1	-1.45468	0.0180295
ENSG00000127863	TNFRSF19	-1.45676	0.0210299
ENSG00000151006	PRSS53	-1.45884	0.0406629
ENSG00000204172	AGAP10	-1.46046	0.0450983
ENSG00000221866	PLXNA4	-1.46133	0.00572348
ENSG00000138758	SEPT11	-1.46146	1.69558e-07
ENSG00000077943	ITGA8	-1.46313	0.00981474
ENSG00000037965	HOXC8	-1.46409	0.0209002
ENSG00000132003	ZSWIM4	-1.46694	0.000149933
ENSG00000099860	GADD45B	-1.47216	0.0193691
ENSG00000182580	EPHB3	-1.47326	0.000413099
ENSG00000173376	NDNF	-1.47932	7.17796e-06
ENSG00000120868	APAF1	-1.48054	0.0276569
ENSG00000120075	HOXB5	-1.48255	0.0423011
ENSG00000183023	SLC8A1	-1.4828	0.000940694
ENSG00000141449	GREB1L	-1.48306	0.0259502
ENSG00000114251	WNT5A	-1.48777	3.92155e-07
ENSG00000108423	TUBD1	-1.49211	0.0447879
ENSG00000040275	SPDL1	-1.49393	0.000320549
ENSG00000160298	C21orf58	-1.49412	0.0077129
ENSG00000121552	CSTA	-1.49822	0.00418155
ENSG00000108691	CCL2	-1.5003	0.00163754
ENSG00000111907	TPD52L1	-1.50069	0.00222425
ENSG00000260597	AC012531.25	-1.50088	0.0399573
ENSG00000135480	KRT7	-1.50112	0.00632582
ENSG00000214114	MYCBP	-1.50379	0.0156961
ENSG00000146373	RNF217	-1.50581	0.00502397
ENSG00000006283	CACNA1G	-1.50632	0.0354082
ENSG00000138771	SHROOM3	-1.51278	0.0361086
ENSG00000143153	ATP1B1	-1.51688	0.0394645
ENSG00000265666	RARA-AS1	-1.5173	0.0370824
ENSG00000170801	HTRA3	-1.51939	0.000321976
ENSG00000163659	TIPARP	-1.52167	3.79195e-05
ENSG00000151012	SLC7A11	-1.52227	0.000126777
ENSG00000154319	FAM167A	-1.5243	0.0370824
ENSG00000198948	MFAP3L	-1.52479	0.00427358
ENSG00000174652	ZNF266	-1.53039	0.00458441
ENSG00000164056	SPRY1	-1.53589	0.00228272
ENSG00000128262	POM121L9P	-1.53772	0.00114364
ENSG00000176532	PRR15	-1.53933	0.00734918
ENSG00000260604	RP1-140K8.5	-1.54248	0.00049931
ENSG00000164761	TNFRSF11B	-1.54507	0.000485248
ENSG00000177576	C18orf32	-1.54945	0.04512
ENSG00000121989	ACVR2A	-1.55007	1.67213e-05
ENSG00000255248	RP11-166D19.1	-1.55145	7.87724e-14
ENSG00000139132	FGD4	-1.55158	0.00214579
ENSG00000111057	KRT18	-1.55513	0.00260412
ENSG00000135919	SERPINE2	-1.5613	0.000229464
ENSG00000077684	JADE1	-1.56244	1.6107e-11
ENSG00000105792	CFAP69	-1.56794	0.000140001
ENSG00000127951	FGL2	-1.56894	8.72758e-05
ENSG00000188010	MORN2	-1.57657	0.0327335
ENSG00000133169	BEX1	-1.57794	0.0423011
ENSG00000022267	FHL1	-1.5781	1.02228e-11
ENSG00000232063	RP11-307E17.8	-1.58222	0.0337062
ENSG00000095303	PTGS1	-1.58301	2.40309e-16
ENSG00000162849	KIF26B	-1.58506	0.00206272
ENSG00000113966	ARL6	-1.58568	0.03428
ENSG00000151778	SERP2	-1.59043	0.00210423
ENSG00000113460	BRIX1	-1.59167	0.000373466
ENSG00000184524	CEND1	-1.5963	0.00562704
ENSG00000175066	GK5	-1.59664	0.00632582
ENSG00000164128	NPY1R	-1.6023	0.0186871
ENSG00000280143	AP000892.6	-1.60677	0.00170834
ENSG00000143196	DPT	-1.60934	3.19945e-06
ENSG00000184154	LRTOMT	-1.61009	0.0158259
ENSG00000134198	TSPAN2	-1.61111	0.0117985
ENSG00000260793	RP5-882C2.2	-1.6122	0.0259771
ENSG00000174697	LEP	-1.61314	0.0412369
ENSG00000172403	SYNPO2	-1.61816	0.00640854
ENSG00000111087	GLI1	-1.62272	0.0388183
ENSG00000147408	CSGALNACT1	-1.62989	0.000149933
ENSG00000120129	DUSP1	-1.63332	1.46403e-06
ENSG00000162614	NEXN	-1.63359	0.00228272
ENSG00000041982	TNC	-1.6384	1.02633e-05
ENSG00000169583	CLIC3	-1.64058	0.0110645
ENSG00000182253	SYNM	-1.64161	0.0139836
ENSG00000115457	IGFBP2	-1.6432	0.000103616
ENSG00000128923	FAM63B	-1.65152	3.00653e-08
ENSG00000117262	GPR89A	-1.65844	0.0298511
ENSG00000107796	ACTA2	-1.66828	0.00280083
ENSG00000131471	AOC3	-1.67047	0.0048735
ENSG00000175567	UCP2	-1.67069	0.00260412
ENSG00000170390	DCLK2	-1.6722	0.0381973
ENSG00000262903	RP11-235E17.6	-1.67746	0.00454232
ENSG00000102678	FGF9	-1.68455	0.00653635
ENSG00000167772	ANGPTL4	-1.68599	7.57968e-12
ENSG00000182873	RP11-181G12.2	-1.68622	0.0257509
ENSG00000145934	TENM2	-1.68779	0.00893712
ENSG00000135502	SLC26A10	-1.68822	0.0155618
ENSG00000275719	CTB-147N14.6	-1.69047	0.0171111
ENSG00000088451	TGDS	-1.69335	0.00851551
ENSG00000133106	EPSTI1	-1.69353	0.00861743
ENSG00000125319	C17orf53	-1.69573	0.0115189
ENSG00000171889	MIR31HG	-1.69639	0.0280947
ENSG00000144583	MARCH4	-1.71281	0.00416081
ENSG00000154188	ANGPT1	-1.71334	4.29742e-07
ENSG00000064042	LIMCH1	-1.71697	1.22419e-05
ENSG00000198556	ZNF789	-1.71918	0.0335505
ENSG00000259330	INAFM2	-1.72014	0.00636714
ENSG00000167244	IGF2	-1.72037	8.87119e-09
ENSG00000121716	PILRB	-1.7244	0.00482682
ENSG00000142910	TINAGL1	-1.7266	0.00363095
ENSG00000139970	RTN1	-1.73238	0.0329175
ENSG00000121361	KCNJ8	-1.7353	7.32906e-05
ENSG00000255690	TRIL	-1.74078	7.13514e-06
ENSG00000254300	LINC01111	-1.74201	0.038886
ENSG00000276649	RP5-858L17.1	-1.7421	0.0414829
ENSG00000091129	NRCAM	-1.74773	0.00690459
ENSG00000128656	CHN1	-1.75156	0.000137716
ENSG00000257556	RP11-44N21.1	-1.75583	0.0136164
ENSG00000181097	BREA2	-1.77689	0.0299681
ENSG00000170624	SGCD	-1.7782	0.00024248
ENSG00000130176	CNN1	-1.78272	0.0123561
ENSG00000170153	RNF150	-1.79553	2.25551e-06
ENSG00000186297	GABRA5	-1.80049	0.01277
ENSG00000261295	RP11-524D16__A.3	-1.80409	0.0300142
ENSG00000258655	ARHGAP5-AS1	-1.80871	0.0197534
ENSG00000203724	C1orf53	-1.81002	0.0201088
ENSG00000164418	GRIK2	-1.81052	0.0151313
ENSG00000017427	IGF1	-1.82785	0.000229948
ENSG00000163739	CXCL1	-1.85023	0.00228272
ENSG00000233225	AC004987.9	-1.85835	0.0367774
ENSG00000173239	LIPM	-1.86001	0.0372143
ENSG00000115468	EFHD1	-1.86738	5.85758e-05
ENSG00000106366	SERPINE1	-1.87497	1.4244e-10
ENSG00000150051	MKX	-1.87658	0.000883258
ENSG00000102554	KLF5	-1.88512	0.00232112
ENSG00000165807	PPP1R36	-1.88759	0.03924
ENSG00000066923	STAG3	-1.88777	0.0473076
ENSG00000272384	RP11-44N11.2	-1.89652	0.03924
ENSG00000102760	RGCC	-1.90177	0.00418155
ENSG00000124875	CXCL6	-1.9092	2.59545e-06
ENSG00000224165	DNAJC27-AS1	-1.91349	0.0447963
ENSG00000231607	DLEU2	-1.91903	0.0342148
ENSG00000244625	MIATNB	-1.93914	0.00339436
ENSG00000197410	DCHS2	-1.94513	0.00251285
ENSG00000274565	CTD-3035K23.7	-1.9483	0.00093286
ENSG00000144810	COL8A1	-1.95475	6.88587e-09
ENSG00000169933	FRMPD4	-1.95537	0.00857965
ENSG00000027075	PRKCH	-1.95724	2.33603e-06
ENSG00000091972	CD200	-1.96393	0.00272398
ENSG00000118523	CTGF	-1.97652	0.000103616
ENSG00000240583	AQP1	-1.97832	0.000844658
ENSG00000255090	RP11-820L6.1	-1.98718	0.00077482
ENSG00000182107	TMEM30B	-1.99035	0.00394042
ENSG00000085514	PILRA	-1.99641	0.0415264
ENSG00000212916	MAP10	-2.00697	0.00402789
ENSG00000141052	MYOCD	-2.04584	0.0501021
ENSG00000197124	ZNF682	-2.05218	0.0424283
ENSG00000078018	MAP2	-2.07041	0.0451497
ENSG00000196196	HRCT1	-2.1038	0.0117488
ENSG00000241684	ADAMTS9-AS2	-2.10731	0.00946223
ENSG00000079841	RIMS1	-2.13493	0.0077129
ENSG00000170382	LRRN2	-2.16011	0.0351964
ENSG00000139211	AMIGO2	-2.16397	0.00192591
ENSG00000172156	CCL11	-2.16728	3.54214e-11
ENSG00000166845	C18orf54	-2.19125	0.0117488
ENSG00000205426	KRT81	-2.19701	0.00619814
ENSG00000050438	SLC4A8	-2.19926	0.0277717
ENSG00000213906	LTB4R2	-2.2098	0.0167925
ENSG00000123485	HJURP	-2.21809	0.00417875
ENSG00000170961	HAS2	-2.21872	6.40937e-07
ENSG00000261490	RP11-448G15.3	-2.24422	0.0449115
ENSG00000164106	SCRG1	-2.25322	0.00210423
ENSG00000151025	GPR158	-2.25831	0.0351515
ENSG00000038295	TLL1	-2.2709	0.00246501
ENSG00000183691	NOG	-2.27232	0.000721628
ENSG00000164037	SLC9B1	-2.27559	0.00809104
ENSG00000153162	BMP6	-2.27588	3.47293e-10
ENSG00000143061	IGSF3	-2.28373	2.59025e-12
ENSG00000204176	SYT15	-2.39601	0.000163733
ENSG00000172183	ISG20	-2.4415	0.000784734
ENSG00000205002	AARD	-2.52199	0.000547529
ENSG00000104903	LYL1	-2.52627	0.00144389
ENSG00000197714	ZNF460	-2.52984	0.00796474
ENSG00000263126	CTC-479C5.10	-2.57199	0.0205702
ENSG00000219992	RP11-420L9.2	-2.64896	0.0152135
ENSG00000233622	CYP2T2P	-2.67967	0.00374319
ENSG00000241644	INMT	-2.74404	3.08331e-06
ENSG00000236255	AC009404.2	-2.77577	3.31719e-05
ENSG00000273542	HIST1H4K	-2.78256	0.000177008
ENSG00000168497	SDPR	-3.13936	1.27817e-15
ENSG00000165072	MAMDC2	-3.21884	2.18699e-09
ENSG00000174945	AMZ1	-3.23698	0.000229464
ENSG00000253882	RP11-61L23.2	-3.40003	0.00283635
ENSG00000152463	OLAH	-3.51744	0.000238871
ENSG00000244968	LIFR-AS1	-3.53076	0.00158447
ENSG00000134317	GRHL1	-3.53334	0.00207577
ENSG00000248187	RP11-184M15.1	-4.40487	7.52248e-22

## Sheet: Day 4 BPA DEGs Complete List
Differentially expressed genes on day 4 following treatment with BPA. False Discovery Rate (FDR)<0.05, -1.5 < Fold-Change >1.5
DAY 4 Up-regulated Gene List - BPA						DAY 4 Down-regulated Gene List - BPA
IDs	Gene	Fold-Change	FDR			IDs	Gene	Fold-Change	FDR
ENSG00000181856	SLC2A4	4.61864	3.68555e-05			ENSG00000219529	AP000580.1	-4.0356	0.000591413
ENSG00000236753	MKLN1-AS	3.83648	0.0012412			ENSG00000189419	SPATA41	-3.70655	0.0012412
ENSG00000143786	CNIH3	2.89269	0.000189302			ENSG00000124875	CXCL6	-3.25492	7.81397e-08
ENSG00000239827	SUGT1P3	2.85077	0.0329088			ENSG00000172156	CCL11	-2.98841	2.91722e-12
ENSG00000101311	FERMT1	2.84328	0.0101813			ENSG00000250654	RP11-834C11.7	-2.95281	6.5582e-05
ENSG00000081181	ARG2	2.8096	0.00145586			ENSG00000198417	MT1F	-2.90346	0.000132706
ENSG00000237037	NDUFA6-AS1	2.72504	0.00138657			ENSG00000178538	CA8	-2.72536	0.0276216
ENSG00000226549	SCDP1	2.57471	0.00332009			ENSG00000173239	LIPM	-2.52941	0.00336146
ENSG00000136383	ALPK3	2.57067	0.0111756			ENSG00000241043	GVQW1	-2.51187	0.0213579
ENSG00000213236	YWHAZP2	2.56554	0.050367			ENSG00000163909	HEYL	-2.47863	0.0106021
ENSG00000277142	LINC00235	2.45264	0.0139975			ENSG00000171303	KCNK3	-2.42938	0.00297605
ENSG00000274286	ADRA2B	2.41839	0.00755746			ENSG00000171246	NPTX1	-2.39605	0.00297605
ENSG00000249378	LINC01060	2.40035	0.0211698			ENSG00000164879	CA3	-2.28032	0.0225124
ENSG00000137752	CASP1	2.38323	0.0297938			ENSG00000134326	CMPK2	-2.23501	0.046132
ENSG00000172349	IL16	2.27933	0.0378051			ENSG00000233225	AC004987.9	-2.19049	0.0202176
ENSG00000197647	ZNF433	2.2638	0.0193973			ENSG00000276967	AC019129.2	-2.18229	0.038457
ENSG00000204923	FBXO48	2.26141	0.0318679			ENSG00000038295	TLL1	-2.08588	1.81732e-05
ENSG00000095370	SH2D3C	2.24652	0.0108857			ENSG00000080986	NDC80	-2.04739	0.0204429
ENSG00000197714	ZNF460	2.24323	0.0465644			ENSG00000147894	C9orf72	-2.04443	0.0270102
ENSG00000073849	ST6GAL1	2.23564	0.00714751			ENSG00000165072	MAMDC2	-2.01667	3.48447e-05
ENSG00000143387	CTSK	2.21299	2.60949e-11			ENSG00000125378	BMP4	-1.99327	0.042273
ENSG00000196220	SRGAP3	2.20343	0.000149815			ENSG00000143333	RGS16	-1.9853	0.00107659
ENSG00000161381	PLXDC1	2.20047	0.0406188			ENSG00000138135	CH25H	-1.98032	0.000312357
ENSG00000104059	FAM189A1	2.17044	0.0475036			ENSG00000150051	MKX	-1.97992	0.00013432
ENSG00000204128	C2orf72	2.16531	0.0107531			ENSG00000172179	PRL	-1.9797	0.000189302
ENSG00000204524	ZNF805	2.15063	0.0282506			ENSG00000129595	EPB41L4A	-1.97225	0.0384038
ENSG00000130203	APOE	2.14096	0.000167589			ENSG00000172183	ISG20	-1.96267	0.0201672
ENSG00000178917	ZNF852	2.11608	0.0178315			ENSG00000173641	HSPB7	-1.93716	1.22779e-07
ENSG00000234857	HNRNPUL2-BSCL2	2.10776	0.0362377			ENSG00000272447	RP11-182L21.6	-1.93414	0.0195935
ENSG00000260807	RP11-161M6.2	2.10065	0.0220584			ENSG00000223414	LINC00473	-1.91594	0.040385
ENSG00000139133	ALG10	2.07934	0.0491135			ENSG00000139132	FGD4	-1.91232	0.00218055
ENSG00000145990	GFOD1	2.04958	0.0212062			ENSG00000162817	C1orf115	-1.90033	0.0201672
ENSG00000153132	CLGN	2.04638	0.0066926			ENSG00000205002	AARD	-1.89985	0.0415681
ENSG00000159882	ZNF230	1.99778	0.0447483			ENSG00000121361	KCNJ8	-1.87476	5.63635e-17
ENSG00000105997	HOXA3	1.99578	0.0187947			ENSG00000128342	LIF	-1.86803	0.0434459
ENSG00000204767	FAM196B	1.96461	0.000452509			ENSG00000159251	ACTC1	-1.86585	0.00332009
ENSG00000186615	KTN1-AS1	1.93163	0.0129839			ENSG00000139899	CBLN3	-1.86203	0.0204429
ENSG00000132570	PCBD2	1.92865	0.034124			ENSG00000234465	PINLYP	-1.84037	0.0429613
ENSG00000133317	LGALS12	1.92223	0.0020359			ENSG00000153933	DGKE	-1.83519	0.0137212
ENSG00000099194	SCD	1.91362	1.68009e-11			ENSG00000115468	EFHD1	-1.80837	0.00155326
ENSG00000227199	ST7-AS1	1.91298	0.0108857			ENSG00000102678	FGF9	-1.78824	0.0276676
ENSG00000148053	NTRK2	1.90272	0.050367			ENSG00000004799	PDK4	-1.76356	0.00144637
ENSG00000276600	RAB7B	1.8688	0.00128715			ENSG00000175567	UCP2	-1.74212	0.00019252
ENSG00000233593	RP4-665J23.1	1.85224	0.0108857			ENSG00000144810	COL8A1	-1.74119	1.61603e-09
ENSG00000174669	SLC29A2	1.84711	0.00805476			ENSG00000167244	IGF2	-1.74117	3.12582e-08
ENSG00000197696	NMB	1.82348	0.0108857			ENSG00000123358	NR4A1	-1.72913	1.2319e-05
ENSG00000204103	MAFB	1.79125	1.79287e-06			ENSG00000213626	LBH	-1.70721	3.70564e-06
ENSG00000164742	ADCY1	1.78411	0.0010377			ENSG00000127863	TNFRSF19	-1.70559	0.00471996
ENSG00000085382	HACE1	1.74456	0.00326974			ENSG00000017427	IGF1	-1.70432	1.22779e-07
ENSG00000205269	TMEM170B	1.74442	0.000363607			ENSG00000101057	MYBL2	-1.67746	0.0235188
ENSG00000187699	C2orf88	1.71644	0.00441807			ENSG00000133392	MYH11	-1.67231	0.0478261
ENSG00000135218	CD36	1.7064	3.86266e-07			ENSG00000153162	BMP6	-1.65969	4.23685e-05
ENSG00000148671	ADIRF	1.70565	0.00306225			ENSG00000109906	ZBTB16	-1.65869	3.68555e-05
ENSG00000169891	REPS2	1.69809	0.011365			ENSG00000099953	MMP11	-1.63877	0.00214816
ENSG00000136235	GPNMB	1.69775	2.60949e-11			ENSG00000128262	POM121L9P	-1.6338	0.00863315
ENSG00000165795	NDRG2	1.6946	0.0447483			ENSG00000108691	CCL2	-1.63342	7.04506e-05
ENSG00000262209	PCDHGB3	1.69061	0.0200545			ENSG00000143153	ATP1B1	-1.62446	0.00399725
ENSG00000149256	TENM4	1.68907	0.0100363			ENSG00000170624	SGCD	-1.61881	0.0270102
ENSG00000135144	DTX1	1.67512	0.0216982			ENSG00000154319	FAM167A	-1.60564	0.00306225
ENSG00000187288	CIDEC	1.67485	0.0129839			ENSG00000143061	IGSF3	-1.58945	0.0133374
ENSG00000134962	KLB	1.67317	0.04592			ENSG00000110090	CPT1A	-1.57938	5.07563e-07
ENSG00000072041	SLC6A15	1.67095	0.0381728			ENSG00000182175	RGMA	-1.57661	0.00306225
ENSG00000128510	CPA4	1.66222	0.0040191			ENSG00000167900	TK1	-1.57422	0.0163178
ENSG00000122378	FAM213A	1.65898	2.11598e-05			ENSG00000119508	NR4A3	-1.57059	3.70564e-06
ENSG00000124249	KCNK15	1.63424	0.0462668			ENSG00000159200	RCAN1	-1.56156	4.95764e-07
ENSG00000159674	SPON2	1.63271	0.00214816			ENSG00000127951	FGL2	-1.5571	0.00664788
ENSG00000132840	BHMT2	1.62865	0.0117356			ENSG00000143196	DPT	-1.54884	0.00110327
ENSG00000171388	APLN	1.62841	4.23685e-05			ENSG00000180660	MAB21L1	-1.53756	0.0397048
ENSG00000168685	IL7R	1.62384	0.0434459			ENSG00000131386	GALNT15	-1.52402	0.0135953
ENSG00000145476	CYP4V2	1.62069	0.0135953			ENSG00000187479	C11orf96	-1.51274	0.0211698
ENSG00000165959	CLMN	1.61955	0.0187263			ENSG00000170801	HTRA3	-1.49506	5.02685e-06
ENSG00000165152	TMEM246	1.61869	0.0480903			ENSG00000164920	OSR2	-1.49326	0.00095854
ENSG00000122756	CNTFR	1.59836	0.0362377			ENSG00000072952	MRVI1	-1.48707	0.0123722
ENSG00000131848	ZSCAN5A	1.59517	0.0330012			ENSG00000164128	NPY1R	-1.46926	0.026019
ENSG00000154175	ABI3BP	1.59055	0.000591413			ENSG00000147408	CSGALNACT1	-1.46776	0.0254978
ENSG00000135917	SLC19A3	1.57388	0.00636271			ENSG00000168646	AXIN2	-1.45678	0.0231801
ENSG00000092068	SLC7A8	1.5706	0.0100363			ENSG00000156486	KCNS2	-1.45503	0.0283085
ENSG00000139116	KIF21A	1.56004	0.0285745			ENSG00000188783	PRELP	-1.45272	0.0280678
ENSG00000189001	SBSN	1.55504	0.0188123			ENSG00000109072	VTN	-1.45035	0.00102704
ENSG00000115355	CCDC88A	1.53739	0.00625859
ENSG00000105327	BBC3	1.53543	0.0377682
ENSG00000123689	G0S2	1.53477	0.029453
ENSG00000170323	FABP4	1.53226	0.00555111
ENSG00000167107	ACSF2	1.5303	0.0012412
ENSG00000123545	NDUFAF4	1.51397	0.0475316
ENSG00000149485	FADS1	1.50898	1.2319e-05
ENSG00000149380	P4HA3	1.50657	0.0009757
ENSG00000137486	ARRB1	1.49898	0.0025969
ENSG00000204315	FKBPL	1.49716	0.0186904
ENSG00000187955	COL14A1	1.49249	3.16866e-05
ENSG00000188042	ARL4C	1.48231	0.0184507
ENSG00000084444	KIAA1467	1.47607	0.0372189
ENSG00000106772	PRUNE2	1.46765	0.00302482
ENSG00000137713	PPP2R1B	1.46345	0.00326974
ENSG00000117122	MFAP2	1.45794	0.00306225
ENSG00000064205	WISP2	1.4574	0.00394103
ENSG00000161249	DMKN	1.45177	0.00155326
