# Supplementary material for: Bisphenol A and Bisphenol S Induce Distinct Transcriptional Profiles in Differentiating Human Primary Preadipocytes
Source: PLoS One. 2016 Sep 29;11(9):e0163318. doi: 10.1371/journal.pone.0163318 (PMC5042406; doi:10.1371/journal.pone.0163318)
Supplement: S2 Table — Data is sorted based on Fold Change (FC). False Discovery Rate (FDR)<0.05, -1.5 < Fold-Change >1.5. (XLSX) [file pone.0163318.s002.xlsx]

## Sheet: Day 2 BPS DEGs Complete List
Differentially expressed genes on day 2 following treatment with BPS. False Discovery Rate (FDR)<0.05, -1.5 < Fold-Change >1.5
DAY 2 Up-regulated Gene List - BPS						DAY 2 Down-regulated Gene List - BPS
IDs	Gene	Fold-Change	FDR			IDs	Gene	Fold-Change	FDR
ENSG00000170323	FABP4	6.87574	5.12733e-12			ENSG00000181652	ATG9B	-3.99548	4.46792e-06
ENSG00000164687	FABP5	4.83791	1.56805e-12			ENSG00000231160	KLF3-AS1	-3.2368	0.000457254
ENSG00000167588	GPD1	3.64829	1.57167e-07			ENSG00000106327	TFR2	-2.86003	5.7082e-05
ENSG00000226549	SCDP1	3.45659	0.00478293			ENSG00000167536	DHRS13	-2.63878	0.000190031
ENSG00000167676	PLIN4	3.38918	4.2073e-27			ENSG00000109927	TECTA	-2.57173	0.00120684
ENSG00000099282	TSPAN15	3.13046	4.75723e-08			ENSG00000164037	SLC9B1	-2.54137	0.00452127
ENSG00000187288	CIDEC	2.94291	1.45824e-07			ENSG00000185090	MANEAL	-2.50631	0.0142304
ENSG00000133317	LGALS12	2.86792	0.00107926			ENSG00000186642	PDE2A	-2.46413	0.0255248
ENSG00000121769	FABP3	2.75933	1.26006e-06			ENSG00000151882	CCL28	-2.37019	0.00068659
ENSG00000152380	FAM151B	2.63902	0.0442242			ENSG00000267904	CTC-429P9.5	-2.34139	0.0100701
ENSG00000134955	SLC37A2	2.62071	0.0191716			ENSG00000105650	PDE4C	-2.25857	0.00258558
ENSG00000278133	RP11-196G11.5	2.59322	0.0055142			ENSG00000170379	FAM115C	-2.24521	0.00210485
ENSG00000165269	AQP7	2.56446	1.29007e-06			ENSG00000236404	VLDLR-AS1	-2.23416	0.02196
ENSG00000166819	PLIN1	2.55699	2.02954e-08			ENSG00000174697	LEP	-2.19832	0.000347703
ENSG00000248175	CTC-428G20.3	2.54917	0.00437617			ENSG00000114268	PFKFB4	-2.18996	6.36429e-06
ENSG00000170262	MRAP	2.44249	0.024159			ENSG00000169933	FRMPD4	-2.16578	0.00425868
ENSG00000156384	SFR1	2.37638	0.00771004			ENSG00000232807	RP11-536K7.3	-2.13038	0.00297849
ENSG00000093009	CDC45	2.34223	0.0286487			ENSG00000236609	ZNF853	-2.10058	0.00329294
ENSG00000123360	PDE1B	2.33377	0.00123057			ENSG00000241684	ADAMTS9-AS2	-2.09451	0.0201432
ENSG00000126950	TMEM35	2.27737	0.0142304			ENSG00000205583	STAG3L1	-2.06063	0.0309362
ENSG00000123689	G0S2	2.27031	5.37077e-09			ENSG00000214193	SH3D21	-2.03081	1.39362e-13
ENSG00000279789	CTD-2574D22.3	2.26628	0.0500999			ENSG00000242445	RPL7AP11	-1.98553	0.0158149
ENSG00000125845	BMP2	2.22901	0.0288833			ENSG00000184058	TBX1	-1.98313	0.0253824
ENSG00000228274	RP3-508I15.9	2.21563	0.0154972			ENSG00000183153	GJD3	-1.97282	0.0475887
ENSG00000197816	CCDC180	2.16053	0.0434378			ENSG00000172382	PRSS27	-1.96686	0.0413841
ENSG00000110799	VWF	2.1601	0.0190757			ENSG00000143847	PPFIA4	-1.94616	5.00586e-07
ENSG00000165272	AQP3	2.07932	4.40014e-05			ENSG00000141622	RNF165	-1.92717	0.0363207
ENSG00000117399	CDC20	2.00804	8.30285e-05			ENSG00000225205	AC093818.1	-1.91699	0.0341389
ENSG00000115267	IFIH1	2.00389	0.0363207			ENSG00000205403	CFI	-1.91488	0.0388321
ENSG00000135218	CD36	2.00055	3.56642e-15			ENSG00000057657	PRDM1	-1.87053	0.0397443
ENSG00000117461	PIK3R3	1.99807	0.0335589			ENSG00000121716	PILRB	-1.85385	0.00250002
ENSG00000188916	FAM196A	1.97663	0.0144129			ENSG00000247095	MIR210HG	-1.85364	3.40702e-08
ENSG00000173208	ABCD2	1.93524	8.30285e-05			ENSG00000261512	RP11-46D6.1	-1.84735	0.0422382
ENSG00000117594	HSD11B1	1.93311	0.00708411			ENSG00000185633	NDUFA4L2	-1.83988	2.42833e-13
ENSG00000175063	UBE2C	1.92281	0.00312034			ENSG00000106366	SERPINE1	-1.83414	3.67583e-09
ENSG00000132623	ANKEF1	1.89395	0.015994			ENSG00000128342	LIF	-1.82224	0.00504037
ENSG00000135917	SLC19A3	1.88389	0.000307597			ENSG00000151006	PRSS53	-1.82155	0.000734622
ENSG00000118939	UCHL3	1.85951	0.0154972			ENSG00000114270	COL7A1	-1.80272	0.00060693
ENSG00000137760	ALKBH8	1.84238	0.0144831			ENSG00000181097	BREA2	-1.79656	0.0462746
ENSG00000196917	HCAR1	1.8395	0.0363207			ENSG00000107159	CA9	-1.78737	0.0414003
ENSG00000165795	NDRG2	1.83804	0.023818			ENSG00000166341	DCHS1	-1.77814	0.00120684
ENSG00000163535	SGOL2	1.83298	0.00955339			ENSG00000042832	TG	-1.77188	0.0397443
ENSG00000259953	RP11-4O1.2	1.82944	0.0500823			ENSG00000092929	UNC13D	-1.77155	0.0500823
ENSG00000071539	TRIP13	1.82527	0.000922028			ENSG00000135502	SLC26A10	-1.77079	0.0141308
ENSG00000134245	WNT2B	1.82048	2.38435e-05			ENSG00000102886	GDPD3	-1.76752	0.0116486
ENSG00000119686	FLVCR2	1.81622	0.0300591			ENSG00000261067	RP11-264B17.3	-1.76588	0.0409984
ENSG00000088325	TPX2	1.81063	0.000617282			ENSG00000164849	GPR146	-1.74158	0.00068659
ENSG00000169499	PLEKHA2	1.79563	0.00170522			ENSG00000272667	RP11-395A13.2	-1.7364	0.0473727
ENSG00000130052	STARD8	1.78904	0.0053039			ENSG00000111087	GLI1	-1.72664	0.0345357
ENSG00000077092	RARB	1.78265	0.0156189			ENSG00000135472	FAIM2	-1.71968	0.0138455
ENSG00000087586	AURKA	1.7722	0.0121611			ENSG00000117394	SLC2A1	-1.70703	8.11625e-05
ENSG00000197142	ACSL5	1.76994	1.03126e-06			ENSG00000159167	STC1	-1.70489	5.67535e-08
ENSG00000175445	LPL	1.76031	6.97467e-07			ENSG00000161265	U2AF1L4	-1.67711	0.00398183
ENSG00000186446	ZNF501	1.74401	0.0475887			ENSG00000269821	KCNQ1OT1	-1.66789	0.0473727
ENSG00000184349	EFNA5	1.69078	0.0294242			ENSG00000159208	CIART	-1.66598	0.0201432
ENSG00000106772	PRUNE2	1.67256	1.99139e-05			ENSG00000147642	SYBU	-1.65478	0.0202532
ENSG00000089127	OAS1	1.67049	0.0413841			ENSG00000219891	ZSCAN12P1	-1.64963	0.0487704
ENSG00000004799	PDK4	1.65599	9.38403e-08			ENSG00000061656	SPAG4	-1.6397	0.00034859
ENSG00000113578	FGF1	1.627	0.0355459			ENSG00000088340	FER1L4	-1.6371	0.0121611
ENSG00000170891	CYTL1	1.62339	0.00579007			ENSG00000151640	DPYSL4	-1.63706	0.000163581
ENSG00000154079	C6orf57	1.61865	0.0338937			ENSG00000157168	NRG1	-1.62529	0.0319942
ENSG00000134057	CCNB1	1.61689	8.67105e-05			ENSG00000240652	RP11-832N8.1	-1.62379	0.0423739
ENSG00000187699	C2orf88	1.60787	0.00525615			ENSG00000260793	RP5-882C2.2	-1.61955	0.0442242
ENSG00000079435	LIPE	1.60243	0.0014095			ENSG00000227939	RPL3P2	-1.61715	0.0434378
ENSG00000155858	LSM11	1.59569	0.0363207			ENSG00000104419	NDRG1	-1.61038	1.21111e-08
ENSG00000136040	PLXNC1	1.58959	0.0423739			ENSG00000127589	TUBBP1	-1.59382	0.0220523
ENSG00000117724	CENPF	1.57622	0.0108055			ENSG00000112715	VEGFA	-1.58981	5.74344e-07
ENSG00000166532	RIMKLB	1.56687	0.00277195			ENSG00000111674	ENO2	-1.58514	0.000796832
ENSG00000076555	ACACB	1.566	0.000121006			ENSG00000130595	TNNT3	-1.57669	0.000907865
ENSG00000117791	MARC2	1.56253	0.0147978			ENSG00000248187	RP11-184M15.1	-1.56782	0.0116486
ENSG00000109846	CRYAB	1.55076	2.31439e-07			ENSG00000139874	SSTR1	-1.55565	0.0386785
ENSG00000152926	ZNF117	1.54796	0.0207739			ENSG00000142583	SLC2A5	-1.55344	0.0206517
ENSG00000168038	ULK4	1.54666	0.0434378			ENSG00000139269	INHBE	-1.54764	0.0149193
ENSG00000120437	ACAT2	1.54196	1.02147e-05			ENSG00000274370	AC144831.3	-1.53679	0.0363207
ENSG00000164611	PTTG1	1.54195	0.00087456			ENSG00000104415	WISP1	-1.53626	0.0363207
ENSG00000149809	TM7SF2	1.53986	0.00771004			ENSG00000186918	ZNF395	-1.53329	0.000834305
ENSG00000167703	SLC43A2	1.53524	0.000602096			ENSG00000261327	RP11-863P13.3	-1.53135	0.0017601
ENSG00000206527	PTPLB	1.52818	5.25654e-07			ENSG00000154102	C16orf74	-1.53044	0.000226551
ENSG00000154856	APCDD1	1.52561	5.04754e-05			ENSG00000163393	SLC22A15	-1.53002	0.0126042
ENSG00000137713	PPP2R1B	1.52093	2.4375e-05			ENSG00000146674	IGFBP3	-1.50958	0.00068659
ENSG00000255284	AP006621.5	1.51218	0.0363207			ENSG00000085741	WNT11	-1.50617	0.0216699
ENSG00000203805	PPAPDC1A	1.50918	0.0142304			ENSG00000154721	JAM2	-1.49435	0.00529172
ENSG00000129988	LBP	1.50861	0.0053764			ENSG00000168497	SDPR	-1.49231	0.0215467
ENSG00000172893	DHCR7	1.50845	1.60522e-08			ENSG00000267796	LIN37	-1.49199	0.0243296
ENSG00000174442	ZWILCH	1.5016	0.0363207			ENSG00000131398	KCNC3	-1.49159	0.00364851
ENSG00000089685	BIRC5	1.5	0.0199062			ENSG00000141526	SLC16A3	-1.49046	7.71595e-06
ENSG00000234327	AC012146.7	1.49674	0.0138455			ENSG00000261888	AC144831.1	-1.48988	0.000957116
ENSG00000003137	CYP26B1	1.49538	3.09688e-09			ENSG00000100027	YPEL1	-1.48776	0.0363207
ENSG00000116266	STXBP3	1.49368	0.00329294			ENSG00000080031	PTPRH	-1.48432	0.00120479
ENSG00000099194	SCD	1.49293	9.84532e-05			ENSG00000124875	CXCL6	-1.47462	0.0194976
ENSG00000146374	RSPO3	1.49207	0.000126902			ENSG00000143196	DPT	-1.46387	0.00087456
ENSG00000216775	RP1-152L7.5	1.48936	0.0309362			ENSG00000185499	MUC1	-1.4636	0.012686
ENSG00000115425	PECR	1.48849	0.0227934			ENSG00000147421	HMBOX1	-1.46106	0.0138455
ENSG00000111684	LPCAT3	1.47884	2.30405e-10			ENSG00000186191	BPIFB4	-1.45684	0.0444109
ENSG00000050628	PTGER3	1.47856	0.012151			ENSG00000274276	CBS	-1.45455	0.0379441
ENSG00000175567	UCP2	1.47783	0.0247177			ENSG00000185100	ADSSL1	-1.45212	0.0473727
ENSG00000108381	ASPA	1.46485	0.0410878
ENSG00000134324	LPIN1	1.45832	2.85947e-06
ENSG00000134668	SPOCD1	1.45695	0.0206517

## Sheet: Day 4 BPS DEGs Complete List
Differentially expressed genes on day 4 following treatment with BPS. False Discovery Rate (FDR)<0.05, -1.5 < Fold-Change >1.5
DAY 4 Up-regulated Gene List - BPS						DAY 4 Down-regulated Gene List - BPS
IDs	Gene	Fold-Change	FDR			IDs	Gene	Fold-Change	FDR
ENSG00000151365	THRSP	3.75194	9.58958e-05			ENSG00000138772	ANXA3	-3.67062	0.0072861
ENSG00000144908	ALDH1L1	3.70209	0.00177816			ENSG00000230359	TPI1P2	-2.66383	0.0250782
ENSG00000183549	ACSM5	3.40385	0.00116228			ENSG00000170379	FAM115C	-2.64838	0.00117637
ENSG00000137460	FHDC1	2.9903	0.0284943			ENSG00000279631	RP11-573G6.4	-2.56751	0.0441507
ENSG00000181234	TMEM132C	2.6964	0.00456958			ENSG00000188095	MESP2	-2.54027	0.0373007
ENSG00000257556	RP11-44N21.1	2.57636	0.0338433			ENSG00000247240	UBL7-AS1	-1.86601	0.0441507
ENSG00000010319	SEMA3G	2.46308	0.0044434			ENSG00000038295	TLL1	-1.82993	0.00400998
ENSG00000124253	PCK1	2.44027	0.00292209
ENSG00000126787	DLGAP5	2.42563	0.0158844
ENSG00000106565	TMEM176B	2.33568	0.00451926
ENSG00000196917	HCAR1	2.27665	0.00583897
ENSG00000187288	CIDEC	2.18142	7.52064e-05
ENSG00000165409	TSHR	2.16134	0.0305279
ENSG00000167588	GPD1	2.12283	9.58958e-05
ENSG00000196220	SRGAP3	2.04578	0.00461239
ENSG00000133317	LGALS12	2.03112	0.00245384
ENSG00000174669	SLC29A2	2.02483	0.00400998
ENSG00000009950	MLXIPL	1.99244	0.0248996
ENSG00000182378	PLCXD1	1.98181	0.00456958
ENSG00000181092	ADIPOQ	1.97213	0.00177816
ENSG00000148671	ADIRF	1.95513	0.000307928
ENSG00000135744	AGT	1.95182	0.00292209
ENSG00000135144	DTX1	1.93987	0.00292209
ENSG00000134962	KLB	1.91849	0.00972328
ENSG00000165959	CLMN	1.91375	0.00116228
ENSG00000120049	KCNIP2	1.88722	0.0441507
ENSG00000130203	APOE	1.8846	0.0143283
ENSG00000109738	GLRB	1.85275	0.0494834
ENSG00000079435	LIPE	1.8409	0.0373007
ENSG00000173421	CCDC36	1.80285	0.0428205
ENSG00000166819	PLIN1	1.76978	0.0158844
ENSG00000167799	NUDT8	1.76073	0.0174755
ENSG00000262209	PCDHGB3	1.75678	0.0266639
ENSG00000135424	ITGA7	1.64967	0.00349148
ENSG00000099194	SCD	1.64665	1.8407e-05
ENSG00000123545	NDUFAF4	1.6369	0.0265857
ENSG00000164742	ADCY1	1.62695	0.0333517
ENSG00000122378	FAM213A	1.61433	0.000595883
ENSG00000076555	ACACB	1.61197	0.00400998
ENSG00000170323	FABP4	1.56166	0.00890924
ENSG00000205269	TMEM170B	1.5493	0.0441507
ENSG00000005249	PRKAR2B	1.51381	0.0305279
ENSG00000204103	MAFB	1.48916	0.0174755
ENSG00000167107	ACSF2	1.45576	0.0242565
ENSG00000038295	TLL1	-1.82993	0.00400998
ENSG00000247240	UBL7-AS1	-1.86601	0.0441507
ENSG00000188095	MESP2	-2.54027	0.0373007
ENSG00000279631	RP11-573G6.4	-2.56751	0.0441507
ENSG00000170379	FAM115C	-2.64838	0.00117637
ENSG00000230359	TPI1P2	-2.66383	0.0250782
ENSG00000138772	ANXA3	-3.67062	0.0072861
