# Supplementary material for: Bisphenol A and Bisphenol S Induce Distinct Transcriptional Profiles in Differentiating Human Primary Preadipocytes
Source: PLoS One. 2016 Sep 29;11(9):e0163318. doi: 10.1371/journal.pone.0163318 (PMC5042406; doi:10.1371/journal.pone.0163318)
Supplement: S3 Table — Data is sorted based on Fold Change (FC). False Discovery Rate (FDR)<0.05, -1.5 < Fold-Change >1.5. (XLSX) [file pone.0163318.s003.xlsx]

## Sheet: Day 2 DEX DEGs Complete List
DAY 2 Up-regulated Gene List - DEX						DAY 2 Down-regulated Gene List - DEX
IDs	Gene	Fold-Change	FDR			IDs	Gene	Fold-Change	FDR
ENSG00000124253	PCK1	199.443	1.77691e-31			ENSG00000230479	AP000695.6	-51.7006	3.08171e-19
ENSG00000118432	CNR1	109.472	1.33657e-101			ENSG00000128342	LIF	-32.0298	2.9995e-37
ENSG00000181092	ADIPOQ	107.027	1.59235e-39			ENSG00000143473	KCNH1	-22.0977	7.39212e-48
ENSG00000187288	CIDEC	106.958	1.6198e-262			ENSG00000054938	CHRDL2	-21.2882	1.41542e-50
ENSG00000130234	ACE2	87.8875	1.15357e-33			ENSG00000139269	INHBE	-19.811	1.88972e-56
ENSG00000122254	HS3ST2	78.7412	5.08387e-27			ENSG00000141622	RNF165	-19.4884	5.36894e-19
ENSG00000167588	GPD1	60.8871	2.86147e-62			ENSG00000260166	RP11-863P13.6	-19.3676	3.0074e-13
ENSG00000166819	PLIN1	42.5955	2.58365e-153			ENSG00000172156	CCL11	-18.1943	1.40447e-66
ENSG00000173432	SAA1	38.1135	8.75485e-110			ENSG00000123965	PMS2P5	-11.9061	1.21409e-08
ENSG00000184811	TUSC5	37.526	1.50606e-41			ENSG00000105650	PDE4C	-11.4847	2.36213e-22
ENSG00000143125	PROK1	36.0949	3.04535e-29			ENSG00000157168	NRG1	-10.8673	2.40815e-25
ENSG00000168309	FAM107A	32.2408	2.54155e-30			ENSG00000138316	ADAMTS14	-10.6336	8.18022e-89
ENSG00000134962	KLB	30.8114	5.32568e-38			ENSG00000128510	CPA4	-9.44057	4.94981e-15
ENSG00000144908	ALDH1L1	25.6881	4.45449e-41			ENSG00000105989	WNT2	-9.35894	2.27186e-28
ENSG00000175445	LPL	22.9376	3.3303e-114			ENSG00000095752	IL11	-9.22933	4.67744e-15
ENSG00000175471	MCTP1	22.4495	1.38248e-13			ENSG00000165061	ZMAT4	-8.96248	6.33282e-14
ENSG00000162998	FRZB	22.2058	1.50526e-42			ENSG00000261327	RP11-863P13.3	-8.7589	1.22199e-61
ENSG00000133317	LGALS12	20.9992	1.32283e-55			ENSG00000172575	RASGRP1	-8.38887	3.80746e-12
ENSG00000170323	FABP4	19.3226	1.21422e-20			ENSG00000249406	RP11-893F2.5	-8.27188	3.78443e-09
ENSG00000189221	MAOA	18.649	3.17463e-124			ENSG00000170681	MURC	-8.01187	0.000303932
ENSG00000096060	FKBP5	17.0653	1.60134e-221			ENSG00000130487	KLHDC7B	-7.98572	4.70945e-13
ENSG00000115602	IL1RL1	16.9884	6.29325e-59			ENSG00000153012	LGI2	-6.92849	1.12471e-05
ENSG00000181234	TMEM132C	16.8043	6.66367e-41			ENSG00000123610	TNFAIP6	-6.89646	4.11717e-50
ENSG00000167676	PLIN4	15.3686	3.42794e-127			ENSG00000178531	CTXN1	-6.81507	7.38062e-26
ENSG00000154856	APCDD1	12.8017	2.81401e-41			ENSG00000126500	FLRT1	-6.73203	8.36965e-13
ENSG00000140519	RHCG	12.6453	1.23541e-15			ENSG00000100302	RASD2	-6.69647	1.84139e-12
ENSG00000164687	FABP5	12.5896	2.04965e-34			ENSG00000137809	ITGA11	-6.48631	3.77974e-82
ENSG00000133800	LYVE1	12.4973	1.94494e-26			ENSG00000038295	TLL1	-6.48431	5.79278e-12
ENSG00000095637	SORBS1	12.0593	7.6955e-39			ENSG00000128965	CHAC1	-6.48365	8.4318e-48
ENSG00000112936	C7	11.5845	6.99548e-16			ENSG00000279484	KLHL30-AS1	-6.47013	7.06914e-09
ENSG00000153930	ANKFN1	11.4508	2.25922e-08			ENSG00000182667	NTM	-6.45781	8.3385e-29
ENSG00000084674	APOB	10.6865	1.04035e-50			ENSG00000214814	FER1L6	-6.3451	1.22952e-05
ENSG00000177575	CD163	10.5065	4.62609e-31			ENSG00000210100	MT-TI	-6.34334	4.55755e-07
ENSG00000211445	GPX3	9.80649	9.68095e-79			ENSG00000183671	GPR1	-6.30296	7.48099e-62
ENSG00000214357	NEURL1B	9.77648	8.96304e-21			ENSG00000100739	BDKRB1	-6.26099	1.88927e-34
ENSG00000173208	ABCD2	9.37345	3.29619e-91			ENSG00000016391	CHDH	-6.16948	7.95384e-09
ENSG00000145244	CORIN	9.10022	3.16138e-14			ENSG00000156427	FGF18	-6.14221	7.67974e-07
ENSG00000078295	ADCY2	8.98576	7.75196e-15			ENSG00000135472	FAIM2	-6.13574	2.31434e-19
ENSG00000165269	AQP7	8.65765	7.25087e-27			ENSG00000196517	SLC6A9	-5.99842	6.42164e-58
ENSG00000140807	NKD1	8.64597	6.20343e-21			ENSG00000233682	RP11-13P5.2	-5.96856	1.38281e-09
ENSG00000154153	FAM134B	8.63267	1.59291e-14			ENSG00000137033	IL33	-5.86628	1.44985e-49
ENSG00000152910	CNTNAP4	8.59322	1.98623e-24			ENSG00000235513	RP4-756G23.5	-5.83903	7.14592e-10
ENSG00000163995	ABLIM2	8.44865	3.38314e-20			ENSG00000204176	SYT15	-5.82089	4.7498e-13
ENSG00000137672	TRPC6	8.26311	3.35912e-10			ENSG00000049192	ADAMTS6	-5.67017	8.01553e-29
ENSG00000157150	TIMP4	8.21203	1.54245e-59			ENSG00000073146	MOV10L1	-5.62018	5.21944e-10
ENSG00000116194	ANGPTL1	8.09412	5.77412e-40			ENSG00000186191	BPIFB4	-5.5763	1.33468e-28
ENSG00000091129	NRCAM	7.99715	2.64029e-42			ENSG00000107159	CA9	-5.56704	1.11653e-07
ENSG00000101347	SAMHD1	7.97667	1.09291e-94			ENSG00000171551	ECEL1	-5.54487	6.96815e-10
ENSG00000079841	RIMS1	7.90064	4.07097e-28			ENSG00000184408	KCND2	-5.51401	4.36128e-42
ENSG00000158246	FAM46B	7.73666	3.60119e-33			ENSG00000260454	RP11-367F23.2	-5.49455	2.31937e-16
ENSG00000076555	ACACB	7.71339	2.41086e-85			ENSG00000177453	NIM1K	-5.4751	5.51037e-17
ENSG00000117594	HSD11B1	7.69005	5.97657e-33			ENSG00000130513	GDF15	-5.46057	1.33492e-37
ENSG00000173114	LRRN3	7.47097	8.96304e-21			ENSG00000113657	DPYSL3	-5.42392	1.39226e-69
ENSG00000278817	DGCR6	7.45666	3.30955e-10			ENSG00000181652	ATG9B	-5.39065	3.51091e-07
ENSG00000114541	FRMD4B	7.45369	2.92149e-08			ENSG00000142949	PTPRF	-5.38514	3.43765e-59
ENSG00000000005	TNMD	7.40491	1.83764e-22			ENSG00000164694	FNDC1	-5.34787	4.00659e-65
ENSG00000170262	MRAP	7.39048	4.46946e-19			ENSG00000163485	ADORA1	-5.31147	5.91649e-35
ENSG00000169116	PARM1	7.18313	2.16804e-29			ENSG00000224383	PRR29	-5.21726	2.94938e-11
ENSG00000165197	FIGF	6.85509	4.17131e-17			ENSG00000128606	LRRC17	-5.20667	2.53379e-08
ENSG00000170873	MTSS1	6.82713	1.2377e-32			ENSG00000205426	KRT81	-5.16538	3.52692e-09
ENSG00000008323	PLEKHG6	6.81845	2.22553e-15			ENSG00000167536	DHRS13	-5.15524	3.31803e-10
ENSG00000101605	MYOM1	6.76654	5.75012e-68			ENSG00000223414	LINC00473	-4.83551	2.78606e-11
ENSG00000004799	PDK4	6.68063	5.49948e-73			ENSG00000134986	NREP	-4.82738	2.76702e-98
ENSG00000161888	SPC24	6.65523	2.5016e-10			ENSG00000140538	NTRK3	-4.76193	2.73156e-13
ENSG00000170214	ADRA1B	6.59362	1.79275e-19			ENSG00000214145	LINC00887	-4.72836	4.89872e-05
ENSG00000162840	MT2P1	6.5795	9.6831e-14			ENSG00000168952	STXBP6	-4.71071	8.16892e-09
ENSG00000046889	PREX2	6.42522	9.28477e-10			ENSG00000106483	SFRP4	-4.67781	3.97853e-129
ENSG00000166292	TMEM100	6.34509	6.67451e-11			ENSG00000137331	IER3	-4.62397	1.56749e-41
ENSG00000197142	ACSL5	6.335	4.34096e-89			ENSG00000114268	PFKFB4	-4.61016	7.94707e-22
ENSG00000168079	SCARA5	6.22259	1.22988e-15			ENSG00000078269	SYNJ2	-4.50877	8.06315e-61
ENSG00000197594	ENPP1	6.16259	3.62647e-20			ENSG00000245149	RNF139-AS1	-4.49758	1.04866e-05
ENSG00000235750	KIAA0040	6.14487	7.43952e-18			ENSG00000129048	ACKR4	-4.45268	7.98819e-09
ENSG00000187193	MT1X	6.0528	8.78127e-17			ENSG00000101670	LIPG	-4.44393	1.36442e-17
ENSG00000277586	NEFL	6.02776	3.98385e-14			ENSG00000103257	SLC7A5	-4.42428	1.14268e-31
ENSG00000253163	RP11-443C10.1	5.98286	1.34589e-07			ENSG00000111057	KRT18	-4.42102	7.56574e-34
ENSG00000162267	ITIH3	5.96426	1.71962e-13			ENSG00000104081	BMF	-4.32493	9.51265e-33
ENSG00000158560	DYNC1I1	5.95433	1.0793e-09			ENSG00000117016	RIMS3	-4.26977	2.78216e-09
ENSG00000249641	HOXC13-AS	5.92694	6.87822e-13			ENSG00000019186	CYP24A1	-4.24769	6.38245e-06
ENSG00000165092	ALDH1A1	5.90784	2.38676e-10			ENSG00000137869	CYP19A1	-4.23365	1.18563e-19
ENSG00000157152	SYN2	5.84998	8.01988e-09			ENSG00000175048	ZDHHC14	-4.20501	4.76944e-49
ENSG00000197291	RAMP2-AS1	5.74762	8.29464e-14			ENSG00000176532	PRR15	-4.19996	2.58431e-18
ENSG00000154556	SORBS2	5.69255	5.84343e-26			ENSG00000102678	FGF9	-4.19158	1.07126e-17
ENSG00000006210	CX3CL1	5.66926	6.93454e-08			ENSG00000112715	VEGFA	-4.16215	2.08592e-30
ENSG00000187957	DNER	5.6271	4.48961e-17			ENSG00000167105	TMEM92	-4.12417	2.41126e-14
ENSG00000223390	RP11-91A18.4	5.59806	1.85046e-05			ENSG00000156453	PCDH1	-4.10527	3.69727e-14
ENSG00000163083	INHBB	5.58948	5.77947e-26			ENSG00000205336	GPR56	-4.08848	0.000122927
ENSG00000048540	LMO3	5.5528	3.38279e-32			ENSG00000196639	HRH1	-4.07937	1.4566e-17
ENSG00000163884	KLF15	5.55232	4.4824e-40			ENSG00000170989	S1PR1	-4.05958	2.04884e-29
ENSG00000233117	LINC00702	5.55189	3.15567e-10			ENSG00000215788	TNFRSF25	-4.0329	9.0378e-07
ENSG00000101280	ANGPT4	5.54369	1.09078e-09			ENSG00000229656	RP11-462L8.1	-4.02458	2.06121e-06
ENSG00000154734	ADAMTS1	5.53969	1.22124e-196			ENSG00000111087	GLI1	-4.0187	6.83031e-09
ENSG00000079435	LIPE	5.53181	1.06824e-63			ENSG00000187556	NANOS3	-4.00651	0.000927503
ENSG00000167641	PPP1R14A	5.44187	1.0936e-08			ENSG00000128918	ALDH1A2	-3.99637	1.42034e-08
ENSG00000122035	RASL11A	5.43679	5.74081e-96			ENSG00000222005	LINC01118	-3.99085	1.28176e-06
ENSG00000120162	MOB3B	5.41946	1.73799e-13			ENSG00000128165	ADM2	-3.95883	2.63072e-39
ENSG00000131471	AOC3	5.3848	2.2423e-44			ENSG00000101255	TRIB3	-3.93555	5.24601e-33
ENSG00000102760	RGCC	5.35916	8.22662e-17			ENSG00000277758	SYT15	-3.90909	9.91015e-07
ENSG00000101938	CHRDL1	5.33621	4.21269e-51			ENSG00000129467	ADCY4	-3.88043	2.79948e-30
ENSG00000184979	USP18	5.29389	3.37916e-06			ENSG00000153162	BMP6	-3.87941	7.07404e-16
ENSG00000119686	FLVCR2	5.27045	1.92478e-21			ENSG00000141497	ZMYND15	-3.86016	5.46175e-05
ENSG00000125148	MT2A	5.23167	1.99396e-17			ENSG00000185633	NDUFA4L2	-3.82713	8.60857e-39
ENSG00000135917	SLC19A3	5.16787	2.38186e-21			ENSG00000135069	PSAT1	-3.8176	4.35779e-41
ENSG00000119139	TJP2	5.11258	3.16942e-52			ENSG00000149090	PAMR1	-3.81404	2.57674e-38
ENSG00000171303	KCNK3	5.07505	9.38618e-16			ENSG00000165617	DACT1	-3.81368	4.23311e-19
ENSG00000184160	ADRA2C	5.05158	2.98104e-33			ENSG00000145934	TENM2	-3.79835	1.83058e-13
ENSG00000112964	GHR	5.04421	4.58793e-20			ENSG00000167874	TMEM88	-3.78833	6.31138e-05
ENSG00000174059	CD34	5.03528	1.34139e-25			ENSG00000172986	GXYLT2	-3.78747	2.37392e-18
ENSG00000163701	IL17RE	5.02273	1.55573e-16			ENSG00000187955	COL14A1	-3.7763	2.03335e-21
ENSG00000119283	TRIM67	5.01847	3.52865e-15			ENSG00000204291	COL15A1	-3.77606	4.69222e-53
ENSG00000005249	PRKAR2B	5.0031	2.63572e-11			ENSG00000174564	IL20RB	-3.77219	1.00904e-25
ENSG00000109846	CRYAB	4.9885	2.58386e-27			ENSG00000182389	CACNB4	-3.7452	1.00943e-06
ENSG00000260549	MT1L	4.98652	4.16372e-15			ENSG00000236404	VLDLR-AS1	-3.69307	3.11732e-06
ENSG00000069020	MAST4	4.98017	6.43825e-34			ENSG00000135919	SERPINE2	-3.66831	9.63494e-32
ENSG00000115457	IGFBP2	4.97223	3.0559e-22			ENSG00000239268	RP11-384F7.2	-3.65555	2.41337e-05
ENSG00000153902	LGI4	4.94585	4.69959e-15			ENSG00000151012	SLC7A11	-3.64572	1.81972e-18
ENSG00000109906	ZBTB16	4.93219	2.82696e-83			ENSG00000142149	HUNK	-3.6445	6.00994e-08
ENSG00000131477	RAMP2	4.91872	6.29988e-33			ENSG00000156103	MMP16	-3.64396	2.72321e-08
ENSG00000258819	RP11-7F17.3	4.88605	0.000415932			ENSG00000147642	SYBU	-3.62989	2.85726e-15
ENSG00000109705	NKX3-2	4.78842	5.49595e-06			ENSG00000125657	TNFSF9	-3.62704	1.78076e-22
ENSG00000183549	ACSM5	4.74033	1.82396e-05			ENSG00000221955	SLC12A8	-3.62427	4.63677e-33
ENSG00000181856	SLC2A4	4.71462	1.38994e-06			ENSG00000205213	LGR4	-3.59911	4.67195e-17
ENSG00000163251	FZD5	4.68906	7.30252e-22			ENSG00000133106	EPSTI1	-3.58685	5.35841e-10
ENSG00000185432	METTL7A	4.65286	1.35896e-40			ENSG00000079257	LXN	-3.58606	3.41264e-23
ENSG00000166473	PKD1L2	4.61135	4.07651e-06			ENSG00000119938	PPP1R3C	-3.58073	1.88293e-37
ENSG00000130477	UNC13A	4.59213	1.19755e-13			ENSG00000170379	FAM115C	-3.56882	4.77325e-08
ENSG00000135077	HAVCR2	4.59089	1.73856e-06			ENSG00000103522	IL21R	-3.55517	4.15062e-15
ENSG00000152642	GPD1L	4.49995	1.01584e-77			ENSG00000184005	ST6GALNAC3	-3.55516	2.68442e-11
ENSG00000002587	HS3ST1	4.47036	5.52313e-10			ENSG00000108691	CCL2	-3.54079	9.86064e-20
ENSG00000091879	ANGPT2	4.46205	5.25975e-10			ENSG00000183688	FAM101B	-3.52995	6.31801e-08
ENSG00000106772	PRUNE2	4.45325	1.13357e-35			ENSG00000143494	VASH2	-3.52842	2.02174e-08
ENSG00000157399	ARSE	4.44909	0.00181786			ENSG00000084628	NKAIN1	-3.52755	0.000292354
ENSG00000135678	CPM	4.41867	3.24311e-32			ENSG00000232774	FLJ22447	-3.51102	4.10147e-20
ENSG00000153789	FAM92B	4.41202	1.85886e-08			ENSG00000264717	CH17-360D5.1	-3.47802	0.000894588
ENSG00000072952	MRVI1	4.3614	1.0832e-24			ENSG00000138685	FGF2	-3.47784	3.04817e-22
ENSG00000144648	ACKR2	4.34132	7.09164e-11			ENSG00000184922	FMNL1	-3.46628	5.84691e-06
ENSG00000009950	MLXIPL	4.29599	2.26018e-19			ENSG00000134259	NGF	-3.45475	1.34675e-28
ENSG00000111859	NEDD9	4.19994	2.35365e-29			ENSG00000237989	AP001046.5	-3.35945	1.36264e-05
ENSG00000106123	EPHB6	4.14258	3.38314e-20			ENSG00000162552	WNT4	-3.35585	5.34037e-06
ENSG00000125851	PCSK2	4.12256	1.43443e-08			ENSG00000134013	LOXL2	-3.35201	9.96849e-43
ENSG00000267669	RP11-824M15.3	4.0679	9.06928e-11			ENSG00000106976	DNM1	-3.33057	1.32174e-16
ENSG00000135821	GLUL	4.06592	6.80524e-81			ENSG00000132334	PTPRE	-3.29753	3.21844e-06
ENSG00000078018	MAP2	4.05162	2.29368e-06			ENSG00000169933	FRMPD4	-3.2963	4.83582e-07
ENSG00000050628	PTGER3	4.04234	4.00294e-24			ENSG00000143341	HMCN1	-3.29278	5.54572e-22
ENSG00000161267	BDH1	4.00247	8.95338e-24			ENSG00000126368	NR1D1	-3.288	9.94159e-31
ENSG00000188001	TPRG1	3.99338	5.82094e-13			ENSG00000197769	MAP1LC3C	-3.27639	0.000274305
ENSG00000168229	PTGDR	3.97993	3.85339e-11			ENSG00000170579	DLGAP1	-3.27339	2.19747e-05
ENSG00000134243	SORT1	3.97465	3.88459e-38			ENSG00000073756	PTGS2	-3.26493	3.34373e-05
ENSG00000257337	RP11-983P16.4	3.93034	1.56099e-13			ENSG00000205710	C17orf107	-3.26145	4.98594e-09
ENSG00000122756	CNTFR	3.86554	9.93334e-13			ENSG00000183153	GJD3	-3.249	9.41297e-06
ENSG00000171051	FPR1	3.86391	4.26207e-14			ENSG00000090530	LEPREL1	-3.24595	1.29718e-11
ENSG00000168078	PBK	3.86121	1.02606e-06			ENSG00000070669	ASNS	-3.24289	2.40786e-31
ENSG00000146054	TRIM7	3.81697	7.12418e-05			ENSG00000235180	LINC00601	-3.22578	0.00140748
ENSG00000141576	RNF157	3.8144	2.46093e-05			ENSG00000145423	SFRP2	-3.21912	1.32604e-52
ENSG00000015413	DPEP1	3.80238	3.62668e-06			ENSG00000162595	DIRAS3	-3.21616	8.26938e-11
ENSG00000205362	MT1A	3.76281	5.65874e-07			ENSG00000224165	DNAJC27-AS1	-3.21226	2.20065e-05
ENSG00000011201	KAL1	3.75101	6.77003e-15			ENSG00000149571	KIRREL3	-3.20083	2.49481e-11
ENSG00000157766	ACAN	3.70259	5.20687e-21			ENSG00000138135	CH25H	-3.19654	1.28394e-09
ENSG00000122862	SRGN	3.68207	3.38314e-20			ENSG00000136514	RTP4	-3.18782	1.3353e-09
ENSG00000214578	HMGN2P15	3.66476	3.96073e-05			ENSG00000160111	CPAMD8	-3.17049	2.66538e-05
ENSG00000138207	RBP4	3.66222	2.96718e-24			ENSG00000157005	SST	-3.15393	9.63888e-16
ENSG00000102032	RENBP	3.65531	2.66858e-15			ENSG00000164379	FOXQ1	-3.15333	0.0031392
ENSG00000204131	NHSL2	3.65058	2.884e-11			ENSG00000074527	NTN4	-3.15246	2.47443e-14
ENSG00000163431	LMOD1	3.64467	6.95412e-22			ENSG00000085662	AKR1B1	-3.14622	1.43836e-56
ENSG00000143028	SYPL2	3.64291	9.73572e-39			ENSG00000254681	PKD1P5	-3.1396	3.65767e-07
ENSG00000135744	AGT	3.62288	1.4839e-06			ENSG00000174945	AMZ1	-3.12706	4.1123e-05
ENSG00000128594	LRRC4	3.61728	1.59745e-07			ENSG00000152952	PLOD2	-3.11958	4.36732e-40
ENSG00000059377	TBXAS1	3.61582	3.5892e-09			ENSG00000184292	TACSTD2	-3.0913	0.0208094
ENSG00000239911	PRKAG2-AS1	3.59665	0.000745668			ENSG00000236255	AC009404.2	-3.08494	6.61902e-07
ENSG00000076706	MCAM	3.5824	8.5042e-17			ENSG00000164949	GEM	-3.07593	4.94558e-15
ENSG00000122547	EEPD1	3.56216	1.1608e-27			ENSG00000088826	SMOX	-3.06951	1.56298e-79
ENSG00000249242	TMEM150C	3.55765	1.38103e-18			ENSG00000154065	ANKRD29	-3.06802	1.44991e-08
ENSG00000086300	SNX10	3.54517	0.000102227			ENSG00000088340	FER1L4	-3.06633	8.26911e-08
ENSG00000272279	RP11-157J24.2	3.52929	0.000338384			ENSG00000230615	RP5-1198O20.4	-3.06181	1.3882e-06
ENSG00000078401	EDN1	3.5289	3.76856e-18			ENSG00000054356	PTPRN	-3.04523	3.46087e-50
ENSG00000081320	STK17B	3.52791	5.10914e-35			ENSG00000148798	INA	-3.04101	7.13618e-05
ENSG00000183773	AIFM3	3.52066	1.21409e-08			ENSG00000153132	CLGN	-3.01803	7.25907e-09
ENSG00000268894	PLCE1-AS1	3.51127	7.73517e-05			ENSG00000122335	SERAC1	-3.01075	4.09911e-44
ENSG00000147576	ADHFE1	3.48695	6.64495e-10			ENSG00000215196	AC091878.1	-3.00769	1.68225e-06
ENSG00000196616	ADH1B	3.48671	9.14396e-35			ENSG00000168621	GDNF	-2.99524	0.000130629
ENSG00000113389	NPR3	3.48617	1.42054e-27			ENSG00000236609	ZNF853	-2.99243	3.5821e-07
ENSG00000205364	MT1M	3.4778	2.40509e-09			ENSG00000133216	EPHB2	-2.9895	2.42276e-19
ENSG00000128045	RASL11B	3.47416	3.33006e-18			ENSG00000188916	FAM196A	-2.98426	0.000405916
ENSG00000148671	ADIRF	3.46825	1.41006e-13			ENSG00000197410	DCHS2	-2.97601	2.15477e-06
ENSG00000157514	TSC22D3	3.46669	6.64567e-49			ENSG00000274286	ADRA2B	-2.97416	3.57173e-06
ENSG00000198133	TMEM229B	3.46175	1.55225e-08			ENSG00000106366	SERPINE1	-2.9571	2.38034e-14
ENSG00000101447	FAM83D	3.45114	4.73481e-13			ENSG00000136826	KLF4	-2.95482	2.6077e-31
ENSG00000134532	SOX5	3.44889	1.81315e-07			ENSG00000227953	LINC01341	-2.94921	0.000126492
ENSG00000145675	PIK3R1	3.41824	3.54271e-70			ENSG00000065911	MTHFD2	-2.94818	9.16347e-26
ENSG00000131831	RAI2	3.40461	3.661e-20			ENSG00000127241	MASP1	-2.94754	3.04722e-36
ENSG00000106511	MEOX2	3.38957	4.28693e-08			ENSG00000266524	GDF10	-2.93091	4.59961e-07
ENSG00000141449	GREB1L	3.35926	3.48258e-29			ENSG00000040275	SPDL1	-2.91916	2.72472e-22
ENSG00000184226	PCDH9	3.35728	1.00257e-15			ENSG00000131242	RAB11FIP4	-2.91199	3.00437e-06
ENSG00000180694	TMEM64	3.33342	1.36064e-35			ENSG00000050438	SLC4A8	-2.90889	0.000371606
ENSG00000158258	CLSTN2	3.33213	5.86542e-16			ENSG00000134107	BHLHE40	-2.90884	2.20457e-36
ENSG00000064300	NGFR	3.3314	2.42363e-09			ENSG00000234840	LINC01239	-2.89806	0.000215244
ENSG00000106034	CPED1	3.32202	5.36996e-13			ENSG00000188042	ARL4C	-2.88138	1.30038e-30
ENSG00000185924	RTN4RL1	3.30384	4.10762e-13			ENSG00000171951	SCG2	-2.87776	1.57315e-12
ENSG00000099282	TSPAN15	3.29511	1.18713e-07			ENSG00000170356	OR2A20P	-2.86782	0.00415006
ENSG00000165795	NDRG2	3.29247	5.21953e-10			ENSG00000243232	PCDHAC2	-2.86687	3.50611e-06
ENSG00000012660	ELOVL5	3.28597	1.92781e-120			ENSG00000178922	HYI	-2.85722	4.47467e-24
ENSG00000159212	CLIC6	3.25741	1.66095e-17			ENSG00000172733	PURG	-2.85329	0.00115001
ENSG00000196917	HCAR1	3.23466	8.26911e-08			ENSG00000176697	BDNF	-2.83057	7.84472e-20
ENSG00000112218	GPR63	3.2164	1.54567e-08			ENSG00000141682	PMAIP1	-2.8216	9.79332e-05
ENSG00000135604	STX11	3.21364	0.000255265			ENSG00000224413	AP001476.2	-2.82029	0.000741673
ENSG00000047648	ARHGAP6	3.20085	4.76933e-22			ENSG00000017427	IGF1	-2.81642	5.40361e-12
ENSG00000169750	RAC3	3.19425	6.52848e-16			ENSG00000129422	MTUS1	-2.81397	2.16189e-08
ENSG00000150907	FOXO1	3.17727	8.6767e-61			ENSG00000139219	COL2A1	-2.80933	0.000121094
ENSG00000173641	HSPB7	3.17633	8.12898e-10			ENSG00000105825	TFPI2	-2.80295	1.23757e-08
ENSG00000129116	PALLD	3.16272	1.8671e-31			ENSG00000134198	TSPAN2	-2.79733	4.36928e-10
ENSG00000149596	JPH2	3.1523	9.74054e-06			ENSG00000171889	MIR31HG	-2.79522	1.79237e-06
ENSG00000168679	SLC16A4	3.1286	1.40283e-13			ENSG00000104611	SH2D4A	-2.79438	5.12786e-62
ENSG00000135218	CD36	3.10743	7.38062e-26			ENSG00000172061	LRRC15	-2.78339	1.7377e-12
ENSG00000152270	PDE3B	3.10274	4.68502e-11			ENSG00000182272	B4GALNT4	-2.77964	1.64285e-06
ENSG00000197147	LRRC8B	3.09568	0.000796766			ENSG00000274654	CTD-3247H4.2	-2.77462	0.00360249
ENSG00000159423	ALDH4A1	3.08927	1.00099e-13			ENSG00000156113	KCNMA1	-2.76596	0.000158314
ENSG00000069535	MAOB	3.08409	4.75577e-09			ENSG00000166341	DCHS1	-2.76419	3.50611e-06
ENSG00000023839	ABCC2	3.06288	1.02465e-21			ENSG00000169136	ATF5	-2.76219	1.00962e-22
ENSG00000167608	TMC4	3.0538	2.04385e-08			ENSG00000246273	SBF2-AS1	-2.76031	1.21976e-14
ENSG00000171552	BCL2L1	3.05358	6.89742e-75			ENSG00000260977	RP11-333I13.1	-2.73139	7.20289e-08
ENSG00000122378	FAM213A	3.05247	1.04218e-33			ENSG00000073150	PANX2	-2.72575	0.000209056
ENSG00000151136	BTBD11	3.05092	3.95738e-08			ENSG00000171962	LRRC48	-2.72531	5.32513e-05
ENSG00000144891	AGTR1	3.0341	2.54801e-09			ENSG00000196866	HIST1H2AD	-2.7162	0.00898971
ENSG00000231793	DOC2GP	3.02822	0.000317392			ENSG00000146592	CREB5	-2.71503	8.95606e-05
ENSG00000177465	ACOT4	3.02481	0.000181794			ENSG00000182853	VMO1	-2.71375	1.91381e-17
ENSG00000030419	IKZF2	3.01934	0.000360029			ENSG00000146205	ANO7	-2.71182	8.0235e-09
ENSG00000166165	CKB	3.01665	3.51564e-10			ENSG00000151640	DPYSL4	-2.70556	1.4883e-17
ENSG00000107984	DKK1	3.01266	6.10163e-25			ENSG00000092621	PHGDH	-2.70514	1.20347e-31
ENSG00000099260	PALMD	3.00406	2.07966e-05			ENSG00000139618	BRCA2	-2.70045	0.00362511
ENSG00000065534	MYLK	3.00402	2.58066e-17			ENSG00000114670	NEK11	-2.6959	4.74082e-07
ENSG00000164342	TLR3	2.9947	3.90379e-06			ENSG00000170458	CD14	-2.69412	1.43844e-09
ENSG00000197054	ZNF763	2.99141	0.000245497			ENSG00000130222	GADD45G	-2.68731	0.00282626
ENSG00000132170	PPARG	2.99104	1.51568e-42			ENSG00000168398	BDKRB2	-2.68332	9.52202e-20
ENSG00000169418	NPR1	2.978	4.95476e-43			ENSG00000124212	PTGIS	-2.68167	1.09117e-29
ENSG00000149218	ENDOD1	2.97503	8.3798e-33			ENSG00000164849	GPR146	-2.67985	6.52649e-11
ENSG00000224945	RP11-82L18.2	2.9637	0.0066527			ENSG00000261801	LOXL1-AS1	-2.67244	0.00817274
ENSG00000162004	CCDC78	2.95403	6.33185e-08			ENSG00000187764	SEMA4D	-2.67055	0.000831741
ENSG00000233237	LINC00472	2.94501	5.55986e-06			ENSG00000239332	LINC01119	-2.66972	0.000114994
ENSG00000187134	AKR1C1	2.9412	1.0366e-20			ENSG00000132837	DMGDH	-2.66009	9.87531e-06
ENSG00000078053	AMPH	2.94059	4.58563e-19			ENSG00000138669	PRKG2	-2.65914	0.00134334
ENSG00000151617	EDNRA	2.93794	6.7723e-16			ENSG00000188368	PRR19	-2.65565	0.000413688
ENSG00000132938	MTUS2	2.93111	3.30232e-05			ENSG00000204622	HLA-J	-2.65531	1.78307e-05
ENSG00000106025	TSPAN12	2.92917	0.000161772			ENSG00000231419	LINC00689	-2.64815	0.000136104
ENSG00000105880	DLX5	2.92915	1.35745e-08			ENSG00000185215	TNFAIP2	-2.64784	3.43226e-22
ENSG00000178015	GPR150	2.92309	1.82339e-09			ENSG00000121858	TNFSF10	-2.63483	2.68005e-07
ENSG00000104953	TLE6	2.91921	7.55581e-14			ENSG00000160469	BRSK1	-2.63266	4.36608e-10
ENSG00000123689	G0S2	2.89837	7.42464e-14			ENSG00000261888	AC144831.1	-2.63144	7.75075e-20
ENSG00000250722	SEPP1	2.89469	1.13889e-16			ENSG00000107742	SPOCK2	-2.63023	6.21669e-06
ENSG00000140993	TIGD7	2.89433	0.00243541			ENSG00000145358	DDIT4L	-2.62347	4.47071e-06
ENSG00000183160	TMEM119	2.87899	1.47462e-23			ENSG00000157551	KCNJ15	-2.62136	1.48087e-09
ENSG00000072571	HMMR	2.87631	3.16423e-05			ENSG00000148848	ADAM12	-2.62125	2.23285e-56
ENSG00000114790	ARHGEF26	2.86549	6.52905e-13			ENSG00000204052	LRRC73	-2.61917	0.000442127
ENSG00000185338	SOCS1	2.84939	0.000596984			ENSG00000248869	RP11-138I17.1	-2.61854	0.00665212
ENSG00000166816	LDHD	2.84464	1.35387e-06			ENSG00000112182	BACH2	-2.61127	0.0006955
ENSG00000131781	FMO5	2.83475	4.06908e-06			ENSG00000223485	RP11-417E7.1	-2.60296	1.14979e-13
ENSG00000253250	C8orf88	2.82467	7.56863e-05			ENSG00000106484	MEST	-2.60278	6.64935e-16
ENSG00000077092	RARB	2.82194	7.25734e-09			ENSG00000147852	VLDLR	-2.5982	3.70037e-18
ENSG00000143942	CHAC2	2.81942	0.000495535			ENSG00000198354	DCAF12L2	-2.5874	0.000840919
ENSG00000165490	DDIAS	2.81556	0.00133003			ENSG00000278962	RP11-399B17.1	-2.5812	0.00114841
ENSG00000198732	SMOC1	2.81434	0.00017105			ENSG00000133816	MICAL2	-2.5714	3.44406e-17
ENSG00000173894	CBX2	2.80038	1.33307e-06			ENSG00000114861	FOXP1	-2.56275	3.9496e-44
ENSG00000169891	REPS2	2.80033	4.69943e-08			ENSG00000131746	TNS4	-2.56241	0.00187394
ENSG00000236296	GUSBP5	2.78615	5.0605e-06			ENSG00000163694	RBM47	-2.55973	3.313e-06
ENSG00000146122	DAAM2	2.78498	2.36213e-22			ENSG00000177106	EPS8L2	-2.54913	2.4949e-13
ENSG00000006468	ETV1	2.78131	1.89658e-07			ENSG00000182379	NXPH4	-2.5478	1.9999e-19
ENSG00000135424	ITGA7	2.78028	1.04072e-18			ENSG00000173334	TRIB1	-2.53997	6.61758e-10
ENSG00000064655	EYA2	2.77976	6.54433e-14			ENSG00000128591	FLNC	-2.53888	2.09167e-33
ENSG00000152463	OLAH	2.77164	1.46005e-06			ENSG00000143320	CRABP2	-2.53199	2.72104e-29
ENSG00000181885	CLDN7	2.76671	3.20647e-06			ENSG00000111452	GPR133	-2.53174	5.09737e-20
ENSG00000116285	ERRFI1	2.75995	3.2123e-45			ENSG00000100889	PCK2	-2.52971	1.79098e-15
ENSG00000116711	PLA2G4A	2.75284	4.23414e-09			ENSG00000135502	SLC26A10	-2.5255	8.0312e-07
ENSG00000159251	ACTC1	2.75082	1.17312e-06			ENSG00000091622	PITPNM3	-2.51964	9.6081e-06
ENSG00000224397	LINC01272	2.74329	4.75827e-05			ENSG00000106538	RARRES2	-2.51794	2.20453e-15
ENSG00000185664	PMEL	2.73776	4.44807e-07			ENSG00000214402	LCNL1	-2.51395	3.83474e-05
ENSG00000138829	FBN2	2.72574	2.42567e-25			ENSG00000137819	PAQR5	-2.51296	0.00285749
ENSG00000186603	HPDL	2.72104	1.46891e-06			ENSG00000065923	SLC9A7	-2.51116	7.38642e-06
ENSG00000115155	OTOF	2.7142	0.000214508			ENSG00000111674	ENO2	-2.49207	7.35205e-10
ENSG00000188783	PRELP	2.70837	2.95987e-09			ENSG00000154263	ABCA10	-2.49128	1.46212e-06
ENSG00000241644	INMT	2.70311	1.47017e-08			ENSG00000125089	SH3TC1	-2.48327	0.00122192
ENSG00000276529	AP001505.10	2.70307	0.00341191			ENSG00000121577	POPDC2	-2.48325	0.00537781
ENSG00000074660	SCARF1	2.69187	0.0001239			ENSG00000076344	RGS11	-2.47844	6.34699e-06
ENSG00000041982	TNC	2.68539	5.34087e-15			ENSG00000165891	E2F7	-2.47654	1.0196e-06
ENSG00000268913	AC026806.2	2.68532	1.05066e-05			ENSG00000272870	RP11-798M19.6	-2.47601	0.00189291
ENSG00000139364	TMEM132B	2.68484	2.74257e-11			ENSG00000275993	CH507-42P11.8	-2.46629	0.000869455
ENSG00000250479	CHCHD10	2.67736	7.24829e-08			ENSG00000074370	ATP2A3	-2.46568	8.53402e-07
ENSG00000164112	TMEM155	2.67716	0.000138027			ENSG00000247095	MIR210HG	-2.46201	4.02579e-15
ENSG00000134121	CHL1	2.66194	5.18276e-17			ENSG00000265263	RP11-135L13.4	-2.44971	0.0196626
ENSG00000120129	DUSP1	2.6481	7.67243e-23			ENSG00000061656	SPAG4	-2.44834	3.39914e-08
ENSG00000112796	ENPP5	2.64751	0.000774954			ENSG00000132326	PER2	-2.44818	0.000863835
ENSG00000053747	LAMA3	2.64388	8.70893e-15			ENSG00000077238	IL4R	-2.4472	8.89035e-23
ENSG00000155846	PPARGC1B	2.63931	0.0032377			ENSG00000175197	DDIT3	-2.44696	2.61642e-13
ENSG00000169851	PCDH7	2.63767	4.53205e-12			ENSG00000127824	TUBA4A	-2.4449	7.18889e-08
ENSG00000185561	TLCD2	2.63689	1.16537e-21			ENSG00000132003	ZSWIM4	-2.44414	1.10959e-19
ENSG00000105974	CAV1	2.62477	3.7101e-27			ENSG00000262655	SPON1	-2.44107	5.9132e-34
ENSG00000133142	TCEAL4	2.61983	1.66118e-38			ENSG00000267532	MIR497HG	-2.43677	0.0104477
ENSG00000138449	SLC40A1	2.61887	1.75825e-22			ENSG00000151882	CCL28	-2.43555	0.00036357
ENSG00000170312	CDK1	2.61699	0.000556535			ENSG00000274370	AC144831.3	-2.43311	1.05019e-08
ENSG00000083720	OXCT1	2.61147	6.93353e-11			ENSG00000156011	PSD3	-2.42833	6.19231e-18
ENSG00000185052	SLC24A3	2.60759	2.96148e-05			ENSG00000162415	ZSWIM5	-2.41814	0.000265022
ENSG00000172817	CYP7B1	2.59898	6.88557e-08			ENSG00000183889	NPIPA7	-2.41651	0.00610395
ENSG00000246705	H2AFJ	2.59885	1.209e-28			ENSG00000143847	PPFIA4	-2.41594	1.25291e-08
ENSG00000175063	UBE2C	2.5935	3.58436e-08			ENSG00000143061	IGSF3	-2.41494	6.64408e-16
ENSG00000067082	KLF6	2.59165	2.35365e-29			ENSG00000239407	LL0XNC01-237H1.2	-2.40656	0.00727811
ENSG00000173918	C1QTNF1	2.59003	1.96659e-33			ENSG00000119514	GALNT12	-2.40558	2.54541e-20
ENSG00000163017	ACTG2	2.58771	0.00874001			ENSG00000248810	RP11-362F19.1	-2.40454	0.000491642
ENSG00000150594	ADRA2A	2.58616	1.68387e-13			ENSG00000187840	EIF4EBP1	-2.40295	7.13223e-17
ENSG00000140876	NUDT7	2.58587	1.38963e-06			ENSG00000077063	CTTNBP2	-2.40155	0.000377338
ENSG00000185813	PCYT2	2.58307	1.949e-62			ENSG00000272841	RP3-428L16.2	-2.39187	5.11641e-10
ENSG00000092068	SLC7A8	2.58269	8.71906e-10			ENSG00000276116	FUT8-AS1	-2.38853	3.82651e-08
ENSG00000131386	GALNT15	2.57767	5.70594e-14			ENSG00000234231	AC093616.4	-2.38527	0.00246054
ENSG00000185274	WBSCR17	2.57272	0.00755548			ENSG00000257815	RP11-611E13.2	-2.38124	0.000142979
ENSG00000164920	OSR2	2.56437	2.7021e-20			ENSG00000066923	STAG3	-2.38118	0.001022
ENSG00000175741	RWDD4P2	2.55695	0.00110754			ENSG00000136048	DRAM1	-2.38012	2.88705e-25
ENSG00000169607	CKAP2L	2.54265	0.000188727			ENSG00000247934	RP11-967K21.1	-2.3797	0.00695941
ENSG00000148175	STOM	2.53942	1.17851e-38			ENSG00000126016	AMOT	-2.37933	8.01988e-09
ENSG00000163644	PPM1K	2.53924	0.000111963			ENSG00000198768	APCDD1L	-2.37846	1.33978e-10
ENSG00000174899	C3orf55	2.53442	6.49166e-14			ENSG00000231290	APCDD1L-AS1	-2.37699	0.000183607
ENSG00000156970	BUB1B	2.53371	0.000556362			ENSG00000157554	ERG	-2.37661	5.98383e-05
ENSG00000185482	STAC3	2.53176	0.01287			ENSG00000272168	CASC15	-2.37405	3.34675e-06
ENSG00000154930	ACSS1	2.52744	1.95176e-23			ENSG00000166046	TCP11L2	-2.37324	3.44351e-07
ENSG00000030304	MUSK	2.52047	0.00107533			ENSG00000149380	P4HA3	-2.37292	2.43354e-37
ENSG00000167703	SLC43A2	2.51903	1.35234e-09			ENSG00000176826	FKBP9P1	-2.37261	2.55988e-10
ENSG00000168497	SDPR	2.51517	2.41417e-14			ENSG00000103647	CORO2B	-2.37235	2.93674e-19
ENSG00000237807	RP11-400K9.4	2.51472	3.8848e-07			ENSG00000161921	CXCL16	-2.37226	1.06574e-11
ENSG00000099337	KCNK6	2.5121	2.3278e-18			ENSG00000156711	MAPK13	-2.36905	3.25461e-12
ENSG00000221866	PLXNA4	2.51019	3.33023e-18			ENSG00000166450	PRTG	-2.3677	0.0173489
ENSG00000151726	ACSL1	2.50767	2.15073e-40			ENSG00000060982	BCAT1	-2.36185	3.10284e-23
ENSG00000232855	AF131217.1	2.50705	0.000645798			ENSG00000051108	HERPUD1	-2.35176	1.11741e-37
ENSG00000134020	PEBP4	2.50534	0.00481653			ENSG00000259807	RP11-426C22.4	-2.34274	6.48884e-15
ENSG00000167107	ACSF2	2.50504	5.16868e-28			ENSG00000078177	N4BP2	-2.33706	9.23671e-07
ENSG00000112319	EYA4	2.50389	1.85963e-06			ENSG00000180611	MB21D2	-2.33703	9.01377e-13
ENSG00000005189	AC004381.6	2.5013	0.000125365			ENSG00000107731	UNC5B	-2.33519	1.5868e-10
ENSG00000165996	PTPLA	2.49873	7.82461e-09			ENSG00000072133	RPS6KA6	-2.3317	0.00192059
ENSG00000117586	TNFSF4	2.49738	0.00316519			ENSG00000139174	PRICKLE1	-2.32971	1.35149e-17
ENSG00000090376	IRAK3	2.49112	6.04634e-22			ENSG00000164037	SLC9B1	-2.3275	0.00112128
ENSG00000163638	ADAMTS9	2.48763	5.34975e-19			ENSG00000178726	THBD	-2.32617	1.40587e-12
ENSG00000171757	LRRC34	2.48703	0.002593			ENSG00000168542	COL3A1	-2.32581	1.62327e-42
ENSG00000272625	RP11-737O24.5	2.48601	0.00135502			ENSG00000168405	CMAHP	-2.32499	0.00137155
ENSG00000169715	MT1E	2.485	7.25023e-09			ENSG00000118514	ALDH8A1	-2.32386	0.0108431
ENSG00000005810	MYCBP2	2.48338	8.86727e-33			ENSG00000122877	EGR2	-2.32203	0.00849278
ENSG00000163702	IL17RC	2.48204	8.65167e-28			ENSG00000168209	DDIT4	-2.31668	1.88762e-16
ENSG00000080986	NDC80	2.47487	6.93143e-05			ENSG00000140479	PCSK6	-2.3157	0.00742004
ENSG00000117399	CDC20	2.47242	1.92461e-05			ENSG00000150051	MKX	-2.31428	1.48962e-06
ENSG00000141298	SSH2	2.4724	1.00693e-19			ENSG00000275719	CTB-147N14.6	-2.31347	4.44746e-06
ENSG00000089127	OAS1	2.47067	3.10674e-08			ENSG00000099957	P2RX6	-2.31171	0.00729075
ENSG00000054654	SYNE2	2.46075	3.78451e-19			ENSG00000269439	CTD-3131K8.2	-2.31049	2.48084e-06
ENSG00000065717	TLE2	2.44954	1.18538e-12			ENSG00000142627	EPHA2	-2.30028	5.12476e-07
ENSG00000139209	SLC38A4	2.44516	1.15574e-07			ENSG00000070601	FRMPD1	-2.29721	0.000388775
ENSG00000274021	RP11-823E8.3	2.44015	0.000433978			ENSG00000158406	HIST1H4H	-2.29266	1.70383e-05
ENSG00000095587	TLL2	2.43967	0.00507809			ENSG00000106392	C1GALT1	-2.29213	1.78557e-11
ENSG00000136122	BORA	2.43964	0.000280381			ENSG00000080031	PTPRH	-2.29105	9.42664e-13
ENSG00000249992	TMEM158	2.43858	8.44834e-09			ENSG00000166262	FAM227B	-2.28943	0.000710579
ENSG00000197043	ANXA6	2.43708	2.27218e-25			ENSG00000064225	ST3GAL6	-2.28851	0.00518887
ENSG00000276805	RP11-291L22.6	2.43522	0.00202524			ENSG00000152495	CAMK4	-2.28118	0.00851318
ENSG00000180385	EMC3-AS1	2.42819	9.0593e-05			ENSG00000235109	ZSCAN31	-2.28074	0.00449238
ENSG00000135451	TROAP	2.42753	0.000363725			ENSG00000069974	RAB27A	-2.28043	2.98928e-09
ENSG00000134594	RAB33A	2.42729	2.91791e-12			ENSG00000142920	AZIN2	-2.27904	3.90157e-08
ENSG00000076641	PAG1	2.42418	7.89038e-11			ENSG00000183010	PYCR1	-2.27855	1.38476e-18
ENSG00000157510	AFAP1L1	2.41869	5.58384e-16			ENSG00000166793	YPEL4	-2.2763	2.39164e-07
ENSG00000132623	ANKEF1	2.41624	0.000542191			ENSG00000214193	SH3D21	-2.27426	2.08687e-10
ENSG00000101230	ISM1	2.41415	2.01827e-06			ENSG00000132530	XAF1	-2.26587	1.85463e-07
ENSG00000068831	RASGRP2	2.41061	6.1474e-05			ENSG00000120658	ENOX1	-2.26135	9.28561e-06
ENSG00000250986	AC141928.1	2.41033	9.45158e-10			ENSG00000256806	C17orf100	-2.25979	0.000833871
ENSG00000198624	CCDC69	2.40738	1.49899e-25			ENSG00000115902	SLC1A4	-2.2592	9.21264e-15
ENSG00000129988	LBP	2.40635	7.75697e-10			ENSG00000152409	JMY	-2.25708	3.08069e-12
ENSG00000178199	ZC3H12D	2.40557	0.00658481			ENSG00000237854	LINC00674	-2.25129	0.000256775
ENSG00000244414	CFHR1	2.39237	0.000436508			ENSG00000253552	HOXA-AS2	-2.24969	0.00171131
ENSG00000176485	PLA2G16	2.39122	2.10544e-20			ENSG00000205485	AC004980.7	-2.24406	0.00118957
ENSG00000008311	AASS	2.39114	5.04906e-11			ENSG00000220785	MTMR9LP	-2.23683	1.267e-07
ENSG00000166912	MTMR10	2.38866	2.2949e-35			ENSG00000245025	RP11-875O11.1	-2.2342	1.65526e-05
ENSG00000120899	PTK2B	2.38724	1.26376e-26			ENSG00000136244	IL6	-2.22855	0.000275305
ENSG00000111644	ACRBP	2.38537	0.00202633			ENSG00000253954	HMGN1P38	-2.2283	0.0082996
ENSG00000123364	HOXC13	2.38512	0.000116613			ENSG00000125726	CD70	-2.22696	0.00301153
ENSG00000139132	FGD4	2.38345	4.06935e-13			ENSG00000215302	CTD-3092A11.1	-2.22667	0.00590758
ENSG00000108381	ASPA	2.38318	2.17771e-10			ENSG00000054392	HHAT	-2.22667	4.93441e-05
ENSG00000204257	HLA-DMA	2.38239	1.24067e-05			ENSG00000164674	SYTL3	-2.22206	2.21481e-05
ENSG00000162614	NEXN	2.38102	2.70361e-13			ENSG00000197714	ZNF460	-2.21875	0.00646695
ENSG00000112759	SLC29A1	2.37618	3.98368e-12			ENSG00000180758	GPR157	-2.21772	7.08399e-17
ENSG00000091409	ITGA6	2.37354	9.56371e-07			ENSG00000260285	RP11-600F24.7	-2.21668	0.00445303
ENSG00000118526	TCF21	2.36919	2.96134e-05			ENSG00000174738	NR1D2	-2.21312	6.83187e-12
ENSG00000179094	PER1	2.35834	1.49899e-25			ENSG00000186417	GLDN	-2.20775	0.000200315
ENSG00000154188	ANGPT1	2.35698	5.1296e-14			ENSG00000116584	ARHGEF2	-2.20775	7.92168e-30
ENSG00000174697	LEP	2.35625	0.00217851			ENSG00000166578	IQCD	-2.20716	0.000771778
ENSG00000205269	TMEM170B	2.34854	0.000116797			ENSG00000173706	HEG1	-2.20668	1.2642e-43
ENSG00000177666	PNPLA2	2.34397	1.46962e-20			ENSG00000153714	LURAP1L	-2.20314	2.85167e-16
ENSG00000163909	HEYL	2.34333	7.59014e-05			ENSG00000215386	MIR99AHG	-2.19936	0.00151244
ENSG00000203760	CENPW	2.33904	2.98409e-05			ENSG00000154721	JAM2	-2.19481	2.47631e-08
ENSG00000136153	LMO7	2.33166	5.47262e-35			ENSG00000134247	PTGFRN	-2.19463	2.61737e-26
ENSG00000272688	RP13-270P17.3	2.33128	1.16121e-05			ENSG00000166123	GPT2	-2.19155	1.61e-18
ENSG00000133739	LRRCC1	2.32906	0.000429775			ENSG00000154277	UCHL1	-2.1884	2.55945e-36
ENSG00000125434	SLC25A35	2.32727	1.39152e-10			ENSG00000115318	LOXL3	-2.18699	2.2491e-13
ENSG00000127564	PKMYT1	2.32428	0.00163158			ENSG00000248626	GAPDHP40	-2.17477	0.00755276
ENSG00000163590	PPM1L	2.32396	5.65054e-08			ENSG00000183458	RP11-958N24.1	-2.17252	9.96389e-06
ENSG00000178773	CPNE7	2.31808	7.84463e-08			ENSG00000106105	GARS	-2.17083	1.74488e-24
ENSG00000170276	HSPB2	2.31703	2.56403e-06			ENSG00000226915	AC068137.13	-2.17018	0.000152542
ENSG00000120549	KIAA1217	2.3135	9.03633e-12			ENSG00000204262	COL5A2	-2.16943	1.33492e-37
ENSG00000171227	TMEM37	2.3132	5.46426e-07			ENSG00000108176	DNAJC12	-2.16941	0.0103348
ENSG00000187678	SPRY4	2.31248	7.12294e-11			ENSG00000188372	ZP3	-2.16918	0.00146038
ENSG00000213626	LBH	2.30972	1.48816e-20			ENSG00000119950	MXI1	-2.16893	5.96749e-15
ENSG00000067113	PPAP2A	2.30796	4.06152e-36			ENSG00000175183	CSRP2	-2.16681	2.72753e-13
ENSG00000134057	CCNB1	2.30554	2.2189e-16			ENSG00000239617	RP11-302B13.1	-2.15923	0.00409875
ENSG00000115267	IFIH1	2.30433	0.00184174			ENSG00000142303	ADAMTS10	-2.15881	1.18954e-18
ENSG00000008256	CYTH3	2.30318	3.45697e-27			ENSG00000140105	WARS	-2.15705	9.17671e-21
ENSG00000173083	HPSE	2.30221	4.59961e-07			ENSG00000235884	LINC00941	-2.15662	0.00176857
ENSG00000158966	CACHD1	2.29874	3.70689e-17			ENSG00000069399	BCL3	-2.1557	1.17139e-17
ENSG00000118257	NRP2	2.29645	2.04086e-24			ENSG00000261040	WFDC21P	-2.15435	0.0015797
ENSG00000117592	PRDX6	2.29619	2.08535e-35			ENSG00000007402	CACNA2D2	-2.15429	0.0186575
ENSG00000064393	HIPK2	2.2927	1.15977e-14			ENSG00000258947	TUBB3	-2.15181	1.12995e-05
ENSG00000183691	NOG	2.29157	1.20535e-05			ENSG00000182463	TSHZ2	-2.15119	2.32894e-21
ENSG00000197465	GYPE	2.28371	1.82618e-05			ENSG00000142583	SLC2A5	-2.1482	7.9129e-05
ENSG00000172292	CERS6	2.28072	1.93241e-09			ENSG00000267283	AC005306.3	-2.14791	0.00714416
ENSG00000164308	ERAP2	2.27972	1.1773e-08			ENSG00000173451	THAP2	-2.14403	0.000201457
ENSG00000126106	TMEM53	2.27891	2.22535e-18			ENSG00000186340	THBS2	-2.14231	1.19853e-37
ENSG00000088325	TPX2	2.27534	1.02756e-06			ENSG00000008056	SYN1	-2.14026	0.00179806
ENSG00000155465	SLC7A7	2.27382	2.99515e-15			ENSG00000122778	KIAA1549	-2.13949	1.17864e-09
ENSG00000172465	TCEAL1	2.27335	1.152e-11			ENSG00000257556	RP11-44N21.1	-2.13692	0.000106316
ENSG00000169710	FASN	2.27126	6.56877e-13			ENSG00000235316	DUSP8P5	-2.13621	0.00713927
ENSG00000116675	DNAJC6	2.26907	4.59831e-08			ENSG00000180596	HIST1H2BC	-2.12914	8.00236e-06
ENSG00000157617	C2CD2	2.26793	1.11052e-22			ENSG00000171408	PDE7B	-2.124	6.00026e-27
ENSG00000186297	GABRA5	2.26687	1.06386e-06			ENSG00000184347	SLIT3	-2.12211	1.9673e-19
ENSG00000213160	KLHL23	2.26339	2.75525e-05			ENSG00000172594	SMPDL3A	-2.12093	1.68084e-13
ENSG00000111052	LIN7A	2.2594	1.93238e-05			ENSG00000274565	CTD-3035K23.7	-2.11902	3.60475e-05
ENSG00000227158	AC073621.2	2.25919	0.00977438			ENSG00000157303	SUSD3	-2.11659	7.58958e-07
ENSG00000129195	FAM64A	2.25885	0.00881509			ENSG00000086062	B4GALT1	-2.10915	7.22299e-30
ENSG00000102003	SYP	2.25219	0.000296334			ENSG00000170961	HAS2	-2.10625	1.86191e-07
ENSG00000183287	CCBE1	2.25084	1.70242e-07			ENSG00000067840	PDZD4	-2.10573	0.0167082
ENSG00000119711	ALDH6A1	2.24998	9.24541e-17			ENSG00000007237	GAS7	-2.10473	4.93746e-19
ENSG00000169738	DCXR	2.24984	7.41718e-25			ENSG00000225177	FLJ46906	-2.10167	1.72496e-07
ENSG00000138182	KIF20B	2.24964	8.75848e-05			ENSG00000166173	LARP6	-2.10155	2.72472e-22
ENSG00000062282	DGAT2	2.24856	8.94865e-18			ENSG00000100968	NFATC4	-2.10029	6.02802e-23
ENSG00000249741	RP11-673E1.3	2.24539	0.00586955			ENSG00000172426	RSPH9	-2.10002	0.0306568
ENSG00000064886	CHI3L2	2.2429	0.00644764			ENSG00000145247	OCIAD2	-2.09768	0.00534201
ENSG00000134955	SLC37A2	2.24023	0.0156414			ENSG00000151006	PRSS53	-2.09768	2.09488e-07
ENSG00000076248	UNG	2.23996	9.71812e-21			ENSG00000138386	NAB1	-2.09637	2.75326e-11
ENSG00000111077	TENC1	2.23153	4.23857e-36			ENSG00000130766	SESN2	-2.09559	8.4609e-20
ENSG00000168916	ZNF608	2.23103	2.53032e-07			ENSG00000189362	TMEM194B	-2.09392	3.99053e-08
ENSG00000262050	RP11-74E22.3	2.23054	0.00255068			ENSG00000241769	LINC00893	-2.09352	0.00376416
ENSG00000112984	KIF20A	2.2239	0.000165734			ENSG00000236148	AC114752.2	-2.09142	0.0122955
ENSG00000115255	REEP6	2.21913	1.02183e-10			ENSG00000184985	SORCS2	-2.09073	2.24865e-20
ENSG00000130203	APOE	2.21891	3.11327e-14			ENSG00000272384	RP11-44N11.2	-2.09067	0.0212918
ENSG00000169926	KLF13	2.21704	9.01346e-21			ENSG00000117122	MFAP2	-2.08797	1.39259e-15
ENSG00000106211	HSPB1	2.21023	3.06464e-12			ENSG00000231106	LINC01436	-2.0865	7.47188e-07
ENSG00000253368	TRNP1	2.20749	5.15475e-26			ENSG00000110900	TSPAN11	-2.08631	2.52395e-08
ENSG00000198848	CES1	2.20629	2.10484e-11			ENSG00000260274	RP11-817O13.8	-2.08514	0.0475386
ENSG00000113555	PCDH12	2.2048	6.89368e-05			ENSG00000103485	QPRT	-2.08429	9.18889e-08
ENSG00000182378	PLCXD1	2.20383	1.29202e-06			ENSG00000159216	RUNX1	-2.08152	7.77047e-29
ENSG00000066279	ASPM	2.20222	0.000859811			ENSG00000141052	MYOCD	-2.08073	0.0105965
ENSG00000198585	NUDT16	2.20175	8.2257e-37			ENSG00000273542	HIST1H4K	-2.08072	0.00194604
ENSG00000114200	BCHE	2.20025	2.04955e-05			ENSG00000134369	NAV1	-2.07901	3.73873e-21
ENSG00000122863	CHST3	2.19881	7.11877e-25			ENSG00000111907	TPD52L1	-2.07855	2.34256e-12
ENSG00000159884	CCDC107	2.19857	5.80131e-15			ENSG00000146242	TPBG	-2.07806	1.09117e-29
ENSG00000186453	FAM228A	2.19204	0.00642589			ENSG00000164638	SLC29A4	-2.07279	1.57949e-08
ENSG00000155093	PTPRN2	2.1876	1.9285e-11			ENSG00000120278	PLEKHG1	-2.06998	0.00105586
ENSG00000055813	CCDC85A	2.18746	4.54934e-07			ENSG00000108423	TUBD1	-2.06896	3.2384e-06
ENSG00000134070	IRAK2	2.18712	0.00065687			ENSG00000184949	FAM227A	-2.06554	0.000543847
ENSG00000279204	RP11-175K6.2	2.18511	3.06243e-12			ENSG00000112655	PTK7	-2.06526	1.37295e-19
ENSG00000181804	SLC9A9	2.18496	1.78885e-09			ENSG00000166035	LIPC	-2.06499	4.96792e-08
ENSG00000072657	TRHDE	2.18105	0.00148507			ENSG00000108950	FAM20A	-2.0636	2.76702e-18
ENSG00000213087	RP11-613F7.1	2.17703	0.0145708			ENSG00000072682	P4HA2	-2.062	1.35198e-08
ENSG00000087258	GNAO1	2.1753	0.0158541			ENSG00000171150	SOCS5	-2.06002	1.91538e-11
ENSG00000196418	ZNF124	2.17487	0.000791537			ENSG00000131941	RHPN2	-2.05992	9.89432e-07
ENSG00000112562	SMOC2	2.17221	6.01213e-24			ENSG00000118898	PPL	-2.05981	0.00197969
ENSG00000117479	SLC19A2	2.17155	6.11559e-07			ENSG00000188060	RAB42	-2.05611	0.000128144
ENSG00000120690	ELF1	2.17152	3.61329e-27			ENSG00000067992	PDK3	-2.05555	0.000394806
ENSG00000140905	GCSH	2.1714	1.36339e-05			ENSG00000026559	KCNG1	-2.0521	1.19548e-08
ENSG00000120437	ACAT2	2.1704	3.49041e-19			ENSG00000262304	TRPV1	-2.05133	0.0188565
ENSG00000164418	GRIK2	2.16833	2.11583e-06			ENSG00000186399	GOLGA8R	-2.05085	0.033978
ENSG00000114107	CEP70	2.16205	0.00263467			ENSG00000218582	GAPDHP63	-2.05036	7.31638e-05
ENSG00000154928	EPHB1	2.16125	6.11011e-07			ENSG00000110427	KIAA1549L	-2.04098	1.03168e-11
ENSG00000011426	ANLN	2.16115	2.75415e-05			ENSG00000113296	THBS4	-2.04016	0.000872641
ENSG00000139631	CSAD	2.15932	4.81878e-26			ENSG00000246430	LINC00968	-2.0385	1.6028e-09
ENSG00000179715	PCED1B	2.15657	0.00105697			ENSG00000226243	RPL37AP1	-2.03813	0.0291856
ENSG00000118004	COLEC11	2.15237	0.00760808			ENSG00000134317	GRHL1	-2.034	0.0302239
ENSG00000071575	TRIB2	2.14493	1.44458e-11			ENSG00000171992	SYNPO	-2.03274	0.000805068
ENSG00000122966	CIT	2.14399	6.48348e-05			ENSG00000181097	BREA2	-2.03269	0.0011619
ENSG00000173599	PC	2.14369	8.26247e-20			ENSG00000115641	FHL2	-2.03102	1.38571e-24
ENSG00000158882	TOMM40L	2.14241	6.22815e-09			ENSG00000139514	SLC7A1	-2.02981	1.71312e-11
ENSG00000060762	MPC1	2.14191	3.48375e-20			ENSG00000128641	MYO1B	-2.02905	2.73182e-24
ENSG00000279118	RP11-517I3.2	2.14086	9.99076e-05			ENSG00000169184	MN1	-2.02901	1.01335e-12
ENSG00000196507	TCEAL3	2.1385	1.14991e-13			ENSG00000182580	EPHB3	-2.02864	4.61064e-15
ENSG00000248746	ACTN3	2.13753	0.00542119			ENSG00000134326	CMPK2	-2.02737	0.00130871
ENSG00000135476	ESPL1	2.13637	5.57211e-05			ENSG00000260329	RP11-412D9.4	-2.0255	0.00648274
ENSG00000174640	SLCO2A1	2.1359	0.00341121			ENSG00000242265	PEG10	-2.02278	3.4861e-14
ENSG00000138180	CEP55	2.13469	0.0112527			ENSG00000013392	RWDD2A	-2.02241	2.11566e-08
ENSG00000156486	KCNS2	2.13393	6.01672e-12			ENSG00000235217	TSPY26P	-2.02215	6.14195e-07
ENSG00000130962	PRRG1	2.13143	6.37229e-19			ENSG00000167103	PIP5KL1	-2.01895	0.000149176
ENSG00000096968	JAK2	2.13108	4.98594e-09			ENSG00000107562	CXCL12	-2.01774	1.15722e-15
ENSG00000132423	COQ3	2.12811	0.000432624			ENSG00000124875	CXCL6	-2.0177	1.85224e-07
ENSG00000256751	PLBD1-AS1	2.12559	0.00220441			ENSG00000105329	TGFB1	-2.01624	1.49664e-10
ENSG00000232070	TMEM253	2.12336	0.0121449			ENSG00000277149	TYW1B	-2.01422	0.000466021
ENSG00000101384	JAG1	2.12217	4.96608e-13			ENSG00000049246	PER3	-2.01177	0.000136793
ENSG00000175040	CHST2	2.12026	6.06305e-20			ENSG00000122861	PLAU	-2.01103	3.64339e-09
ENSG00000170522	ELOVL6	2.11982	1.48603e-10			ENSG00000205129	C4orf47	-2.01042	0.00500291
ENSG00000248175	CTC-428G20.3	2.11849	0.0106024			ENSG00000231672	DIRC3	-2.00997	8.53402e-07
ENSG00000169083	AR	2.11777	6.11592e-10			ENSG00000170558	CDH2	-2.00976	8.69297e-07
ENSG00000116133	DHCR24	2.11562	1.56392e-32			ENSG00000173376	NDNF	-2.00893	3.22487e-14
ENSG00000128039	SRD5A3	2.11286	6.61241e-15			ENSG00000165983	PTER	-2.00849	5.90815e-10
ENSG00000173253	DMRT2	2.11268	0.00302449			ENSG00000114270	COL7A1	-2.00809	3.13612e-05
ENSG00000163507	KIAA1524	2.11167	0.00126471			ENSG00000113070	HBEGF	-2.00798	0.000374863
ENSG00000137880	GCHFR	2.11062	0.000283006			ENSG00000164106	SCRG1	-2.00698	0.00215968
ENSG00000196155	PLEKHG4	2.10788	6.76951e-06			ENSG00000251669	FAM86EP	-2.00682	3.30783e-08
ENSG00000206527	PTPLB	2.10747	9.08644e-24			ENSG00000231890	DARS-AS1	-2.00585	0.00343508
ENSG00000205221	VIT	2.10256	1.01148e-13			ENSG00000089820	ARHGAP4	-2.00242	0.00178963
ENSG00000186470	BTN3A2	2.10002	2.19569e-11			ENSG00000172382	PRSS27	-2.00241	0.00365369
ENSG00000156384	SFR1	2.09982	0.00581034			ENSG00000121898	CPXM2	-2.00058	0.0364878
ENSG00000112414	GPR126	2.09955	0.00261542			ENSG00000196436	NPIPB15	-2.00034	0.00295448
ENSG00000160712	IL6R	2.09848	8.74192e-05			ENSG00000267390	RP11-635N19.1	-1.99978	0.0020979
ENSG00000105339	DENND3	2.09842	0.000775122			ENSG00000233901	LINC01503	-1.99551	4.56244e-13
ENSG00000231312	AC007246.3	2.09594	0.000163062			ENSG00000260136	CTD-2270L9.4	-1.99442	7.18852e-05
ENSG00000269837	IPO5P1	2.09435	0.00978519			ENSG00000133874	RNF122	-1.9925	1.27494e-09
ENSG00000109819	PPARGC1A	2.09401	5.08734e-09			ENSG00000261879	RP11-333E1.1	-1.99092	0.0120164
ENSG00000221968	FADS3	2.09181	4.3954e-25			ENSG00000163006	CCDC138	-1.9895	0.0195081
ENSG00000104361	NIPAL2	2.09075	2.30391e-12			ENSG00000108821	COL1A1	-1.98605	1.79291e-15
ENSG00000228274	RP3-508I15.9	2.09058	0.00577894			ENSG00000186907	RTN4RL2	-1.98551	0.000620215
ENSG00000225855	RUSC1-AS1	2.08886	0.00909254			ENSG00000123609	NMI	-1.98432	2.9726e-05
ENSG00000280143	AP000892.6	2.08663	3.22184e-08			ENSG00000160161	CILP2	-1.98132	0.000607003
ENSG00000056998	GYG2	2.08489	8.73978e-16			ENSG00000233521	RP5-1172A22.1	-1.9809	0.00664226
ENSG00000171357	LURAP1	2.08382	0.0057738			ENSG00000114739	ACVR2B	-1.97888	0.00230762
ENSG00000105963	ADAP1	2.08278	0.000621004			ENSG00000064205	WISP2	-1.97857	3.06099e-05
ENSG00000025423	HSD17B6	2.07454	0.00126324			ENSG00000122884	P4HA1	-1.97706	2.28691e-11
ENSG00000147119	CHST7	2.0742	6.64839e-06			ENSG00000104432	IL7	-1.97592	0.00401002
ENSG00000048342	CC2D2A	2.07301	2.29949e-08			ENSG00000152953	STK32B	-1.97578	1.17799e-08
ENSG00000161048	NAPEPLD	2.0729	4.37296e-06			ENSG00000165807	PPP1R36	-1.97535	0.00890833
ENSG00000142945	KIF2C	2.07249	9.16021e-05			ENSG00000158296	SLC13A3	-1.97329	1.29958e-09
ENSG00000261126	RBFADN	2.07107	0.0106937			ENSG00000124225	PMEPA1	-1.97103	3.04781e-11
ENSG00000101955	SRPX	2.06812	3.20451e-41			ENSG00000104368	PLAT	-1.96935	1.50277e-09
ENSG00000119915	ELOVL3	2.06706	6.92466e-07			ENSG00000092295	TGM1	-1.96887	0.0234856
ENSG00000133027	PEMT	2.06702	7.11307e-13			ENSG00000249617	RP11-366M4.17	-1.96841	0.0120323
ENSG00000169499	PLEKHA2	2.06694	1.00473e-06			ENSG00000173530	TNFRSF10D	-1.96827	2.35522e-14
ENSG00000144649	FAM198A	2.06574	0.00237397			ENSG00000101115	SALL4	-1.968	0.000174487
ENSG00000151474	FRMD4A	2.05638	4.83737e-07			ENSG00000116574	RHOU	-1.96742	3.53406e-05
ENSG00000134531	EMP1	2.05556	1.79136e-30			ENSG00000226754	RP5-1024G6.5	-1.96298	0.0118631
ENSG00000158234	FAIM	2.05294	6.36716e-05			ENSG00000141448	GATA6	-1.96273	1.28534e-10
ENSG00000159023	EPB41	2.05257	0.000114447			ENSG00000205403	CFI	-1.96246	0.00622218
ENSG00000204428	LY6G5C	2.05245	0.00680818			ENSG00000088881	EBF4	-1.96006	0.000784681
ENSG00000241878	PISD	2.05121	9.7552e-19			ENSG00000130340	SNX9	-1.95781	3.19029e-24
ENSG00000130066	SAT1	2.05082	2.84366e-14			ENSG00000198046	ZNF667	-1.95674	2.31005e-06
ENSG00000061337	LZTS1	2.04857	1.46546e-05			ENSG00000112902	SEMA5A	-1.95412	4.40726e-17
ENSG00000187758	ADH1A	2.0481	0.0132321			ENSG00000143839	REN	-1.95331	0.0416749
ENSG00000250222	CTC-338M12.5	2.04639	0.00244962			ENSG00000088756	ARHGAP28	-1.95313	3.10096e-07
ENSG00000246082	NUDT16P1	2.04534	0.0305151			ENSG00000158270	COLEC12	-1.95231	3.46899e-07
ENSG00000176834	VSIG10	2.04479	1.99566e-09			ENSG00000268798	CTB-25B13.5	-1.95115	0.0409984
ENSG00000149489	ROM1	2.04341	0.00677289			ENSG00000130818	ZNF426	-1.95045	8.85868e-07
ENSG00000076382	SPAG5	2.04292	1.02826e-05			ENSG00000179431	FJX1	-1.9493	1.80871e-11
ENSG00000105552	BCAT2	2.04078	2.59997e-18			ENSG00000136848	DAB2IP	-1.94856	1.28534e-10
ENSG00000109667	SLC2A9	2.04001	1.79816e-06			ENSG00000215154	AC141586.5	-1.94797	0.0146278
ENSG00000115425	PECR	2.03973	8.9124e-10			ENSG00000162849	KIF26B	-1.94761	5.55001e-07
ENSG00000085514	PILRA	2.038	0.000420157			ENSG00000106100	NOD1	-1.94667	9.62562e-08
ENSG00000081189	MEF2C	2.03778	2.69232e-10			ENSG00000231259	AC125232.1	-1.94578	0.00269604
ENSG00000111348	ARHGDIB	2.03716	5.70059e-08			ENSG00000182199	SHMT2	-1.944	1.46962e-20
ENSG00000167705	RILP	2.03684	1.09929e-05			ENSG00000109265	KIAA1211	-1.93998	0.0306022
ENSG00000087299	L2HGDH	2.03451	0.000202119			ENSG00000221995	TIAF1	-1.93952	0.0461978
ENSG00000064687	ABCA7	2.0321	8.14032e-06			ENSG00000187800	PEAR1	-1.93847	6.52539e-18
ENSG00000165959	CLMN	2.03025	8.39457e-06			ENSG00000131018	SYNE1	-1.93827	3.30519e-09
ENSG00000148180	GSN	2.02972	7.49524e-27			ENSG00000259605	AC074212.5	-1.93823	0.000247089
ENSG00000148082	SHC3	2.02703	9.1692e-06			ENSG00000113369	ARRDC3	-1.93742	5.19361e-10
ENSG00000243244	STON1	2.0267	6.18379e-09			ENSG00000229931	RP1-151F17.1	-1.93516	0.0098779
ENSG00000158859	ADAMTS4	2.02645	1.30329e-11			ENSG00000170425	ADORA2B	-1.93511	0.0011174
ENSG00000117010	ZNF684	2.02638	0.00630698			ENSG00000168003	SLC3A2	-1.93489	1.16517e-22
ENSG00000137807	KIF23	2.02442	0.000187547			ENSG00000169946	ZFPM2	-1.93169	5.61546e-10
ENSG00000213363	RPS3P6	2.02396	0.0193659			ENSG00000206561	COLQ	-1.93119	0.00116205
ENSG00000113441	LNPEP	2.02302	1.93215e-07			ENSG00000178764	ZHX2	-1.93084	4.82656e-25
ENSG00000172840	PDP2	2.02154	1.2232e-11			ENSG00000130592	LSP1	-1.93077	0.000120326
ENSG00000154127	UBASH3B	2.02069	3.34373e-05			ENSG00000185070	FLRT2	-1.9297	1.0444e-18
ENSG00000108551	RASD1	2.01847	6.34888e-08			ENSG00000176845	METRNL	-1.92904	4.38844e-11
ENSG00000111305	GSG1	2.01688	7.86154e-05			ENSG00000125398	SOX9	-1.92831	3.1829e-05
ENSG00000154040	CABYR	2.0161	0.000240694			ENSG00000010327	STAB1	-1.9272	0.0293052
ENSG00000161281	COX7A1	2.01604	9.31917e-09			ENSG00000124249	KCNK15	-1.92675	0.000537614
ENSG00000119927	GPAM	2.01232	4.89099e-10			ENSG00000151414	NEK7	-1.92555	3.61967e-17
ENSG00000119673	ACOT2	2.01197	1.2424e-10			ENSG00000271254	AC240274.1	-1.92525	1.66769e-15
ENSG00000272031	ANKRD34A	2.00956	1.82925e-05			ENSG00000279095	AC092066.1	-1.92143	1.38813e-06
ENSG00000186577	C6orf1	2.00819	3.01677e-14			ENSG00000151025	GPR158	-1.92123	0.0400211
ENSG00000172296	SPTLC3	2.00508	0.00465859			ENSG00000270055	CTD-3092A11.2	-1.91942	0.0032782
ENSG00000129596	CDO1	2.00499	3.42937e-07			ENSG00000129474	AJUBA	-1.91883	3.0054e-14
ENSG00000160801	PTH1R	2.0036	1.64695e-05			ENSG00000133110	POSTN	-1.91836	2.03745e-15
ENSG00000104888	SLC17A7	2.00338	0.000792772			ENSG00000279689	RP11-574K11.32	-1.91749	0.0178052
ENSG00000067798	NAV3	2.00179	2.63346e-09			ENSG00000167601	AXL	-1.91635	2.2915e-15
ENSG00000122367	LDB3	2.00164	0.0227711			ENSG00000121753	BAI2	-1.91569	9.87974e-08
ENSG00000158813	EDA	2.00077	9.7059e-06			ENSG00000128203	ASPHD2	-1.912	3.49367e-05
ENSG00000126803	HSPA2	1.99924	3.62217e-11			ENSG00000198795	ZNF521	-1.9109	1.13751e-13
ENSG00000203739	RP11-296O14.3	1.99662	0.0029371			ENSG00000169122	FAM110B	-1.91079	9.04688e-25
ENSG00000257135	RP11-320M2.1	1.99332	0.0395016			ENSG00000113739	STC2	-1.91069	4.04267e-12
ENSG00000108439	PNPO	1.99303	2.27455e-08			ENSG00000149582	TMEM25	-1.90978	4.51997e-05
ENSG00000123360	PDE1B	1.992	0.00529754			ENSG00000078725	BRINP1	-1.90753	4.1099e-10
ENSG00000119929	CUTC	1.99044	1.02168e-18			ENSG00000106565	TMEM176B	-1.90662	0.00730336
ENSG00000167642	SPINT2	1.98823	0.00202022			ENSG00000107338	SHB	-1.90567	1.36713e-08
ENSG00000004399	PLXND1	1.98773	4.35778e-25			ENSG00000109625	CPZ	-1.90222	1.12211e-07
ENSG00000082438	COBLL1	1.98581	1.07033e-09			ENSG00000250548	RP11-47I22.2	-1.8981	6.82456e-08
ENSG00000172183	ISG20	1.98396	0.00583782			ENSG00000167074	TEF	-1.89641	4.67608e-11
ENSG00000132563	REEP2	1.98343	0.00149623			ENSG00000251136	RP11-37B2.1	-1.89458	0.000835269
ENSG00000144554	FANCD2	1.98338	0.00468974			ENSG00000146477	SLC22A3	-1.89447	0.000438785
ENSG00000145882	PCYOX1L	1.98334	5.37422e-12			ENSG00000121281	ADCY7	-1.89401	1.11316e-08
ENSG00000160446	ZDHHC12	1.98244	2.36353e-11			ENSG00000186567	CEACAM19	-1.89325	0.000307631
ENSG00000155368	DBI	1.98148	2.41391e-07			ENSG00000271853	RP1-178F15.5	-1.89256	0.0182051
ENSG00000173227	SYT12	1.98123	4.34929e-05			ENSG00000214212	C19orf38	-1.88936	0.0176406
ENSG00000132970	WASF3	1.97851	1.32271e-33			ENSG00000120254	MTHFD1L	-1.88759	7.61038e-26
ENSG00000136160	EDNRB	1.97822	1.68695e-10			ENSG00000161681	SHANK1	-1.8868	0.000258097
ENSG00000071539	TRIP13	1.97456	5.78568e-06			ENSG00000175505	CLCF1	-1.88612	1.42541e-09
ENSG00000213516	RBMXL1	1.97423	2.62742e-06			ENSG00000105655	ISYNA1	-1.88525	7.36802e-12
ENSG00000093009	CDC45	1.97405	0.0386035			ENSG00000254810	RP11-672A2.4	-1.88436	3.85425e-06
ENSG00000184785	SMIM10	1.97306	1.81394e-07			ENSG00000099256	PRTFDC1	-1.88313	0.00100326
ENSG00000122952	ZWINT	1.9704	0.000167666			ENSG00000264278	RP11-162A12.2	-1.88312	0.0388376
ENSG00000166833	NAV2	1.96961	1.65274e-13			ENSG00000136010	ALDH1L2	-1.88284	7.07828e-12
ENSG00000236060	HSPB1P1	1.96846	3.69861e-06			ENSG00000171385	KCND3	-1.88159	3.78704e-07
ENSG00000144810	COL8A1	1.96844	2.07129e-08			ENSG00000166831	RBPMS2	-1.87987	0.0015621
ENSG00000130052	STARD8	1.96689	0.000829633			ENSG00000082458	DLG3	-1.87932	1.16121e-05
ENSG00000168556	ING2	1.9648	6.91977e-09			ENSG00000100321	SYNGR1	-1.87631	7.00235e-08
ENSG00000111961	SASH1	1.96222	5.29573e-17			ENSG00000225264	ZNRF2P2	-1.87592	0.0328018
ENSG00000171848	RRM2	1.95802	0.00347161			ENSG00000166508	MCM7	-1.87438	1.09219e-07
ENSG00000148773	MKI67	1.95705	1.24309e-05			ENSG00000106799	TGFBR1	-1.87319	3.43279e-13
ENSG00000151470	C4orf33	1.95691	0.0113947			ENSG00000143816	WNT9A	-1.87245	0.00103664
ENSG00000105011	ASF1B	1.95629	0.00245669			ENSG00000125675	GRIA3	-1.87234	3.00975e-10
ENSG00000239887	C1orf226	1.95515	0.00255865			ENSG00000165912	PACSIN3	-1.87041	1.29247e-11
ENSG00000189007	ADAT2	1.95442	0.000465298			ENSG00000205978	NYNRIN	-1.87023	7.87528e-22
ENSG00000111335	OAS2	1.95238	1.25952e-05			ENSG00000144278	GALNT13	-1.86929	0.0329658
ENSG00000178573	MAF	1.95113	4.54047e-09			ENSG00000226415	TPI1P1	-1.866	6.36544e-09
ENSG00000111331	OAS3	1.95104	0.00250851			ENSG00000081052	COL4A4	-1.86584	0.000421799
ENSG00000230510	PPP5D1	1.94747	0.0443044			ENSG00000102287	GABRE	-1.86373	1.4786e-10
ENSG00000262454	RP11-65J21.3	1.94569	0.00303855			ENSG00000141068	KSR1	-1.86313	3.35435e-10
ENSG00000196743	GM2A	1.94288	2.4217e-18			ENSG00000023608	SNAPC1	-1.86278	6.0806e-10
ENSG00000116117	PARD3B	1.94275	2.44359e-12			ENSG00000167244	IGF2	-1.86269	2.29212e-07
ENSG00000001561	ENPP4	1.94201	0.00177094			ENSG00000162591	MEGF6	-1.86224	1.19129e-09
ENSG00000170545	SMAGP	1.93921	0.0140493			ENSG00000138772	ANXA3	-1.86224	0.0117731
ENSG00000139354	GAS2L3	1.93834	0.0202523			ENSG00000066697	MSANTD3	-1.86034	3.42809e-14
ENSG00000184227	ACOT1	1.9383	2.71901e-11			ENSG00000073605	GSDMB	-1.86011	2.25049e-05
ENSG00000138162	TACC2	1.93805	0.000102914			ENSG00000104447	TRPS1	-1.86005	0.0137895
ENSG00000165272	AQP3	1.93489	0.0226308			ENSG00000265962	GACAT2	-1.85891	0.0218407
ENSG00000087586	AURKA	1.93398	0.000814958			ENSG00000141526	SLC16A3	-1.85785	3.6778e-11
ENSG00000078070	MCCC1	1.93321	4.82219e-14			ENSG00000197696	NMB	-1.85695	0.00197314
ENSG00000103253	HAGHL	1.93168	3.62984e-05			ENSG00000135245	HILPDA	-1.8539	0.00140139
ENSG00000106617	PRKAG2	1.93145	6.86468e-12			ENSG00000006327	TNFRSF12A	-1.85301	8.06716e-08
ENSG00000110756	HPS5	1.93097	4.46483e-10			ENSG00000243137	PSG4	-1.8519	8.83085e-06
ENSG00000213904	LIPE-AS1	1.9307	0.0120323			ENSG00000157613	CREB3L1	-1.85116	2.91892e-20
ENSG00000181061	HIGD1A	1.92683	9.52923e-14			ENSG00000073008	PVR	-1.84991	9.22147e-08
ENSG00000109452	INPP4B	1.92645	0.00440238			ENSG00000176971	FIBIN	-1.84988	7.72255e-16
ENSG00000109805	NCAPG	1.92628	0.0119122			ENSG00000121039	RDH10	-1.84867	4.7412e-11
ENSG00000176641	RNF152	1.92614	9.74163e-07			ENSG00000137193	PIM1	-1.84745	2.27425e-17
ENSG00000182118	FAM89A	1.92589	3.10912e-12			ENSG00000157693	C9orf91	-1.84629	5.83343e-06
ENSG00000144354	CDCA7	1.92577	0.0354756			ENSG00000233622	CYP2T2P	-1.84616	0.0368155
ENSG00000145390	USP53	1.92455	2.17265e-09			ENSG00000240230	COX19	-1.84473	4.65098e-11
ENSG00000175600	SUGCT	1.92327	2.97351e-06			ENSG00000177694	NAALADL2	-1.84361	5.93792e-05
ENSG00000237649	KIFC1	1.92166	0.00304037			ENSG00000183876	ARSI	-1.84288	8.84796e-05
ENSG00000184371	CSF1	1.91834	1.14998e-15			ENSG00000129946	SHC2	-1.84246	9.79133e-05
ENSG00000186185	KIF18B	1.91713	0.0190345			ENSG00000113407	TARS	-1.84236	5.51144e-21
ENSG00000111261	MANSC1	1.91515	9.62282e-07			ENSG00000144476	ACKR3	-1.84226	6.51579e-18
ENSG00000178999	AURKB	1.91363	0.0119122			ENSG00000170456	DENND5B	-1.84027	1.33369e-09
ENSG00000267774	RP11-2N1.2	1.91281	0.0123651			ENSG00000126217	MCF2L	-1.83896	0.0179523
ENSG00000177602	GSG2	1.91211	0.0134857			ENSG00000124126	PREX1	-1.83646	6.60048e-06
ENSG00000099998	GGT5	1.91192	6.18174e-10			ENSG00000197747	S100A10	-1.83465	1.01154e-05
ENSG00000261069	SNORD116-20	1.91123	0.043202			ENSG00000225614	ZNF469	-1.83252	2.83104e-10
ENSG00000168824	D4S234E	1.91118	0.0263479			ENSG00000017483	SLC38A5	-1.83201	5.61641e-06
ENSG00000169679	BUB1	1.91027	0.0227845			ENSG00000258399	MEG8	-1.82989	0.0274604
ENSG00000107738	C10orf54	1.90887	2.65651e-13			ENSG00000125355	TMEM255A	-1.82966	0.00141658
ENSG00000105696	TMEM59L	1.90686	4.55204e-09			ENSG00000118849	RARRES1	-1.82807	4.54862e-07
ENSG00000129317	PUS7L	1.90449	0.000433374			ENSG00000224032	EPB41L4A-AS1	-1.82764	1.27494e-09
ENSG00000149485	FADS1	1.90432	2.75487e-26			ENSG00000163393	SLC22A15	-1.82693	5.71729e-06
ENSG00000125746	EML2	1.90318	2.25262e-11			ENSG00000197461	PDGFA	-1.82683	4.84893e-08
ENSG00000104043	ATP8B4	1.90307	7.30974e-09			ENSG00000108352	RAPGEFL1	-1.82514	0.00991661
ENSG00000170624	SGCD	1.90224	6.52439e-08			ENSG00000144681	STAC	-1.82324	4.36053e-14
ENSG00000146376	ARHGAP18	1.90191	7.20256e-08			ENSG00000178222	RNF212	-1.82261	1.66136e-06
ENSG00000277287	RP4-794I6.4	1.89706	0.00543015			ENSG00000164530	PI16	-1.81822	6.54781e-07
ENSG00000161955	TNFSF13	1.89525	0.0180444			ENSG00000228887	EEF1DP1	-1.81597	0.000277517
ENSG00000144362	PHOSPHO2	1.89476	0.0163767			ENSG00000079215	SLC1A3	-1.81525	0.0475256
ENSG00000272321	KB-1517D11.4	1.89292	0.00199872			ENSG00000172361	CCDC11	-1.81447	0.0470017
ENSG00000272760	RP11-5C23.1	1.89232	0.0163625			ENSG00000204147	ASAH2B	-1.81238	0.0374881
ENSG00000154027	AK5	1.89148	2.73152e-05			ENSG00000165185	KIAA1958	-1.8114	2.93575e-05
ENSG00000172403	SYNPO2	1.88957	2.04314e-05			ENSG00000059804	SLC2A3	-1.80939	6.17393e-07
ENSG00000184178	SCFD2	1.88889	3.14127e-09			ENSG00000273038	RP11-479G22.8	-1.80908	4.82905e-12
ENSG00000166813	KIF7	1.88878	6.49467e-08			ENSG00000173926	MARCH3	-1.80895	1.44251e-05
ENSG00000197816	CCDC180	1.8884	0.0358031			ENSG00000205763	RP9P	-1.80857	0.0192342
ENSG00000173705	SUSD5	1.8873	0.000332752			ENSG00000172059	KLF11	-1.80709	1.0538e-08
ENSG00000076258	FMO4	1.88674	0.00548692			ENSG00000100625	SIX4	-1.8069	2.78659e-06
ENSG00000085117	CD82	1.88512	5.40544e-06			ENSG00000105227	PRX	-1.80557	2.25888e-05
ENSG00000147465	STAR	1.8845	0.0261661			ENSG00000169213	RAB3B	-1.80451	4.04969e-09
ENSG00000171155	C1GALT1C1	1.88416	2.48388e-05			ENSG00000115363	EVA1A	-1.80417	0.00148422
ENSG00000186469	GNG2	1.88325	3.63067e-06			ENSG00000219891	ZSCAN12P1	-1.80396	0.00241525
ENSG00000185585	OLFML2A	1.88299	3.47454e-06			ENSG00000152661	GJA1	-1.80356	6.63894e-13
ENSG00000150768	DLAT	1.88263	6.83483e-15			ENSG00000110328	GALNT18	-1.80181	0.0359343
ENSG00000172789	HOXC5	1.88223	0.00810556			ENSG00000258457	RP11-298I3.4	-1.79978	0.00755276
ENSG00000094963	FMO2	1.88178	0.0446251			ENSG00000186409	CCDC30	-1.79969	0.0266505
ENSG00000176974	SHMT1	1.88043	2.11553e-06			ENSG00000148154	UGCG	-1.79954	1.56374e-06
ENSG00000105499	PLA2G4C	1.88029	9.12731e-06			ENSG00000100219	XBP1	-1.79934	1.19031e-15
ENSG00000128656	CHN1	1.87762	0.000101236			ENSG00000203772	SPRN	-1.79817	0.0128063
ENSG00000162616	DNAJB4	1.87636	6.21375e-09			ENSG00000092929	UNC13D	-1.79757	0.00630736
ENSG00000174306	ZHX3	1.87608	1.32599e-16			ENSG00000185499	MUC1	-1.79723	0.000422051
ENSG00000182890	GLUD2	1.87347	0.000596493			ENSG00000104213	PDGFRL	-1.7946	0.000369642
ENSG00000100714	MTHFD1	1.87131	4.30148e-13			ENSG00000166986	MARS	-1.79211	5.0054e-17
ENSG00000134297	PLEKHA8P1	1.87109	0.000904755			ENSG00000196352	CD55	-1.7912	9.63055e-11
ENSG00000188921	PTPLAD2	1.86982	4.56786e-06			ENSG00000214691	AC104654.1	-1.78959	0.0448198
ENSG00000163297	ANTXR2	1.86641	4.42743e-13			ENSG00000100483	VCPKMT	-1.78953	0.00218168
ENSG00000168765	GSTM4	1.86373	6.00534e-11			ENSG00000219481	NBPF1	-1.78534	1.54466e-10
ENSG00000137393	RNF144B	1.86369	0.0119636			ENSG00000140025	EFCAB11	-1.7853	0.000821251
ENSG00000078124	ACER3	1.86294	6.67718e-07			ENSG00000122870	BICC1	-1.78488	9.8369e-12
ENSG00000100116	GCAT	1.85992	6.9591e-12			ENSG00000179058	C9orf50	-1.78333	0.00750682
ENSG00000240583	AQP1	1.85962	7.03013e-05			ENSG00000164989	CCDC171	-1.78246	0.0122618
ENSG00000161618	ALDH16A1	1.85957	1.58931e-05			ENSG00000136859	ANGPTL2	-1.78226	4.70945e-13
ENSG00000279329	CTD-2553L13.9	1.85789	0.00525916			ENSG00000259623	RP11-156E6.1	-1.78216	0.0435932
ENSG00000164764	SBSPON	1.85577	0.00593429			ENSG00000103942	HOMER2	-1.7815	0.0244843
ENSG00000258325	RP4-816N1.6	1.85567	0.0418983			ENSG00000155760	FZD7	-1.7813	1.72775e-07
ENSG00000131069	ACSS2	1.85446	3.61747e-18			ENSG00000188483	IER5L	-1.78113	9.93272e-11
ENSG00000060718	COL11A1	1.85443	2.18059e-08			ENSG00000223403	MEG9	-1.77985	7.12842e-05
ENSG00000143416	SELENBP1	1.85438	6.06484e-12			ENSG00000111640	GAPDH	-1.77857	3.93159e-17
ENSG00000198483	ANKRD35	1.85388	0.0341276			ENSG00000169902	TPST1	-1.77846	5.11708e-12
ENSG00000116704	SLC35D1	1.85357	9.13585e-08			ENSG00000132510	KDM6B	-1.7784	1.0936e-08
ENSG00000109861	CTSC	1.85081	6.35107e-14			ENSG00000112186	CAP2	-1.77761	0.000145124
ENSG00000118596	SLC16A7	1.84998	2.51027e-05			ENSG00000110492	MDK	-1.77738	1.2236e-06
ENSG00000228695	CES1P1	1.84971	0.0422676			ENSG00000132470	ITGB4	-1.77702	0.0138233
ENSG00000129757	CDKN1C	1.84896	0.000305633			ENSG00000213906	LTB4R2	-1.77667	0.0358031
ENSG00000163788	SNRK	1.84869	2.61538e-17			ENSG00000139899	CBLN3	-1.77627	2.91615e-06
ENSG00000197892	KIF13B	1.84832	3.05617e-05			ENSG00000067836	ROGDI	-1.77561	1.94899e-10
ENSG00000008277	ADAM22	1.84369	0.00440854			ENSG00000102886	GDPD3	-1.77311	0.00310043
ENSG00000171791	BCL2	1.84274	2.58762e-05			ENSG00000249790	RP11-20D14.6	-1.77273	0.0377416
ENSG00000176438	SYNE3	1.84252	1.15582e-07			ENSG00000100228	RAB36	-1.77269	4.06794e-06
ENSG00000155324	GRAMD3	1.84089	2.16036e-11			ENSG00000203722	RAET1G	-1.77255	0.00104653
ENSG00000168303	MPLKIP	1.84043	4.82758e-07			ENSG00000146094	DOK3	-1.77122	0.0195342
ENSG00000123562	MORF4L2	1.84043	1.09846e-11			ENSG00000166224	SGPL1	-1.771	9.60566e-11
ENSG00000118418	HMGN3	1.83975	0.000121011			ENSG00000196437	ZNF569	-1.76986	0.0132256
ENSG00000196247	ZNF107	1.83962	0.0244353			ENSG00000185507	IRF7	-1.76927	5.85334e-09
ENSG00000187325	TAF9B	1.83961	0.000886159			ENSG00000251493	FOXD1	-1.76637	5.29501e-05
ENSG00000198108	CHSY3	1.83867	2.47924e-09			ENSG00000010803	SCMH1	-1.7658	6.23821e-07
ENSG00000128262	POM121L9P	1.83775	1.05256e-08			ENSG00000125347	IRF1	-1.76427	2.63346e-09
ENSG00000161800	RACGAP1	1.83671	7.94345e-07			ENSG00000154258	ABCA9	-1.76417	2.50045e-09
ENSG00000174939	ASPHD1	1.83606	0.000139473			ENSG00000133121	STARD13	-1.76247	1.52337e-06
ENSG00000198429	ZNF69	1.83487	0.00454017			ENSG00000183775	KCTD16	-1.76182	0.000289444
ENSG00000231632	RP11-82L18.4	1.8315	0.001697			ENSG00000187735	TCEA1	-1.7615	1.62508e-05
ENSG00000174749	C4orf32	1.83028	1.27331e-05			ENSG00000184986	TMEM121	-1.75974	0.0245439
ENSG00000143919	CAMKMT	1.82951	0.0162737			ENSG00000049759	NEDD4L	-1.75938	6.35916e-08
ENSG00000140511	HAPLN3	1.82633	0.00195569			ENSG00000115598	IL1RL2	-1.75902	0.00740232
ENSG00000116830	TTF2	1.82572	1.03868e-07			ENSG00000049540	ELN	-1.75897	1.90889e-07
ENSG00000197442	MAP3K5	1.8251	8.39543e-06			ENSG00000260822	GS1-358P8.4	-1.75816	0.0200783
ENSG00000157404	KIT	1.82388	1.49444e-06			ENSG00000176700	SCAND2P	-1.75768	4.97607e-05
ENSG00000166347	CYB5A	1.82385	7.26906e-10			ENSG00000121653	MAPK8IP1	-1.75688	5.36889e-10
ENSG00000101335	MYL9	1.82294	7.3142e-05			ENSG00000119681	LTBP2	-1.75679	1.4049e-11
ENSG00000128016	ZFP36	1.81632	5.99935e-09			ENSG00000214530	STARD10	-1.75667	0.000269316
ENSG00000104375	STK3	1.81587	1.17438e-10			ENSG00000153071	DAB2	-1.75618	1.31079e-31
ENSG00000237424	FOXD2-AS1	1.81561	0.000111118			ENSG00000183793	NPIPA5	-1.75483	6.96947e-05
ENSG00000188215	DCUN1D3	1.81461	1.75249e-11			ENSG00000111669	TPI1	-1.75421	5.91123e-11
ENSG00000153904	DDAH1	1.81299	9.984e-07			ENSG00000112029	FBXO5	-1.75318	0.0140279
ENSG00000152782	PANK1	1.81098	6.77918e-06			ENSG00000184575	XPOT	-1.75231	2.19486e-10
ENSG00000124145	SDC4	1.80944	6.03582e-16			ENSG00000069667	RORA	-1.75195	0.000189108
ENSG00000164236	ANKRD33B	1.80894	0.0118468			ENSG00000279495	RP11-521B24.4	-1.7513	0.0262232
ENSG00000167604	NFKBID	1.80838	0.000848179			ENSG00000239213	NCK1-AS1	-1.75065	0.0426158
ENSG00000138796	HADH	1.80759	2.23241e-10			ENSG00000177576	C18orf32	-1.7498	0.00283992
ENSG00000171241	SHCBP1	1.80719	0.0160764			ENSG00000221949	LINC01465	-1.74845	0.00322353
ENSG00000173210	ABLIM3	1.80691	5.16036e-11			ENSG00000205746	RP11-1212A22.1	-1.74721	0.00892232
ENSG00000163531	NFASC	1.805	2.39718e-11			ENSG00000165997	ARL5B	-1.7464	7.43654e-05
ENSG00000108984	MAP2K6	1.80325	0.0142439			ENSG00000108379	WNT3	-1.74607	0.000452567
ENSG00000163704	PRRT3	1.80315	8.5514e-08			ENSG00000143147	GPR161	-1.74549	1.4835e-16
ENSG00000147416	ATP6V1B2	1.80261	6.15812e-16			ENSG00000172432	GTPBP2	-1.74453	3.35049e-10
ENSG00000147202	DIAPH2	1.80162	2.61173e-07			ENSG00000154864	PIEZO2	-1.74449	0.00261553
ENSG00000120262	CCDC170	1.80017	0.000191325			ENSG00000123384	LRP1	-1.74398	4.92325e-06
ENSG00000130224	LRCH2	1.79914	0.000410192			ENSG00000170893	TRH	-1.74235	0.00174732
ENSG00000113790	EHHADH	1.79888	5.72503e-07			ENSG00000128602	SMO	-1.7416	4.68159e-10
ENSG00000263432	RN7SL689P	1.79645	0.0129214			ENSG00000269751	CTC-273B12.8	-1.7393	0.000432105
ENSG00000162551	ALPL	1.79582	1.3796e-06			ENSG00000123243	ITIH5	-1.73927	0.00518887
ENSG00000151376	ME3	1.79382	0.00230358			ENSG00000246985	SOCS2-AS1	-1.73818	5.22866e-05
ENSG00000082014	SMARCD3	1.79303	1.93195e-14			ENSG00000272888	AC013394.2	-1.73606	0.000796766
ENSG00000182022	CHST15	1.79252	7.86762e-10			ENSG00000169583	CLIC3	-1.73479	0.00294504
ENSG00000189337	KAZN	1.7923	2.47671e-06			ENSG00000180573	HIST1H2AC	-1.73457	1.0383e-15
ENSG00000188219	POTEE	1.79222	7.16314e-05			ENSG00000132434	LANCL2	-1.73229	1.21448e-08
ENSG00000215068	AC025171.1	1.79171	0.00801786			ENSG00000134802	SLC43A3	-1.73166	1.828e-07
ENSG00000146263	MMS22L	1.79159	0.00525636			ENSG00000065802	ASB1	-1.73128	1.88895e-14
ENSG00000102362	SYTL4	1.79093	0.000227383			ENSG00000108854	SMURF2	-1.73078	5.76091e-08
ENSG00000235162	C12orf75	1.79047	2.52532e-13			ENSG00000155966	AFF2	-1.72643	0.0129909
ENSG00000141934	PPAP2C	1.79017	0.00687754			ENSG00000196365	LONP1	-1.72551	6.62989e-15
ENSG00000091651	ORC6	1.78961	0.000948877			ENSG00000180447	GAS1	-1.72486	8.16252e-12
ENSG00000272661	RP4-548D19.3	1.78784	0.0174514			ENSG00000149679	CABLES2	-1.72449	0.000101287
ENSG00000197296	FITM2	1.78741	9.4219e-11			ENSG00000168297	PXK	-1.72435	3.48731e-10
ENSG00000157456	CCNB2	1.78526	0.00505146			ENSG00000171388	APLN	-1.72356	0.00473298
ENSG00000154736	ADAMTS5	1.78433	1.43894e-11			ENSG00000222009	BTBD19	-1.72292	1.66357e-08
ENSG00000135617	PRADC1	1.7839	1.01118e-07			ENSG00000261468	RP11-1024P17.1	-1.71957	0.0475751
ENSG00000162650	ATXN7L2	1.78389	1.99047e-11			ENSG00000198835	GJC2	-1.71946	0.00208879
ENSG00000170345	FOS	1.7823	0.02698			ENSG00000112208	BAG2	-1.71817	7.52981e-12
ENSG00000149809	TM7SF2	1.78151	5.65961e-06			ENSG00000184154	LRTOMT	-1.71716	0.000877409
ENSG00000114346	ECT2	1.78105	0.0006955			ENSG00000125848	FLRT3	-1.71674	0.00204927
ENSG00000259330	INAFM2	1.78097	0.0011197			ENSG00000162631	NTNG1	-1.71636	0.000433999
ENSG00000105971	CAV2	1.77958	1.11411e-19			ENSG00000139880	CDH24	-1.71629	3.41972e-05
ENSG00000157111	TMEM171	1.77923	0.00878379			ENSG00000173068	BNC2	-1.71565	1.50407e-07
ENSG00000198901	PRC1	1.77846	0.000706055			ENSG00000203780	FANK1	-1.7151	1.73856e-06
ENSG00000172460	PRSS30P	1.77711	0.000782512			ENSG00000169855	ROBO1	-1.71473	2.42074e-14
ENSG00000158186	MRAS	1.77429	4.99271e-14			ENSG00000197808	ZNF461	-1.71421	0.0264734
ENSG00000213889	PPM1N	1.77419	0.00782342			ENSG00000005486	RHBDD2	-1.71418	5.68422e-30
ENSG00000075218	GTSE1	1.77383	0.0398412			ENSG00000143178	TBX19	-1.71302	0.00026377
ENSG00000113368	LMNB1	1.77076	0.00468169			ENSG00000067057	PFKP	-1.71078	1.78152e-13
ENSG00000149591	TAGLN	1.7704	0.000122632			ENSG00000187605	TET3	-1.71074	2.87141e-08
ENSG00000166821	PEX11A	1.76873	0.00118943			ENSG00000176171	BNIP3	-1.71019	9.33293e-05
ENSG00000198612	COPS8	1.7681	8.44452e-12			ENSG00000105767	CADM4	-1.70967	0.00304643
ENSG00000186281	GPAT2	1.76791	4.65035e-06			ENSG00000006118	TMEM132A	-1.70939	3.23318e-08
ENSG00000173239	LIPM	1.76344	0.00361002			ENSG00000225968	ELFN1	-1.70891	0.000202807
ENSG00000259426	RP11-253M7.1	1.76342	0.0176406			ENSG00000255248	RP11-166D19.1	-1.70881	1.39168e-12
ENSG00000158050	DUSP2	1.76298	0.0234648			ENSG00000100292	HMOX1	-1.70796	2.59924e-22
ENSG00000226124	FTCDNL1	1.76258	0.0400823			ENSG00000272667	RP11-395A13.2	-1.70771	0.0378194
ENSG00000226950	DANCR	1.76257	4.46555e-15			ENSG00000162105	SHANK2	-1.70712	0.00454232
ENSG00000131037	EPS8L1	1.76163	0.00478079			ENSG00000188672	RHCE	-1.70509	0.0444231
ENSG00000152818	UTRN	1.75998	5.59748e-15			ENSG00000230979	AC079250.1	-1.70471	0.0112747
ENSG00000245812	RP11-175K6.1	1.75887	1.69027e-05			ENSG00000172824	CES4A	-1.70375	0.00210585
ENSG00000196159	FAT4	1.75827	6.59873e-14			ENSG00000087253	LPCAT2	-1.70297	1.63491e-05
ENSG00000100077	ADRBK2	1.75823	0.00601496			ENSG00000260077	RP11-254F7.2	-1.70292	0.00735945
ENSG00000145022	TCTA	1.75799	1.48753e-17			ENSG00000154493	C10orf90	-1.70288	0.0149401
ENSG00000141232	TOB1	1.75685	7.64615e-15			ENSG00000206530	CFAP44	-1.70217	0.0346054
ENSG00000114631	PODXL2	1.7567	0.0116008			ENSG00000138134	STAMBPL1	-1.70215	1.83593e-08
ENSG00000145779	TNFAIP8	1.75644	8.66749e-05			ENSG00000154654	NCAM2	-1.70167	0.000305382
ENSG00000183486	MX2	1.75629	3.52684e-10			ENSG00000128272	ATF4	-1.70165	2.2189e-16
ENSG00000187210	GCNT1	1.75486	1.76693e-05			ENSG00000139668	WDFY2	-1.70017	1.4427e-07
ENSG00000035403	VCL	1.7548	2.45766e-13			ENSG00000033327	GAB2	-1.69988	7.51642e-11
ENSG00000126215	XRCC3	1.75439	2.11566e-08			ENSG00000163818	LZTFL1	-1.69985	0.000185261
ENSG00000187720	THSD4	1.75424	9.68135e-12			ENSG00000160999	SH2B2	-1.69914	0.0161832
ENSG00000169299	PGM2	1.75372	2.87538e-07			ENSG00000184271	POU6F1	-1.69902	1.62902e-05
ENSG00000170802	FOXN2	1.75344	0.000276729			ENSG00000164099	PRSS12	-1.69812	0.00210585
ENSG00000137804	NUSAP1	1.75308	0.000125193			ENSG00000151778	SERP2	-1.69793	0.00013538
ENSG00000167513	CDT1	1.74961	0.000414921			ENSG00000102890	ELMO3	-1.69769	0.00241525
ENSG00000158079	PTPDC1	1.74887	7.62303e-05			ENSG00000129465	RIPK3	-1.69748	5.54091e-05
ENSG00000151413	NUBPL	1.74861	4.70832e-05			ENSG00000153048	CARHSP1	-1.69718	1.69994e-15
ENSG00000229647	AC007879.7	1.7471	0.00111375			ENSG00000130997	POLN	-1.69705	0.0069511
ENSG00000142347	MYO1F	1.74664	0.00265048			ENSG00000121297	TSHZ3	-1.69639	5.87993e-19
ENSG00000090776	EFNB1	1.74655	4.41728e-10			ENSG00000164093	PITX2	-1.69638	0.00206031
ENSG00000117461	PIK3R3	1.74536	0.0319799			ENSG00000120820	GLT8D2	-1.69586	3.89371e-12
ENSG00000116741	RGS2	1.7431	2.62627e-06			ENSG00000167695	FAM57A	-1.69406	6.36001e-06
ENSG00000164867	NOS3	1.7419	0.0131206			ENSG00000228232	GAPDHP1	-1.69388	0.000120777
ENSG00000179604	CDC42EP4	1.74009	1.51215e-10			ENSG00000148835	TAF5	-1.69321	0.010381
ENSG00000073910	FRY	1.73968	2.05638e-05			ENSG00000197358	BNIP3P1	-1.6928	0.0272592
ENSG00000187688	TRPV2	1.73561	1.26772e-13			ENSG00000255399	TBX5-AS1	-1.69199	0.0502551
ENSG00000132196	HSD17B7	1.73465	2.98371e-06			ENSG00000065060	UHRF1BP1	-1.69174	2.73599e-06
ENSG00000156398	SFXN2	1.7343	0.0132412			ENSG00000131459	GFPT2	-1.68975	1.33084e-12
ENSG00000106804	C5	1.73375	0.00821825			ENSG00000153879	CEBPG	-1.68957	8.62848e-10
ENSG00000170088	TMEM192	1.73328	2.50871e-07			ENSG00000127334	DYRK2	-1.68901	1.53948e-09
ENSG00000204442	FAM155A	1.73278	0.0357308			ENSG00000099864	PALM	-1.68824	6.35916e-08
ENSG00000155970	MICU3	1.73225	0.0314303			ENSG00000234814	SVILP1	-1.6877	0.00750643
ENSG00000163110	PDLIM5	1.73053	7.49421e-11			ENSG00000164619	BMPER	-1.68715	1.25802e-06
ENSG00000008853	RHOBTB2	1.72708	1.37483e-10			ENSG00000155090	KLF10	-1.68693	1.42124e-16
ENSG00000074590	NUAK1	1.72705	4.09543e-06			ENSG00000167772	ANGPTL4	-1.68669	7.31944e-15
ENSG00000163618	CADPS	1.72674	0.0086531			ENSG00000110619	CARS	-1.6866	1.43714e-14
ENSG00000274897	PANO	1.72538	0.00582162			ENSG00000106546	AHR	-1.6858	2.14205e-11
ENSG00000102057	KCND1	1.72432	0.000102914			ENSG00000234719	RP11-166B2.1	-1.68515	0.00729733
ENSG00000107438	PDLIM1	1.72425	3.43279e-13			ENSG00000104635	SLC39A14	-1.6847	2.40426e-12
ENSG00000139567	ACVRL1	1.72372	4.82677e-17			ENSG00000213261	AC093106.7	-1.68076	0.00669917
ENSG00000184232	OAF	1.72352	8.41369e-09			ENSG00000125354	SEPT6	-1.68048	3.01482e-09
ENSG00000088298	EDEM2	1.72349	4.17131e-17			ENSG00000101236	RNF24	-1.67979	6.48884e-15
ENSG00000279041	CTD-2373N4.3	1.72246	0.0141142			ENSG00000168453	HR	-1.67933	0.000116165
ENSG00000152926	ZNF117	1.72218	3.7921e-05			ENSG00000153832	FBXO36	-1.67919	0.0110137
ENSG00000149968	MMP3	1.72114	0.00318963			ENSG00000153993	SEMA3D	-1.67881	0.0188557
ENSG00000167900	TK1	1.71984	0.00023264			ENSG00000152582	SPEF2	-1.67847	0.0367506
ENSG00000076716	GPC4	1.71918	7.20485e-19			ENSG00000179630	LACC1	-1.67638	0.000216828
ENSG00000167130	DOLPP1	1.71796	0.000784772			ENSG00000105708	ZNF14	-1.67528	0.00700977
ENSG00000183856	IQGAP3	1.71754	0.0193673			ENSG00000092969	TGFB2	-1.67422	0.0188161
ENSG00000131378	RFTN1	1.71741	1.73092e-11			ENSG00000121481	RNF2	-1.67395	0.00050402
ENSG00000125378	BMP4	1.71735	0.00838093			ENSG00000172889	EGFL7	-1.67367	0.00137886
ENSG00000141447	OSBPL1A	1.71644	2.46345e-09			ENSG00000279030	RP11-212I21.3	-1.67251	0.000571792
ENSG00000214595	EML6	1.71631	0.0417333			ENSG00000114771	AADAC	-1.67165	0.00366732
ENSG00000150995	ITPR1	1.71505	3.16057e-07			ENSG00000156299	TIAM1	-1.67162	0.0203782
ENSG00000187498	COL4A1	1.71216	1.91879e-07			ENSG00000178860	MSC	-1.67088	1.22952e-05
ENSG00000138771	SHROOM3	1.7119	0.00613839			ENSG00000266094	RASSF5	-1.66873	0.0123624
ENSG00000279117	CTD-2562J17.6	1.71188	0.00886433			ENSG00000163794	UCN	-1.66863	0.00631134
ENSG00000109445	ZNF330	1.70972	3.01482e-09			ENSG00000173846	PLK3	-1.66847	0.000965134
ENSG00000109794	FAM149A	1.70972	4.36856e-08			ENSG00000250565	ATP6V1E2	-1.66688	4.95438e-05
ENSG00000144724	PTPRG	1.7092	2.95168e-15			ENSG00000124813	RUNX2	-1.66572	0.000181858
ENSG00000144199	FAHD2B	1.70859	0.0298317			ENSG00000235890	TSPEAR-AS1	-1.66428	0.0350462
ENSG00000143842	SOX13	1.70733	1.84529e-08			ENSG00000213420	GPC2	-1.66308	0.00102158
ENSG00000067533	RRP15	1.70725	0.00361503			ENSG00000117676	RPS6KA1	-1.66084	0.00162506
ENSG00000160796	NBEAL2	1.70593	0.0003236			ENSG00000145147	SLIT2	-1.65819	9.31917e-09
ENSG00000121068	TBX2	1.70563	7.83281e-08			ENSG00000166147	FBN1	-1.65762	6.04163e-11
ENSG00000234072	AC074117.10	1.70544	0.00508036			ENSG00000171033	PKIA	-1.65654	0.0359299
ENSG00000139116	KIF21A	1.70468	0.00454017			ENSG00000105281	SLC1A5	-1.65533	6.5229e-07
ENSG00000272768	RP4-673M15.1	1.70334	0.0245568			ENSG00000114023	FAM162A	-1.65519	0.00206239
ENSG00000184304	PRKD1	1.70263	1.0816e-09			ENSG00000170421	KRT8	-1.65487	0.000363986
ENSG00000213865	C8orf44	1.70146	0.0303669			ENSG00000213047	DENND1B	-1.654	0.0231639
ENSG00000078804	TP53INP2	1.70101	1.09362e-06			ENSG00000105516	DBP	-1.65397	0.00194828
ENSG00000131480	AOC2	1.70035	0.00987431			ENSG00000065809	FAM107B	-1.65278	0.000800041
ENSG00000181458	TMEM45A	1.69998	3.54554e-06			ENSG00000171223	JUNB	-1.65166	0.000203664
ENSG00000185442	FAM174B	1.69978	0.00104959			ENSG00000112619	PRPH2	-1.6516	0.0159173
ENSG00000068079	IFI35	1.69965	0.000207538			ENSG00000173611	SCAI	-1.6516	0.0502325
ENSG00000101463	SYNDIG1	1.69863	6.42637e-05			ENSG00000145623	OSMR	-1.65031	1.09365e-13
ENSG00000245213	RP11-10K16.1	1.69848	0.0410702			ENSG00000138101	DTNB	-1.64815	0.000302139
ENSG00000109084	TMEM97	1.69819	1.1758e-10			ENSG00000213253	CTC-250I14.1	-1.64812	0.0488594
ENSG00000230084	RP4-613B23.1	1.69796	0.0427858			ENSG00000198814	GK	-1.64741	0.0021471
ENSG00000135144	DTX1	1.69781	0.0151324			ENSG00000183801	OLFML1	-1.64236	0.000372741
ENSG00000109686	SH3D19	1.69739	2.88827e-15			ENSG00000102078	SLC25A14	-1.64221	0.00115001
ENSG00000234494	AC003665.1	1.69727	0.0234411			ENSG00000184557	SOCS3	-1.64022	7.70407e-11
ENSG00000270885	RASL10B	1.69698	0.0073223			ENSG00000154310	TNIK	-1.63793	0.000454734
ENSG00000108604	SMARCD2	1.69682	1.46956e-14			ENSG00000079462	PAFAH1B3	-1.6376	0.0171345
ENSG00000198947	DMD	1.69449	0.0001239			ENSG00000143367	TUFT1	-1.636	0.000149326
ENSG00000135899	SP110	1.69418	0.000477212			ENSG00000034053	APBA2	-1.63401	0.0012738
ENSG00000115840	SLC25A12	1.69415	4.55122e-05			ENSG00000237668	RPS15AP38	-1.63379	0.0495204
ENSG00000104613	INTS10	1.69412	1.21585e-15			ENSG00000138336	TET1	-1.63228	0.00648986
ENSG00000151876	FBXO4	1.69229	0.00301743			ENSG00000136295	TTYH3	-1.6322	2.56761e-08
ENSG00000083807	SLC27A5	1.69021	0.000794428			ENSG00000104415	WISP1	-1.63101	0.000320986
ENSG00000167549	CORO6	1.68896	0.000425146			ENSG00000243829	CTB-33G10.1	-1.6303	0.0398808
ENSG00000163535	SGOL2	1.68725	0.00631043			ENSG00000004660	CAMKK1	-1.63018	0.000134285
ENSG00000105849	TWISTNB	1.68696	1.47679e-06			ENSG00000091490	SEL1L3	-1.62904	1.11972e-08
ENSG00000137310	TCF19	1.68695	0.00056359			ENSG00000139725	RHOF	-1.629	0.00543682
ENSG00000115159	GPD2	1.68606	2.79846e-08			ENSG00000255769	GOLGA2P10	-1.6277	0.0106653
ENSG00000125966	MMP24	1.68601	0.0142161			ENSG00000223749	MIR503HG	-1.6275	0.00286073
ENSG00000175745	NR2F1	1.68538	4.97823e-08			ENSG00000032742	IFT88	-1.62497	0.0181302
ENSG00000279338	RP1-309I22.2	1.68398	0.00649981			ENSG00000027075	PRKCH	-1.62446	0.000530676
ENSG00000100242	SUN2	1.68313	1.38476e-09			ENSG00000163516	ANKZF1	-1.62334	8.60931e-07
ENSG00000164330	EBF1	1.68228	5.69515e-17			ENSG00000205593	DENND6B	-1.62303	0.000485552
ENSG00000183621	ZNF438	1.68077	3.3316e-08			ENSG00000222041	LINC00152	-1.62176	6.3905e-05
ENSG00000009413	REV3L	1.6804	1.61841e-11			ENSG00000246174	KCTD21-AS1	-1.62137	0.0129931
ENSG00000081760	AACS	1.67791	6.83422e-18			ENSG00000213397	HAUS7	-1.62111	0.000745035
ENSG00000137760	ALKBH8	1.67622	0.020752			ENSG00000151151	IPMK	-1.61877	0.00625441
ENSG00000085999	RAD54L	1.67523	0.0358803			ENSG00000132879	FBXO44	-1.61834	4.24211e-14
ENSG00000119397	CNTRL	1.67479	0.0194705			ENSG00000111424	VDR	-1.61692	1.73994e-12
ENSG00000120832	MTERF2	1.67448	0.00114411			ENSG00000152256	PDK1	-1.61668	0.000631156
ENSG00000011478	QPCTL	1.67389	3.5937e-11			ENSG00000108406	DHX40	-1.61613	8.22249e-05
ENSG00000186073	C15orf41	1.67288	2.58762e-05			ENSG00000248643	RBM14-RBM4	-1.6153	0.0154482
ENSG00000069122	GPR116	1.67102	0.030935			ENSG00000162433	AK4	-1.61451	5.88208e-05
ENSG00000263528	IKBKE	1.67074	3.58511e-05			ENSG00000140937	CDH11	-1.61381	4.35672e-10
ENSG00000147383	NSDHL	1.66974	7.54943e-11			ENSG00000136425	CIB2	-1.61304	0.00987431
ENSG00000111684	LPCAT3	1.66833	2.30512e-20			ENSG00000010818	HIVEP2	-1.61254	2.64047e-11
ENSG00000128536	CDHR3	1.66787	0.00211398			ENSG00000241316	SUCLG2-AS1	-1.61195	0.0382116
ENSG00000107551	RASSF4	1.66662	8.64168e-09			ENSG00000099139	PCSK5	-1.61186	3.33706e-07
ENSG00000137959	IFI44L	1.66623	0.00170514			ENSG00000186300	ZNF555	-1.61155	0.0237976
ENSG00000008394	MGST1	1.66598	2.60586e-08			ENSG00000118515	SGK1	-1.61139	1.53866e-07
ENSG00000156709	AIFM1	1.66596	3.85445e-10			ENSG00000087245	MMP2	-1.61104	3.09985e-11
ENSG00000204851	PNMAL2	1.6645	0.00187394			ENSG00000134775	FHOD3	-1.61101	7.48416e-05
ENSG00000164659	KIAA1324L	1.66408	1.27707e-05			ENSG00000235423	RP11-282O18.3	-1.61047	0.00114867
ENSG00000188153	COL4A5	1.66196	0.00771822			ENSG00000169239	CA5B	-1.61022	0.000168081
ENSG00000107554	DNMBP	1.66138	1.88019e-12			ENSG00000104490	NCALD	-1.61019	0.00074358
ENSG00000130193	THEM6	1.66105	0.000140252			ENSG00000166484	MAPK7	-1.60999	1.19543e-06
ENSG00000197020	ZNF100	1.66075	0.0310997			ENSG00000181045	SLC26A11	-1.60901	0.000209685
ENSG00000131089	ARHGEF9	1.65921	9.96389e-06			ENSG00000111664	GNB3	-1.60894	0.00230517
ENSG00000102468	HTR2A	1.65863	0.00396852			ENSG00000255090	RP11-820L6.1	-1.6089	0.00685534
ENSG00000102996	MMP15	1.65831	8.45664e-05			ENSG00000267254	ZNF790-AS1	-1.60854	0.0199068
ENSG00000100749	VRK1	1.65765	0.00356079			ENSG00000173546	CSPG4	-1.60754	0.002249
ENSG00000160145	KALRN	1.65675	0.000216602			ENSG00000055163	CYFIP2	-1.60743	0.000752454
ENSG00000134324	LPIN1	1.65463	9.63554e-10			ENSG00000205090	TMEM240	-1.60731	0.0015972
ENSG00000230916	RP11-10B2.1	1.65449	0.0130964			ENSG00000168785	TSPAN5	-1.60677	5.4757e-05
ENSG00000197180	CH17-340M24.3	1.6534	0.00370158			ENSG00000111252	SH2B3	-1.60504	1.13232e-09
ENSG00000196196	HRCT1	1.65328	0.026912			ENSG00000130779	CLIP1	-1.60447	1.25916e-13
ENSG00000269293	ZSCAN16-AS1	1.65256	0.000168081			ENSG00000068724	TTC7A	-1.6044	3.00088e-10
ENSG00000182993	C12orf60	1.65173	0.0479097			ENSG00000164692	COL1A2	-1.60433	3.60389e-20
ENSG00000123358	NR4A1	1.65132	0.00463522			ENSG00000256594	RP11-705C15.2	-1.60424	0.0375579
ENSG00000198873	GRK5	1.6512	6.20752e-08			ENSG00000177076	ACER2	-1.60339	0.00803648
ENSG00000181192	DHTKD1	1.64993	3.58177e-10			ENSG00000165821	SALL2	-1.60301	1.45488e-05
ENSG00000121769	FABP3	1.64944	0.037561			ENSG00000114923	SLC4A3	-1.60179	1.36912e-05
ENSG00000182584	ACTL10	1.64888	0.0013807			ENSG00000138944	KIAA1644	-1.60155	0.000261805
ENSG00000116962	NID1	1.64831	7.85282e-15			ENSG00000235552	RPL6P27	-1.60109	0.040604
ENSG00000160190	SLC37A1	1.6479	3.06259e-05			ENSG00000135365	PHF21A	-1.60104	1.01118e-07
ENSG00000145386	CCNA2	1.64753	0.0302626			ENSG00000184481	FOXO4	-1.60068	1.05639e-06
ENSG00000158473	CD1D	1.64734	2.77501e-05			ENSG00000257698	RP11-620J15.3	-1.60059	0.00196936
ENSG00000100234	TIMP3	1.64685	0.0013048			ENSG00000106018	VIPR2	-1.60042	0.0128508
ENSG00000189077	TMEM120A	1.64555	1.44141e-08			ENSG00000089876	DHX32	-1.59953	3.75299e-07
ENSG00000115041	KCNIP3	1.64549	0.000399799			ENSG00000186665	C17orf58	-1.59935	0.000612364
ENSG00000196187	TMEM63A	1.64502	1.59441e-14			ENSG00000261556	SMG1P7	-1.59898	0.0110151
ENSG00000089685	BIRC5	1.64152	0.0129346			ENSG00000164465	DCBLD1	-1.59797	1.22339e-05
ENSG00000183718	TRIM52	1.64062	1.41394e-05			ENSG00000240445	FOXO3B	-1.59792	0.0078376
ENSG00000105672	ETV2	1.64029	0.0261772			ENSG00000126778	SIX1	-1.59784	2.40509e-09
ENSG00000166681	NGFRAP1	1.6396	4.5954e-06			ENSG00000196411	EPHB4	-1.59741	1.1674e-07
ENSG00000139211	AMIGO2	1.63849	0.0140109			ENSG00000154102	C16orf74	-1.59728	0.000116165
ENSG00000121057	AKAP1	1.63715	8.55808e-06			ENSG00000105866	SP4	-1.59673	0.0271783
ENSG00000182253	SYNM	1.63629	0.00812054			ENSG00000198794	SCAMP5	-1.59604	0.00817738
ENSG00000181284	TMEM102	1.63622	0.000929672			ENSG00000239264	TXNDC5	-1.59575	2.91365e-08
ENSG00000245556	SCAMP1-AS1	1.63435	0.00109876			ENSG00000175265	GOLGA8A	-1.594	0.0017636
ENSG00000014138	POLA2	1.63421	0.0128785			ENSG00000187961	KLHL17	-1.59345	4.41552e-07
ENSG00000186806	VSIG10L	1.63339	0.00173916			ENSG00000151883	PARP8	-1.59304	0.0212306
ENSG00000115993	TRAK2	1.63324	2.38653e-09			ENSG00000011422	PLAUR	-1.59259	5.38821e-07
ENSG00000101000	PROCR	1.63194	5.52021e-10			ENSG00000276649	RP5-858L17.1	-1.59143	0.0390375
ENSG00000185483	ROR1	1.63149	2.83827e-08			ENSG00000177169	ULK1	-1.59096	1.03779e-08
ENSG00000165124	SVEP1	1.62933	2.89914e-07			ENSG00000177683	THAP5	-1.59082	0.00658481
ENSG00000163703	CRELD1	1.62916	1.7365e-06			ENSG00000168268	NT5DC2	-1.59054	1.11557e-14
ENSG00000145362	ANK2	1.62873	3.12006e-05			ENSG00000144152	FBLN7	-1.58996	0.00014981
ENSG00000180353	HCLS1	1.62864	0.0132845			ENSG00000152359	POC5	-1.58967	0.0240581
ENSG00000122696	SLC25A51	1.62856	0.0001136			ENSG00000105290	APLP1	-1.58956	1.35487e-05
ENSG00000133835	HSD17B4	1.62824	8.23009e-11			ENSG00000139946	PELI2	-1.58859	0.0285101
ENSG00000067064	IDI1	1.62769	6.90239e-11			ENSG00000204767	FAM196B	-1.58808	0.0214591
ENSG00000138032	PPM1B	1.62627	3.75087e-10			ENSG00000135643	KCNMB4	-1.58781	0.000783219
ENSG00000161647	MPP3	1.62545	2.9596e-06			ENSG00000141519	CCDC40	-1.58752	0.000158434
ENSG00000185947	ZNF267	1.62545	0.0153949			ENSG00000104863	LIN7B	-1.58741	0.0234388
ENSG00000179041	RRS1	1.62393	4.65035e-06			ENSG00000250588	IQCJ-SCHIP1	-1.58723	0.0453911
ENSG00000101844	ATG4A	1.6237	0.00605051			ENSG00000165434	PGM2L1	-1.58721	0.000139424
ENSG00000230797	YY2	1.62361	0.0350499			ENSG00000097007	ABL1	-1.58706	2.58412e-16
ENSG00000157110	RBPMS	1.62296	4.47329e-13			ENSG00000145331	TRMT10A	-1.58677	0.0183314
ENSG00000166851	PLK1	1.62271	0.00321008			ENSG00000109220	CHIC2	-1.58615	0.000627181
ENSG00000138778	CENPE	1.62212	0.0372806			ENSG00000140859	KIFC3	-1.58557	1.17684e-10
ENSG00000102796	DHRS12	1.62203	0.000466021			ENSG00000168769	TET2	-1.58547	0.000659283
ENSG00000197191	CYSRT1	1.62161	0.0312885			ENSG00000179588	ZFPM1	-1.58421	4.90805e-05
ENSG00000003402	CFLAR	1.6213	4.20713e-15			ENSG00000185386	MAPK11	-1.5831	6.4673e-05
ENSG00000115232	ITGA4	1.62055	6.32024e-09			ENSG00000127589	TUBBP1	-1.58308	0.003443
ENSG00000204228	HSD17B8	1.6195	0.0494633			ENSG00000147996	CBWD5	-1.58211	0.0412227
ENSG00000125246	CLYBL	1.61895	0.0301378			ENSG00000122512	PMS2	-1.58082	4.10325e-05
ENSG00000139910	NOVA1	1.61854	3.69575e-05			ENSG00000260916	CCPG1	-1.5808	0.000227061
ENSG00000259291	RP11-617F23.1	1.61683	0.00125363			ENSG00000154429	CCSAP	-1.58021	0.0225359
ENSG00000267787	RP11-35G9.5	1.6166	0.0248493			ENSG00000224259	LINC01133	-1.58011	4.92517e-05
ENSG00000164611	PTTG1	1.61545	5.4235e-05			ENSG00000100599	RIN3	-1.57986	1.4597e-07
ENSG00000225032	RP11-228B15.4	1.61393	0.0447652			ENSG00000178026	LRRC75B	-1.57979	9.04113e-08
ENSG00000189058	APOD	1.61381	7.19967e-05			ENSG00000196498	NCOR2	-1.57902	7.28361e-06
ENSG00000091136	LAMB1	1.61377	1.6996e-12			ENSG00000165626	BEND7	-1.57897	0.000381822
ENSG00000143409	FAM63A	1.61361	0.00152756			ENSG00000176371	ZSCAN2	-1.5768	6.71332e-05
ENSG00000151892	GFRA1	1.61243	0.00036662			ENSG00000163040	CCDC74A	-1.57678	6.82155e-05
ENSG00000157227	MMP14	1.61096	3.16306e-06			ENSG00000162702	ZNF281	-1.57585	1.87363e-06
ENSG00000116667	C1orf21	1.60996	5.46948e-07			ENSG00000148344	PTGES	-1.57548	1.3385e-06
ENSG00000152518	ZFP36L2	1.60919	9.18889e-08			ENSG00000134684	YARS	-1.57535	1.41256e-10
ENSG00000170145	SIK2	1.60798	8.64168e-09			ENSG00000197635	DPP4	-1.57432	0.000769002
ENSG00000128335	APOL2	1.60747	3.21341e-07			ENSG00000067225	PKM	-1.57332	2.48034e-08
ENSG00000177335	C8orf31	1.6071	7.47537e-05			ENSG00000228929	RPS13P2	-1.57301	0.0504069
ENSG00000106351	AGFG2	1.60687	3.54284e-05			ENSG00000069431	ABCC9	-1.57266	1.49252e-05
ENSG00000275131	CH17-472G23.4	1.60656	0.00162189			ENSG00000111325	OGFOD2	-1.57203	0.00236051
ENSG00000196139	AKR1C3	1.60569	9.02839e-08			ENSG00000131196	NFATC1	-1.57119	1.41111e-06
ENSG00000136478	TEX2	1.60566	1.33444e-06			ENSG00000036448	MYOM2	-1.57064	0.00957611
ENSG00000134222	PSRC1	1.605	0.00214341			ENSG00000164985	PSIP1	-1.56986	7.48786e-06
ENSG00000170542	SERPINB9	1.6049	1.61894e-05			ENSG00000198551	ZNF627	-1.56978	0.00164484
ENSG00000260552	RP11-49I11.1	1.60469	0.0257144			ENSG00000181826	RELL1	-1.56934	0.000164879
ENSG00000097096	SYDE2	1.60411	0.0358176			ENSG00000164543	STK17A	-1.56879	2.10253e-05
ENSG00000112837	TBX18	1.60328	4.54058e-07			ENSG00000130595	TNNT3	-1.56871	0.00542119
ENSG00000134072	CAMK1	1.60323	1.49316e-06			ENSG00000130518	KIAA1683	-1.56776	0.0204787
ENSG00000174740	PABPC5	1.60213	0.00179547			ENSG00000172037	LAMB2	-1.56726	2.83457e-12
ENSG00000267102	RP11-686D22.7	1.60108	0.0164701			ENSG00000171735	CAMTA1	-1.5658	5.68843e-06
ENSG00000133597	ADCK2	1.60053	2.07392e-05			ENSG00000213280	RP11-212P7.1	-1.56528	0.0486785
ENSG00000072134	EPN2	1.60012	5.65017e-06			ENSG00000167100	SAMD14	-1.5646	0.0011296
ENSG00000116141	MARK1	1.59981	0.00340627			ENSG00000196935	SRGAP1	-1.56428	8.12562e-06
ENSG00000181649	PHLDA2	1.59816	0.00321008			ENSG00000075223	SEMA3C	-1.5642	0.000434555
ENSG00000196715	VKORC1L1	1.59773	1.02198e-13			ENSG00000272761	LINC01279	-1.56407	0.000116797
ENSG00000117791	MARC2	1.59763	0.000887814			ENSG00000111554	MDM1	-1.56347	0.000415341
ENSG00000004776	HSPB6	1.5976	1.77993e-05			ENSG00000164197	RNF180	-1.56339	0.0502287
ENSG00000138759	FRAS1	1.59727	2.22341e-05			ENSG00000227051	C14orf132	-1.56303	6.19318e-10
ENSG00000154380	ENAH	1.59642	1.57315e-12			ENSG00000177989	ODF3B	-1.56299	0.00707714
ENSG00000144746	ARL6IP5	1.59605	6.36426e-07			ENSG00000235587	GAPDHP65	-1.5626	0.0303974
ENSG00000119899	SLC17A5	1.59596	5.79452e-08			ENSG00000179403	VWA1	-1.5621	0.00114476
ENSG00000105991	HOXA1	1.59418	0.034626			ENSG00000263956	NBPF11	-1.5605	0.0021471
ENSG00000257261	RP11-96H19.1	1.59383	0.0322779			ENSG00000124762	CDKN1A	-1.55957	7.38733e-11
ENSG00000115355	CCDC88A	1.59349	3.77599e-06			ENSG00000155304	HSPA13	-1.55931	0.000292255
ENSG00000139318	DUSP6	1.59311	0.000330111			ENSG00000243649	CFB	-1.55925	0.0025252
ENSG00000124120	TTPAL	1.59291	3.36179e-08			ENSG00000184702	SEPT5	-1.5587	0.00350232
ENSG00000138735	PDE5A	1.59117	0.00261536			ENSG00000075643	MOCOS	-1.55866	7.09217e-07
ENSG00000070371	CLTCL1	1.59048	3.68348e-06			ENSG00000124788	ATXN1	-1.55789	3.33132e-08
ENSG00000100767	PAPLN	1.5894	0.00649087			ENSG00000178607	ERN1	-1.5577	3.09958e-05
ENSG00000164898	C7orf55	1.58933	0.000272858			ENSG00000177943	MAMDC4	-1.55546	0.0163767
ENSG00000139531	SUOX	1.58923	3.2806e-09			ENSG00000082482	KCNK2	-1.55534	0.00016855
ENSG00000134668	SPOCD1	1.58916	0.00397988			ENSG00000266010	GATA6-AS1	-1.55403	0.0349571
ENSG00000179085	DPM3	1.58897	1.97417e-08			ENSG00000196876	SCN8A	-1.55368	3.26638e-07
ENSG00000101608	MYL12A	1.58857	1.28017e-05			ENSG00000096093	EFHC1	-1.55364	0.000858101
ENSG00000081923	ATP8B1	1.58845	5.35325e-05			ENSG00000188321	ZNF559	-1.55364	0.0221106
ENSG00000136367	ZFHX2	1.58841	0.00237732			ENSG00000186352	ANKRD37	-1.55334	0.000261854
ENSG00000123836	PFKFB2	1.58794	0.0127858			ENSG00000226360	RPL10AP6	-1.55319	0.0288528
ENSG00000129353	SLC44A2	1.5871	1.60761e-17			ENSG00000095015	MAP3K1	-1.55298	0.0172749
ENSG00000095209	TMEM38B	1.58665	3.57083e-05			ENSG00000117139	KDM5B	-1.55188	7.91882e-09
ENSG00000155099	TMEM55A	1.58627	0.00023091			ENSG00000091536	MYO15A	-1.55032	0.0384119
ENSG00000130529	TRPM4	1.58583	2.39128e-07			ENSG00000125520	SLC2A4RG	-1.55031	3.2241e-06
ENSG00000175455	CCDC14	1.58498	9.17309e-05			ENSG00000243056	EIF4EBP3	-1.55027	0.0153306
ENSG00000127989	MTERF1	1.58492	0.00269737			ENSG00000112245	PTP4A1	-1.54974	5.05845e-06
ENSG00000234160	RP11-613M10.6	1.58456	0.0483001			ENSG00000235954	TTC28-AS1	-1.54969	0.0150216
ENSG00000100344	PNPLA3	1.58447	0.00671092			ENSG00000276855	CTD-3157E16.2	-1.5496	0.0499404
ENSG00000144445	KANSL1L	1.5838	0.0143531			ENSG00000127220	ABHD8	-1.54923	0.000269316
ENSG00000164087	POC1A	1.58379	0.00233411			ENSG00000105088	OLFM2	-1.54901	9.11685e-05
ENSG00000143458	GABPB2	1.58303	0.000409616			ENSG00000167106	FAM102A	-1.54866	5.50146e-08
ENSG00000151117	TMEM86A	1.58111	0.00638495			ENSG00000114948	ADAM23	-1.54862	0.0261916
ENSG00000143554	SLC27A3	1.58103	1.59181e-08			ENSG00000216775	RP1-152L7.5	-1.54728	0.0157358
ENSG00000133083	DCLK1	1.58065	3.65176e-08			ENSG00000159208	CIART	-1.54623	0.0493126
ENSG00000136044	APPL2	1.58014	1.77384e-11			ENSG00000167693	NXN	-1.54515	5.06339e-06
ENSG00000172179	PRL	1.57975	0.000162097			ENSG00000110987	BCL7A	-1.54412	0.00491794
ENSG00000135045	C9orf40	1.57883	0.0361839			ENSG00000099625	C19orf26	-1.54363	0.00119777
ENSG00000185551	NR2F2	1.57824	1.85801e-11			ENSG00000175538	KCNE3	-1.54335	0.033602
ENSG00000119280	C1orf198	1.57816	1.36359e-06			ENSG00000143013	LMO4	-1.54293	1.19391e-08
ENSG00000075624	ACTB	1.57786	1.04574e-06			ENSG00000176809	LRRC37A3	-1.54216	0.000993275
ENSG00000196227	FAM217B	1.57701	0.00433617			ENSG00000197903	HIST1H2BK	-1.54148	6.76473e-06
ENSG00000111058	ACSS3	1.57696	9.99993e-05			ENSG00000114315	HES1	-1.54125	0.000688933
ENSG00000112972	HMGCS1	1.57674	0.000375547			ENSG00000111911	HINT3	-1.5407	0.00788233
ENSG00000166446	CDYL2	1.57627	0.000337602			ENSG00000137727	ARHGAP20	-1.54067	1.5103e-08
ENSG00000171612	SLC25A33	1.57526	0.00525307			ENSG00000181788	SIAH2	-1.53987	3.64132e-07
ENSG00000198668	CALM1	1.57446	1.38033e-14			ENSG00000137285	TUBB2B	-1.53973	0.000218008
ENSG00000148426	PROSER2	1.57436	0.00525916			ENSG00000141338	ABCA8	-1.53953	2.28256e-11
ENSG00000102780	DGKH	1.5722	0.00276807			ENSG00000183098	GPC6	-1.53939	5.46426e-07
ENSG00000115648	MLPH	1.57193	0.000272112			ENSG00000070882	OSBPL3	-1.53825	1.33475e-05
ENSG00000166825	ANPEP	1.57171	2.48258e-10			ENSG00000246922	UBAP1L	-1.53801	0.0239617
ENSG00000242992	FTH1P4	1.571	0.0375552			ENSG00000137507	LRRC32	-1.53795	4.40814e-09
ENSG00000182054	IDH2	1.57067	6.04379e-07			ENSG00000169330	KIAA1024	-1.53757	0.0491807
ENSG00000149970	CNKSR2	1.57029	0.0151324			ENSG00000151881	C5orf28	-1.53657	0.000667874
ENSG00000184584	TMEM173	1.56928	5.65933e-06			ENSG00000167554	ZNF610	-1.53625	0.0470017
ENSG00000071205	ARHGAP10	1.56892	2.88167e-09			ENSG00000196730	DAPK1	-1.53428	7.91754e-06
ENSG00000131747	TOP2A	1.56828	6.31138e-05			ENSG00000006652	IFRD1	-1.53398	1.73632e-06
ENSG00000064195	DLX3	1.56762	0.000203664			ENSG00000147364	FBXO25	-1.53333	0.000444321
ENSG00000137842	TMEM62	1.5668	0.0165071			ENSG00000019991	HGF	-1.53319	0.00850972
ENSG00000149577	SIDT2	1.56671	3.46992e-09			ENSG00000269834	CTD-3018O17.3	-1.53141	0.0466026
ENSG00000116035	VAX2	1.56639	0.00504601			ENSG00000136717	BIN1	-1.53071	3.34907e-15
ENSG00000196843	ARID5A	1.56595	0.0100229			ENSG00000088882	CPXM1	-1.53002	0.000679425
ENSG00000087116	ADAMTS2	1.56527	3.89832e-09			ENSG00000179051	RCC2	-1.52932	1.68959e-13
ENSG00000134996	OSTF1	1.56459	0.00121279			ENSG00000067445	TRO	-1.52803	0.00155595
ENSG00000205726	ITSN1	1.56384	1.31253e-07			ENSG00000196465	MYL6B	-1.52772	3.41738e-10
ENSG00000104228	TRIM35	1.5626	3.33064e-09			ENSG00000131873	CHSY1	-1.52655	2.41845e-07
ENSG00000228672	PROB1	1.56236	0.0300803			ENSG00000196141	SPATS2L	-1.52641	7.61654e-13
ENSG00000165475	CRYL1	1.56235	1.56252e-05			ENSG00000275342	SGK223	-1.52617	0.0136558
ENSG00000077254	USP33	1.56172	2.43067e-11			ENSG00000196305	IARS	-1.52567	1.43522e-07
ENSG00000172830	SSH3	1.56171	3.65811e-06			ENSG00000100058	CRYBB2P1	-1.52516	0.00269128
ENSG00000182134	TDRKH	1.56077	0.0348022			ENSG00000131080	EDA2R	-1.52478	0.00126923
ENSG00000278619	MRM1	1.56022	0.0026471			ENSG00000131669	NINJ1	-1.52407	2.08687e-10
ENSG00000143387	CTSK	1.56004	0.00421823			ENSG00000188522	FAM83G	-1.52383	0.00121231
ENSG00000126458	RRAS	1.56003	1.47614e-05			ENSG00000204599	TRIM39	-1.52344	0.00431144
ENSG00000135723	FHOD1	1.55796	2.58648e-10			ENSG00000154319	FAM167A	-1.5232	0.00723074
ENSG00000187098	MITF	1.55787	0.000187182			ENSG00000059915	PSD	-1.52279	0.0248127
ENSG00000173153	ESRRA	1.55747	4.5591e-09			ENSG00000135480	KRT7	-1.52269	0.00053628
ENSG00000271270	TMCC1-AS1	1.5566	0.00101361			ENSG00000168300	PCMTD1	-1.52182	1.84011e-05
ENSG00000213654	GPSM3	1.55654	0.0234712			ENSG00000147421	HMBOX1	-1.52143	0.000554712
ENSG00000181751	C5orf30	1.5556	0.00316566			ENSG00000096070	BRPF3	-1.52126	7.59039e-09
ENSG00000272447	RP11-182L21.6	1.55512	0.0350499			ENSG00000158163	DZIP1L	-1.52105	0.000395352
ENSG00000243811	APOBEC3D	1.55508	0.0394874			ENSG00000109685	WHSC1	-1.52024	2.85557e-06
ENSG00000178921	PFAS	1.55445	6.76951e-06			ENSG00000196118	C16orf93	-1.52022	0.013102
ENSG00000108622	ICAM2	1.55441	0.00212237			ENSG00000130338	TULP4	-1.51982	0.000421752
ENSG00000107833	NPM3	1.55419	1.93285e-05			ENSG00000223509	RP11-632K20.7	-1.51969	0.0459915
ENSG00000189001	SBSN	1.55412	8.46755e-05			ENSG00000139182	CLSTN3	-1.51894	0.000103027
ENSG00000157654	PALM2-AKAP2	1.5534	9.12217e-06			ENSG00000152413	HOMER1	-1.51866	0.0123055
ENSG00000135905	DOCK10	1.55072	0.021212			ENSG00000235174	RPL39P3	-1.51863	0.0343846
ENSG00000132357	CARD6	1.5507	0.00572384			ENSG00000256683	ZNF350	-1.51711	0.00160204
ENSG00000158169	FANCC	1.55025	0.00107845			ENSG00000113805	CNTN3	-1.51601	0.0212736
ENSG00000107821	KAZALD1	1.54973	9.17193e-06			ENSG00000166482	MFAP4	-1.51485	7.58219e-06
ENSG00000235501	RP4-639F20.1	1.54757	0.0270106			ENSG00000120093	HOXB3	-1.51463	0.000125199
ENSG00000134871	COL4A2	1.54736	1.53967e-05			ENSG00000004777	ARHGAP33	-1.51462	0.0435932
ENSG00000138615	CILP	1.54672	0.00413765			ENSG00000105997	HOXA3	-1.51397	0.00808921
ENSG00000157193	LRP8	1.54657	0.00181786			ENSG00000162522	KIAA1522	-1.51306	0.00082766
ENSG00000162426	SLC45A1	1.54635	0.000158314			ENSG00000162972	C2orf47	-1.51288	0.00434442
ENSG00000022567	SLC45A4	1.546	0.00491794			ENSG00000073464	CLCN4	-1.51277	0.0266891
ENSG00000137486	ARRB1	1.54536	0.00115034			ENSG00000170955	PRKCDBP	-1.51276	0.000124415
ENSG00000247271	ZBED5-AS1	1.5448	0.0116059			ENSG00000121552	CSTA	-1.51266	0.00178535
ENSG00000174804	FZD4	1.54418	1.15387e-06			ENSG00000150787	PTS	-1.51247	0.00140471
ENSG00000172349	IL16	1.54412	0.0124976			ENSG00000105647	PIK3R2	-1.5119	0.0319799
ENSG00000154240	CEP112	1.54409	0.0129346			ENSG00000105656	ELL	-1.51122	2.41151e-05
ENSG00000257732	RP11-818F20.5	1.54365	0.028916			ENSG00000164284	GRPEL2	-1.50994	0.00542119
ENSG00000131174	COX7B	1.54294	4.98134e-07			ENSG00000134245	WNT2B	-1.5096	0.00965115
ENSG00000129680	MAP7D3	1.54282	3.61297e-10			ENSG00000172007	RAB33B	-1.50891	0.0014113
ENSG00000152556	PFKM	1.54265	3.64552e-13			ENSG00000204348	DXO	-1.50852	5.34037e-06
ENSG00000166896	XRCC6BP1	1.54237	0.0315675			ENSG00000219200	RNASEK	-1.50849	0.00154889
ENSG00000148516	ZEB1	1.54217	1.53065e-05			ENSG00000103723	AP3B2	-1.50847	0.047725
ENSG00000001461	NIPAL3	1.54212	0.00471819			ENSG00000101849	TBL1X	-1.5074	3.94605e-08
ENSG00000205659	LIN52	1.54049	0.00794312			ENSG00000130821	SLC6A8	-1.50716	5.85807e-06
ENSG00000147155	EBP	1.54036	3.25922e-05			ENSG00000196150	ZNF250	-1.50659	0.00215713
ENSG00000078967	UBE2D4	1.54032	0.000140647			ENSG00000168477	TNXB	-1.50613	0.00125722
ENSG00000198382	UVRAG	1.53975	5.65136e-07			ENSG00000225828	FAM229A	-1.50579	0.00820131
ENSG00000006534	ALDH3B1	1.53964	1.32152e-06			ENSG00000125505	MBOAT7	-1.5051	1.30188e-08
ENSG00000242193	RP11-568K15.1	1.53908	0.00101131			ENSG00000084636	COL16A1	-1.50427	0.000115054
ENSG00000163171	CDC42EP3	1.53813	6.7503e-12			ENSG00000137171	KLC4	-1.50385	4.34061e-05
ENSG00000150540	HNMT	1.53648	0.00191923			ENSG00000187838	TMEM256-PLSCR3	-1.50209	0.0364119
ENSG00000232442	CTD-3184A7.4	1.53443	0.0494051			ENSG00000260793	RP5-882C2.2	-1.50097	0.0268676
ENSG00000129003	VPS13C	1.53383	3.1192e-07			ENSG00000131398	KCNC3	-1.50044	0.0393272
ENSG00000182551	ADI1	1.5338	1.77993e-05			ENSG00000115421	PAPOLG	-1.49968	0.00522733
ENSG00000232838	PET117	1.5329	0.0484944			ENSG00000135766	EGLN1	-1.49966	8.95438e-07
ENSG00000160818	GPATCH4	1.5313	9.93536e-05			ENSG00000162148	PPP1R32	-1.49847	0.0274276
ENSG00000124343	XG	1.5308	5.25853e-07			ENSG00000166348	USP54	-1.49793	0.00244962
ENSG00000139173	TMEM117	1.52931	0.0339304			ENSG00000254122	PCDHGB7	-1.49775	1.34e-05
ENSG00000133687	TMTC1	1.5283	6.45687e-07			ENSG00000196083	IL1RAP	-1.49769	0.00133282
ENSG00000181195	PENK	1.52818	7.65146e-06			ENSG00000104332	SFRP1	-1.49709	4.30207e-09
ENSG00000138399	FASTKD1	1.52727	0.00151214			ENSG00000115738	ID2	-1.49697	2.92758e-06
ENSG00000171914	TLN2	1.52726	3.36157e-10			ENSG00000162971	TYW5	-1.49664	0.00809587
ENSG00000100036	SLC35E4	1.52687	0.000848048			ENSG00000101680	LAMA1	-1.49647	9.93792e-06
ENSG00000054793	ATP9A	1.52678	7.69506e-09			ENSG00000154358	OBSCN	-1.49536	0.0249443
ENSG00000127124	HIVEP3	1.52674	0.0254353			ENSG00000119986	AVPI1	-1.49527	0.000168616
ENSG00000279069	RP11-159D12.6	1.52571	0.0218168			ENSG00000182916	TCEAL7	-1.49517	0.00120794
ENSG00000134318	ROCK2	1.52524	6.21447e-12			ENSG00000033170	FUT8	-1.49413	8.38833e-06
ENSG00000169760	NLGN1	1.52513	0.0483001			ENSG00000134202	GSTM3	-1.49398	1.9769e-05
ENSG00000135926	TMBIM1	1.5251	3.75285e-13			ENSG00000058091	CDK14	-1.4939	1.63761e-06
ENSG00000103415	HMOX2	1.52506	1.11116e-09			ENSG00000189042	ZNF567	-1.49348	0.0108785
ENSG00000074416	MGLL	1.52504	1.90722e-05			ENSG00000106823	ECM2	-1.49267	0.00169228
ENSG00000154079	C6orf57	1.52389	0.0130701			ENSG00000172780	RAB43	-1.49258	0.00824159
ENSG00000109814	UGDH	1.52225	5.69485e-11			ENSG00000198759	EGFL6	-1.49206	0.000627079
ENSG00000124496	TRERF1	1.52129	0.000822478			ENSG00000115548	KDM3A	-1.49156	0.000945541
ENSG00000168116	KIAA1586	1.52082	0.0228185			ENSG00000079102	RUNX1T1	-1.49148	8.62218e-07
ENSG00000150764	DIXDC1	1.51907	0.00133715			ENSG00000050405	LIMA1	-1.49139	7.57215e-08
ENSG00000090924	PLEKHG2	1.51872	2.49054e-05			ENSG00000174428	GTF2IRD2B	-1.49037	0.000988217
ENSG00000198648	STK39	1.51804	2.46323e-07			ENSG00000148572	NRBF2	-1.4893	4.26007e-05
ENSG00000178105	DDX10	1.51716	0.000129605			ENSG00000152439	ZNF773	-1.48928	0.0115305
ENSG00000100897	DCAF11	1.51712	2.41454e-09			ENSG00000167522	ANKRD11	-1.48905	5.91263e-07
ENSG00000188811	NHLRC3	1.51697	0.00750682			ENSG00000165312	OTUD1	-1.48827	0.00573952
ENSG00000155287	SLC25A28	1.51643	3.88255e-05			ENSG00000102316	MAGED2	-1.48823	2.70707e-08
ENSG00000117724	CENPF	1.51596	0.00323406			ENSG00000250067	YJEFN3	-1.488	0.0147486
ENSG00000180263	FGD6	1.51558	0.00913882			ENSG00000039560	RAI14	-1.48706	4.54934e-07
ENSG00000111696	NT5DC3	1.51544	0.0153245			ENSG00000180340	FZD2	-1.48687	2.42954e-05
ENSG00000131711	MAP1B	1.51446	0.000216781			ENSG00000115380	EFEMP1	-1.4867	4.10906e-15
ENSG00000151491	EPS8	1.51439	2.46177e-10			ENSG00000089225	TBX5	-1.48636	0.0325308
ENSG00000163754	GYG1	1.51376	0.000131909			ENSG00000236552	RPL13AP5	-1.4856	0.0069004
ENSG00000147813	NAPRT	1.51359	0.0035343			ENSG00000163629	PTPN13	-1.48546	4.28202e-06
ENSG00000157827	FMNL2	1.51344	9.98752e-08			ENSG00000130707	ASS1	-1.48461	0.000241385
ENSG00000107968	MAP3K8	1.51339	3.68597e-05			ENSG00000183255	PTTG1IP	-1.48392	0.000216828
ENSG00000114098	ARMC8	1.51284	0.000130532			ENSG00000144655	CSRNP1	-1.48289	0.0130282
ENSG00000052802	MSMO1	1.51051	0.000302494			ENSG00000115594	IL1R1	-1.48208	4.7523e-14
ENSG00000062485	CS	1.51001	2.05915e-07			ENSG00000140443	IGF1R	-1.48205	1.93654e-07
ENSG00000165410	CFL2	1.50998	1.76985e-07			ENSG00000120318	ARAP3	-1.4815	3.75299e-07
ENSG00000167487	KLHL26	1.5089	0.000336784			ENSG00000074800	ENO1	-1.47993	2.23548e-05
ENSG00000153029	MR1	1.50803	1.41074e-06			ENSG00000156466	GDF6	-1.47956	0.0433793
ENSG00000151572	ANO4	1.50769	0.00116265			ENSG00000011258	MBTD1	-1.4795	0.0186561
ENSG00000158290	CUL4B	1.50758	7.59039e-09			ENSG00000116991	SIPA1L2	-1.47923	9.43061e-05
ENSG00000165507	C10orf10	1.50735	1.05526e-05			ENSG00000262903	RP11-235E17.6	-1.47892	0.0209753
ENSG00000108799	EZH1	1.50717	6.93096e-07			ENSG00000151287	TEX30	-1.47813	0.0183024
ENSG00000198722	UNC13B	1.50716	8.62649e-05			ENSG00000152076	CCDC74B	-1.47731	0.00189598
ENSG00000128284	APOL3	1.5067	0.000701595			ENSG00000169756	LIMS1	-1.47718	9.53921e-09
ENSG00000223756	TSSC2	1.50619	0.000202119			ENSG00000189060	H1F0	-1.47675	7.96808e-11
ENSG00000197256	KANK2	1.50599	4.54934e-07			ENSG00000156273	BACH1	-1.47669	0.000659119
ENSG00000134470	IL15RA	1.50573	0.00050402			ENSG00000109472	CPE	-1.47518	0.000102806
ENSG00000165675	ENOX2	1.50556	6.68462e-05			ENSG00000196950	SLC39A10	-1.47498	0.000262075
ENSG00000105464	GRIN2D	1.50514	0.00106538			ENSG00000279369	RP11-51F16.1	-1.47492	0.00998514
ENSG00000167723	TRPV3	1.50508	0.021054			ENSG00000196787	HIST1H2AG	-1.47486	0.0167553
ENSG00000172725	CORO1B	1.50332	5.71432e-05			ENSG00000136960	ENPP2	-1.47484	0.00196867
ENSG00000259642	C15orf37	1.50294	0.0144021			ENSG00000152049	KCNE4	-1.4748	8.98409e-10
ENSG00000091483	FH	1.50224	8.11302e-07			ENSG00000165633	VSTM4	-1.47391	9.05822e-10
ENSG00000170801	HTRA3	1.5022	0.000204377			ENSG00000272645	RP11-504P24.8	-1.47339	0.0335182
ENSG00000110880	CORO1C	1.50208	4.23414e-09			ENSG00000121210	KIAA0922	-1.47323	2.46322e-05
ENSG00000131504	DIAPH1	1.50174	9.09895e-06			ENSG00000130635	COL5A1	-1.47298	2.58762e-05
ENSG00000136869	TLR4	1.50094	0.000248288			ENSG00000106571	GLI3	-1.47272	7.93309e-05
ENSG00000160691	SHC1	1.50082	9.16932e-13			ENSG00000134909	ARHGAP32	-1.4725	1.28149e-05
ENSG00000149929	HIRIP3	1.50051	0.00635351			ENSG00000172915	NBEA	-1.4722	0.00594414
ENSG00000184524	CEND1	1.50035	0.00330668			ENSG00000161682	FAM171A2	-1.47176	0.00165256
ENSG00000175602	CCDC85B	1.49933	0.00564348			ENSG00000109790	KLHL5	-1.47135	3.45396e-05
ENSG00000196972	LINC00087	1.49902	0.000355978			ENSG00000165240	ATP7A	-1.47115	0.0135636
ENSG00000163947	ARHGEF3	1.49853	0.0460982			ENSG00000196526	AFAP1	-1.47099	9.63055e-11
ENSG00000174004	NRROS	1.4981	0.0314566			ENSG00000142856	ITGB3BP	-1.4706	0.0336811
ENSG00000066027	PPP2R5A	1.4981	0.00114327			ENSG00000128581	IFT22	-1.46924	3.47454e-06
ENSG00000139428	MMAB	1.49767	0.00185348			ENSG00000113580	NR3C1	-1.46923	2.75571e-06
ENSG00000186532	SMYD4	1.49627	0.000215371			ENSG00000197329	PELI1	-1.46901	0.0246654
ENSG00000160326	SLC2A6	1.4959	9.71592e-05			ENSG00000161996	WDR90	-1.46887	0.00231438
ENSG00000167578	RAB4B	1.49555	0.0069644			ENSG00000170485	NPAS2	-1.46867	9.74965e-06
ENSG00000254986	DPP3	1.49526	3.18781e-06			ENSG00000100003	SEC14L2	-1.46857	0.0117637
ENSG00000187608	ISG15	1.4931	0.0248973			ENSG00000131759	RARA	-1.4677	1.36278e-09
ENSG00000140961	OSGIN1	1.49303	0.0240581			ENSG00000158373	HIST1H2BD	-1.46741	0.00164534
ENSG00000088836	SLC4A11	1.4929	0.00621499			ENSG00000145819	ARHGAP26	-1.46723	0.000110627
ENSG00000277972	CISD3	1.49254	1.29449e-05			ENSG00000104047	DTWD1	-1.46616	0.000167438
ENSG00000241399	CD302	1.49149	0.000130431			ENSG00000234664	HMGN2P5	-1.46603	0.029454
ENSG00000158716	DUSP23	1.49123	0.00205382			ENSG00000104856	RELB	-1.46599	0.00148914
ENSG00000126785	RHOJ	1.49054	0.0190682			ENSG00000142046	TMEM91	-1.46553	0.00581034
ENSG00000110906	KCTD10	1.48951	2.34459e-10			ENSG00000230715	RP11-274B21.4	-1.46493	0.0357715
ENSG00000113916	BCL6	1.48889	2.25357e-09			ENSG00000138758	SEPT11	-1.4644	2.41152e-08
ENSG00000164209	SLC25A46	1.4887	3.31401e-06			ENSG00000090539	CHRD	-1.46243	0.00943767
ENSG00000134824	FADS2	1.48817	3.88516e-10			ENSG00000220583	RPL35P2	-1.46195	0.00717612
ENSG00000108219	TSPAN14	1.48815	1.01118e-07			ENSG00000272695	GAS6-AS2	-1.46132	0.0131383
ENSG00000156381	ANKRD9	1.48696	0.00144911			ENSG00000178996	SNX18	-1.46125	2.28444e-07
ENSG00000236144	TMEM147-AS1	1.48626	0.001537			ENSG00000185480	PARPBP	-1.46044	0.0463666
ENSG00000151632	AKR1C2	1.48615	5.29501e-05			ENSG00000198353	HOXC4	-1.45997	0.000205337
ENSG00000229619	MBNL1-AS1	1.48608	0.00442477			ENSG00000164294	GPX8	-1.45913	1.018e-06
ENSG00000137713	PPP2R1B	1.4858	0.000611621			ENSG00000114554	PLXNA1	-1.45888	4.16679e-06
ENSG00000171055	FEZ2	1.48558	1.95975e-06			ENSG00000102144	PGK1	-1.45837	0.00758466
ENSG00000170791	CHCHD7	1.48493	0.00050402			ENSG00000115525	ST3GAL5	-1.45812	0.00103756
ENSG00000113240	CLK4	1.48483	0.0016107			ENSG00000188994	ZNF292	-1.45784	0.00252798
ENSG00000182552	RWDD4	1.48459	0.0446724			ENSG00000172965	MIR4435-1HG	-1.45777	0.00205876
ENSG00000179152	TCAIM	1.48284	0.00257926			ENSG00000100592	DAAM1	-1.45679	0.00014183
ENSG00000100578	KIAA0586	1.48256	0.00463585			ENSG00000147872	PLIN2	-1.45662	0.00908559
ENSG00000161217	PCYT1A	1.48248	2.06457e-09			ENSG00000143079	CTTNBP2NL	-1.45584	5.06087e-07
ENSG00000168404	MLKL	1.48217	0.0249642			ENSG00000100644	HIF1A	-1.45553	1.95558e-05
ENSG00000147955	SIGMAR1	1.48192	1.01118e-07			ENSG00000271425	NBPF10	-1.45547	0.0353025
ENSG00000226688	ENTPD1-AS1	1.48106	0.0317393			ENSG00000121671	CRY2	-1.45479	1.11423e-06
ENSG00000115084	SLC35F5	1.48086	0.000201712			ENSG00000146556	WASH2P	-1.45309	0.0234031
ENSG00000248905	FMN1	1.48008	0.00942562			ENSG00000197457	STMN3	-1.45302	0.00742004
ENSG00000001084	GCLC	1.47967	0.000254631			ENSG00000167562	ZNF701	-1.45247	0.0260193
ENSG00000105379	ETFB	1.47783	0.000187716			ENSG00000270580	PKD1P6	-1.45233	0.0474313
ENSG00000102393	GLA	1.47766	9.60733e-09			ENSG00000111670	GNPTAB	-1.45141	0.000101223
ENSG00000137834	SMAD6	1.47732	0.000214198			ENSG00000090861	AARS	-1.45096	2.15993e-07
ENSG00000077684	JADE1	1.47606	8.46423e-09			ENSG00000100266	PACSIN2	-1.45067	4.42102e-05
ENSG00000203668	CHML	1.476	0.0424095			ENSG00000165115	KIF27	-1.45036	0.0424444
ENSG00000138641	HERC3	1.47525	0.0224918
ENSG00000133935	C14orf1	1.47426	0.000278969
ENSG00000273899	NOL12	1.47398	0.0287948
ENSG00000231889	TRAF3IP2-AS1	1.47371	0.00982699
ENSG00000101945	SUV39H1	1.47231	0.0088275
ENSG00000100075	SLC25A1	1.47214	7.95697e-11
ENSG00000083750	RRAGB	1.47112	6.90332e-06
ENSG00000008324	SS18L2	1.47009	0.00372447
ENSG00000100605	ITPK1	1.46998	2.621e-05
ENSG00000163541	SUCLG1	1.46942	8.1082e-05
ENSG00000101417	PXMP4	1.46783	0.000383192
ENSG00000087303	NID2	1.46757	5.84819e-09
ENSG00000110063	DCPS	1.4669	2.20522e-05
ENSG00000185950	IRS2	1.46667	6.57228e-06
ENSG00000215251	FASTKD5	1.46662	0.000157335
ENSG00000123545	NDUFAF4	1.46649	0.00481653
ENSG00000245060	LINC00847	1.46647	0.0193023
ENSG00000187024	PTRH1	1.46557	0.0243894
ENSG00000143374	TARS2	1.46502	8.67535e-05
ENSG00000260025	RP11-490M8.1	1.46481	0.00860579
ENSG00000132386	SERPINF1	1.46456	9.97165e-07
ENSG00000182511	FES	1.46435	0.0015972
ENSG00000140374	ETFA	1.46366	3.7902e-07
ENSG00000197321	SVIL	1.46326	0.000620366
ENSG00000100285	NEFH	1.46273	0.0406242
ENSG00000174099	MSRB3	1.4618	1.61894e-05
ENSG00000125430	HS3ST3B1	1.46148	4.19435e-05
ENSG00000104722	NEFM	1.4606	0.042871
ENSG00000005812	FBXL3	1.46053	0.00522009
ENSG00000146243	IRAK1BP1	1.46022	0.0464958
ENSG00000132313	MRPL35	1.4601	0.000718391
ENSG00000183044	ABAT	1.45963	0.00397405
ENSG00000134690	CDCA8	1.45905	0.0374018
ENSG00000121691	CAT	1.45893	7.27246e-09
ENSG00000133943	C14orf159	1.45868	1.49088e-07
ENSG00000103047	TANGO6	1.45839	0.0121516
ENSG00000072071	LPHN1	1.45833	0.000343717
ENSG00000197563	PIGN	1.45797	0.000342153
ENSG00000145604	SKP2	1.45785	4.90808e-06
ENSG00000186350	RXRA	1.45772	6.51949e-06
ENSG00000185532	PRKG1	1.45751	0.00060865
ENSG00000157600	TMEM164	1.45726	4.29038e-05
ENSG00000179029	TMEM107	1.45705	0.0189639
ENSG00000073969	NSF	1.45689	8.49833e-09
ENSG00000178234	GALNT11	1.45685	2.7158e-08
ENSG00000064651	SLC12A2	1.45659	0.000578669
ENSG00000108840	HDAC5	1.45643	6.7666e-05
ENSG00000088035	ALG6	1.4562	0.0496804
ENSG00000099953	MMP11	1.45491	0.044624
ENSG00000165948	IFI27L1	1.45437	0.000792634
ENSG00000072135	PTPN18	1.45427	6.07417e-07
ENSG00000122912	SLC25A16	1.45416	0.00377503
ENSG00000122971	ACADS	1.45401	0.0006955
ENSG00000110080	ST3GAL4	1.45391	6.85656e-07
ENSG00000213462	ERV3-1	1.45332	0.0019901
ENSG00000125868	DSTN	1.45261	4.68684e-06
ENSG00000107537	PHYH	1.45255	6.11011e-07
ENSG00000156976	EIF4A2	1.45241	3.93878e-09
ENSG00000147526	TACC1	1.45171	5.56407e-06
ENSG00000002834	LASP1	1.45106	5.71387e-06
ENSG00000164128	NPY1R	1.45077	0.047592
ENSG00000165115	KIF27	-1.45036	0.0424444
ENSG00000100266	PACSIN2	-1.45067	4.42102e-05
ENSG00000090861	AARS	-1.45096	2.15993e-07
ENSG00000111670	GNPTAB	-1.45141	0.000101223
ENSG00000270580	PKD1P6	-1.45233	0.0474313
ENSG00000167562	ZNF701	-1.45247	0.0260193
ENSG00000197457	STMN3	-1.45302	0.00742004
ENSG00000146556	WASH2P	-1.45309	0.0234031
ENSG00000121671	CRY2	-1.45479	1.11423e-06
ENSG00000271425	NBPF10	-1.45547	0.0353025
ENSG00000100644	HIF1A	-1.45553	1.95558e-05
ENSG00000143079	CTTNBP2NL	-1.45584	5.06087e-07
ENSG00000147872	PLIN2	-1.45662	0.00908559
ENSG00000100592	DAAM1	-1.45679	0.00014183
ENSG00000172965	MIR4435-1HG	-1.45777	0.00205876
ENSG00000188994	ZNF292	-1.45784	0.00252798
ENSG00000115525	ST3GAL5	-1.45812	0.00103756
ENSG00000102144	PGK1	-1.45837	0.00758466
ENSG00000114554	PLXNA1	-1.45888	4.16679e-06
ENSG00000164294	GPX8	-1.45913	1.018e-06
ENSG00000198353	HOXC4	-1.45997	0.000205337
ENSG00000185480	PARPBP	-1.46044	0.0463666
ENSG00000178996	SNX18	-1.46125	2.28444e-07
ENSG00000272695	GAS6-AS2	-1.46132	0.0131383
ENSG00000220583	RPL35P2	-1.46195	0.00717612
ENSG00000090539	CHRD	-1.46243	0.00943767
ENSG00000138758	SEPT11	-1.4644	2.41152e-08
ENSG00000230715	RP11-274B21.4	-1.46493	0.0357715
ENSG00000142046	TMEM91	-1.46553	0.00581034
ENSG00000104856	RELB	-1.46599	0.00148914
ENSG00000234664	HMGN2P5	-1.46603	0.029454
ENSG00000104047	DTWD1	-1.46616	0.000167438
ENSG00000145819	ARHGAP26	-1.46723	0.000110627
ENSG00000158373	HIST1H2BD	-1.46741	0.00164534
ENSG00000131759	RARA	-1.4677	1.36278e-09
ENSG00000100003	SEC14L2	-1.46857	0.0117637
ENSG00000170485	NPAS2	-1.46867	9.74965e-06
ENSG00000161996	WDR90	-1.46887	0.00231438
ENSG00000197329	PELI1	-1.46901	0.0246654
ENSG00000113580	NR3C1	-1.46923	2.75571e-06
ENSG00000128581	IFT22	-1.46924	3.47454e-06
ENSG00000142856	ITGB3BP	-1.4706	0.0336811
ENSG00000196526	AFAP1	-1.47099	9.63055e-11
ENSG00000165240	ATP7A	-1.47115	0.0135636
ENSG00000109790	KLHL5	-1.47135	3.45396e-05
ENSG00000161682	FAM171A2	-1.47176	0.00165256
ENSG00000172915	NBEA	-1.4722	0.00594414
ENSG00000134909	ARHGAP32	-1.4725	1.28149e-05
ENSG00000106571	GLI3	-1.47272	7.93309e-05
ENSG00000130635	COL5A1	-1.47298	2.58762e-05
ENSG00000121210	KIAA0922	-1.47323	2.46322e-05
ENSG00000272645	RP11-504P24.8	-1.47339	0.0335182
ENSG00000165633	VSTM4	-1.47391	9.05822e-10
ENSG00000152049	KCNE4	-1.4748	8.98409e-10
ENSG00000136960	ENPP2	-1.47484	0.00196867
ENSG00000196787	HIST1H2AG	-1.47486	0.0167553
ENSG00000279369	RP11-51F16.1	-1.47492	0.00998514
ENSG00000196950	SLC39A10	-1.47498	0.000262075
ENSG00000109472	CPE	-1.47518	0.000102806
ENSG00000156273	BACH1	-1.47669	0.000659119
ENSG00000189060	H1F0	-1.47675	7.96808e-11
ENSG00000169756	LIMS1	-1.47718	9.53921e-09
ENSG00000152076	CCDC74B	-1.47731	0.00189598
ENSG00000151287	TEX30	-1.47813	0.0183024
ENSG00000262903	RP11-235E17.6	-1.47892	0.0209753
ENSG00000116991	SIPA1L2	-1.47923	9.43061e-05
ENSG00000011258	MBTD1	-1.4795	0.0186561
ENSG00000156466	GDF6	-1.47956	0.0433793
ENSG00000074800	ENO1	-1.47993	2.23548e-05
ENSG00000120318	ARAP3	-1.4815	3.75299e-07
ENSG00000140443	IGF1R	-1.48205	1.93654e-07
ENSG00000115594	IL1R1	-1.48208	4.7523e-14
ENSG00000144655	CSRNP1	-1.48289	0.0130282
ENSG00000183255	PTTG1IP	-1.48392	0.000216828
ENSG00000130707	ASS1	-1.48461	0.000241385
ENSG00000163629	PTPN13	-1.48546	4.28202e-06
ENSG00000236552	RPL13AP5	-1.4856	0.0069004
ENSG00000089225	TBX5	-1.48636	0.0325308
ENSG00000115380	EFEMP1	-1.4867	4.10906e-15
ENSG00000180340	FZD2	-1.48687	2.42954e-05
ENSG00000039560	RAI14	-1.48706	4.54934e-07
ENSG00000250067	YJEFN3	-1.488	0.0147486
ENSG00000102316	MAGED2	-1.48823	2.70707e-08
ENSG00000165312	OTUD1	-1.48827	0.00573952
ENSG00000167522	ANKRD11	-1.48905	5.91263e-07
ENSG00000152439	ZNF773	-1.48928	0.0115305
ENSG00000148572	NRBF2	-1.4893	4.26007e-05
ENSG00000174428	GTF2IRD2B	-1.49037	0.000988217
ENSG00000050405	LIMA1	-1.49139	7.57215e-08
ENSG00000079102	RUNX1T1	-1.49148	8.62218e-07
ENSG00000115548	KDM3A	-1.49156	0.000945541
ENSG00000198759	EGFL6	-1.49206	0.000627079
ENSG00000172780	RAB43	-1.49258	0.00824159
ENSG00000106823	ECM2	-1.49267	0.00169228
ENSG00000189042	ZNF567	-1.49348	0.0108785
ENSG00000058091	CDK14	-1.4939	1.63761e-06
ENSG00000134202	GSTM3	-1.49398	1.9769e-05
ENSG00000033170	FUT8	-1.49413	8.38833e-06
ENSG00000182916	TCEAL7	-1.49517	0.00120794
ENSG00000119986	AVPI1	-1.49527	0.000168616
ENSG00000154358	OBSCN	-1.49536	0.0249443
ENSG00000101680	LAMA1	-1.49647	9.93792e-06
ENSG00000162971	TYW5	-1.49664	0.00809587
ENSG00000115738	ID2	-1.49697	2.92758e-06
ENSG00000104332	SFRP1	-1.49709	4.30207e-09
ENSG00000196083	IL1RAP	-1.49769	0.00133282
ENSG00000254122	PCDHGB7	-1.49775	1.34e-05
ENSG00000166348	USP54	-1.49793	0.00244962
ENSG00000162148	PPP1R32	-1.49847	0.0274276
ENSG00000135766	EGLN1	-1.49966	8.95438e-07
ENSG00000115421	PAPOLG	-1.49968	0.00522733
ENSG00000131398	KCNC3	-1.50044	0.0393272
ENSG00000260793	RP5-882C2.2	-1.50097	0.0268676
ENSG00000187838	TMEM256-PLSCR3	-1.50209	0.0364119
ENSG00000137171	KLC4	-1.50385	4.34061e-05
ENSG00000084636	COL16A1	-1.50427	0.000115054
ENSG00000125505	MBOAT7	-1.5051	1.30188e-08
ENSG00000225828	FAM229A	-1.50579	0.00820131
ENSG00000168477	TNXB	-1.50613	0.00125722
ENSG00000196150	ZNF250	-1.50659	0.00215713
ENSG00000130821	SLC6A8	-1.50716	5.85807e-06
ENSG00000101849	TBL1X	-1.5074	3.94605e-08
ENSG00000103723	AP3B2	-1.50847	0.047725
ENSG00000219200	RNASEK	-1.50849	0.00154889
ENSG00000204348	DXO	-1.50852	5.34037e-06
ENSG00000172007	RAB33B	-1.50891	0.0014113
ENSG00000134245	WNT2B	-1.5096	0.00965115
ENSG00000164284	GRPEL2	-1.50994	0.00542119
ENSG00000105656	ELL	-1.51122	2.41151e-05
ENSG00000105647	PIK3R2	-1.5119	0.0319799
ENSG00000150787	PTS	-1.51247	0.00140471
ENSG00000121552	CSTA	-1.51266	0.00178535
ENSG00000170955	PRKCDBP	-1.51276	0.000124415
ENSG00000073464	CLCN4	-1.51277	0.0266891
ENSG00000162972	C2orf47	-1.51288	0.00434442
ENSG00000162522	KIAA1522	-1.51306	0.00082766
ENSG00000105997	HOXA3	-1.51397	0.00808921
ENSG00000004777	ARHGAP33	-1.51462	0.0435932
ENSG00000120093	HOXB3	-1.51463	0.000125199
ENSG00000166482	MFAP4	-1.51485	7.58219e-06
ENSG00000113805	CNTN3	-1.51601	0.0212736
ENSG00000256683	ZNF350	-1.51711	0.00160204
ENSG00000235174	RPL39P3	-1.51863	0.0343846
ENSG00000152413	HOMER1	-1.51866	0.0123055
ENSG00000139182	CLSTN3	-1.51894	0.000103027
ENSG00000223509	RP11-632K20.7	-1.51969	0.0459915
ENSG00000130338	TULP4	-1.51982	0.000421752
ENSG00000196118	C16orf93	-1.52022	0.013102
ENSG00000109685	WHSC1	-1.52024	2.85557e-06
ENSG00000158163	DZIP1L	-1.52105	0.000395352
ENSG00000096070	BRPF3	-1.52126	7.59039e-09
ENSG00000147421	HMBOX1	-1.52143	0.000554712
ENSG00000168300	PCMTD1	-1.52182	1.84011e-05
ENSG00000135480	KRT7	-1.52269	0.00053628
ENSG00000059915	PSD	-1.52279	0.0248127
ENSG00000154319	FAM167A	-1.5232	0.00723074
ENSG00000204599	TRIM39	-1.52344	0.00431144
ENSG00000188522	FAM83G	-1.52383	0.00121231
ENSG00000131669	NINJ1	-1.52407	2.08687e-10
ENSG00000131080	EDA2R	-1.52478	0.00126923
ENSG00000100058	CRYBB2P1	-1.52516	0.00269128
ENSG00000196305	IARS	-1.52567	1.43522e-07
ENSG00000275342	SGK223	-1.52617	0.0136558
ENSG00000196141	SPATS2L	-1.52641	7.61654e-13
ENSG00000131873	CHSY1	-1.52655	2.41845e-07
ENSG00000196465	MYL6B	-1.52772	3.41738e-10
ENSG00000067445	TRO	-1.52803	0.00155595
ENSG00000179051	RCC2	-1.52932	1.68959e-13
ENSG00000088882	CPXM1	-1.53002	0.000679425
ENSG00000136717	BIN1	-1.53071	3.34907e-15
ENSG00000269834	CTD-3018O17.3	-1.53141	0.0466026
ENSG00000019991	HGF	-1.53319	0.00850972
ENSG00000147364	FBXO25	-1.53333	0.000444321
ENSG00000006652	IFRD1	-1.53398	1.73632e-06
ENSG00000196730	DAPK1	-1.53428	7.91754e-06
ENSG00000167554	ZNF610	-1.53625	0.0470017
ENSG00000151881	C5orf28	-1.53657	0.000667874
ENSG00000169330	KIAA1024	-1.53757	0.0491807
ENSG00000137507	LRRC32	-1.53795	4.40814e-09
ENSG00000246922	UBAP1L	-1.53801	0.0239617
ENSG00000070882	OSBPL3	-1.53825	1.33475e-05
ENSG00000183098	GPC6	-1.53939	5.46426e-07
ENSG00000141338	ABCA8	-1.53953	2.28256e-11
ENSG00000137285	TUBB2B	-1.53973	0.000218008
ENSG00000181788	SIAH2	-1.53987	3.64132e-07
ENSG00000137727	ARHGAP20	-1.54067	1.5103e-08
ENSG00000111911	HINT3	-1.5407	0.00788233
ENSG00000114315	HES1	-1.54125	0.000688933
ENSG00000197903	HIST1H2BK	-1.54148	6.76473e-06
ENSG00000176809	LRRC37A3	-1.54216	0.000993275
ENSG00000143013	LMO4	-1.54293	1.19391e-08
ENSG00000175538	KCNE3	-1.54335	0.033602
ENSG00000099625	C19orf26	-1.54363	0.00119777
ENSG00000110987	BCL7A	-1.54412	0.00491794
ENSG00000167693	NXN	-1.54515	5.06339e-06
ENSG00000159208	CIART	-1.54623	0.0493126
ENSG00000216775	RP1-152L7.5	-1.54728	0.0157358
ENSG00000114948	ADAM23	-1.54862	0.0261916
ENSG00000167106	FAM102A	-1.54866	5.50146e-08
ENSG00000105088	OLFM2	-1.54901	9.11685e-05
ENSG00000127220	ABHD8	-1.54923	0.000269316
ENSG00000276855	CTD-3157E16.2	-1.5496	0.0499404
ENSG00000235954	TTC28-AS1	-1.54969	0.0150216
ENSG00000112245	PTP4A1	-1.54974	5.05845e-06
ENSG00000243056	EIF4EBP3	-1.55027	0.0153306
ENSG00000125520	SLC2A4RG	-1.55031	3.2241e-06
ENSG00000091536	MYO15A	-1.55032	0.0384119
ENSG00000117139	KDM5B	-1.55188	7.91882e-09
ENSG00000095015	MAP3K1	-1.55298	0.0172749
ENSG00000226360	RPL10AP6	-1.55319	0.0288528
ENSG00000186352	ANKRD37	-1.55334	0.000261854
ENSG00000188321	ZNF559	-1.55364	0.0221106
ENSG00000096093	EFHC1	-1.55364	0.000858101
ENSG00000196876	SCN8A	-1.55368	3.26638e-07
ENSG00000266010	GATA6-AS1	-1.55403	0.0349571
ENSG00000082482	KCNK2	-1.55534	0.00016855
ENSG00000177943	MAMDC4	-1.55546	0.0163767
ENSG00000178607	ERN1	-1.5577	3.09958e-05
ENSG00000124788	ATXN1	-1.55789	3.33132e-08
ENSG00000075643	MOCOS	-1.55866	7.09217e-07
ENSG00000184702	SEPT5	-1.5587	0.00350232
ENSG00000243649	CFB	-1.55925	0.0025252
ENSG00000155304	HSPA13	-1.55931	0.000292255
ENSG00000124762	CDKN1A	-1.55957	7.38733e-11
ENSG00000263956	NBPF11	-1.5605	0.0021471
ENSG00000179403	VWA1	-1.5621	0.00114476
ENSG00000235587	GAPDHP65	-1.5626	0.0303974
ENSG00000177989	ODF3B	-1.56299	0.00707714
ENSG00000227051	C14orf132	-1.56303	6.19318e-10
ENSG00000164197	RNF180	-1.56339	0.0502287
ENSG00000111554	MDM1	-1.56347	0.000415341
ENSG00000272761	LINC01279	-1.56407	0.000116797
ENSG00000075223	SEMA3C	-1.5642	0.000434555
ENSG00000196935	SRGAP1	-1.56428	8.12562e-06
ENSG00000167100	SAMD14	-1.5646	0.0011296
ENSG00000213280	RP11-212P7.1	-1.56528	0.0486785
ENSG00000171735	CAMTA1	-1.5658	5.68843e-06
ENSG00000172037	LAMB2	-1.56726	2.83457e-12
ENSG00000130518	KIAA1683	-1.56776	0.0204787
ENSG00000130595	TNNT3	-1.56871	0.00542119
ENSG00000164543	STK17A	-1.56879	2.10253e-05
ENSG00000181826	RELL1	-1.56934	0.000164879
ENSG00000198551	ZNF627	-1.56978	0.00164484
ENSG00000164985	PSIP1	-1.56986	7.48786e-06
ENSG00000036448	MYOM2	-1.57064	0.00957611
ENSG00000131196	NFATC1	-1.57119	1.41111e-06
ENSG00000111325	OGFOD2	-1.57203	0.00236051
ENSG00000069431	ABCC9	-1.57266	1.49252e-05
ENSG00000228929	RPS13P2	-1.57301	0.0504069
ENSG00000067225	PKM	-1.57332	2.48034e-08
ENSG00000197635	DPP4	-1.57432	0.000769002
ENSG00000134684	YARS	-1.57535	1.41256e-10
ENSG00000148344	PTGES	-1.57548	1.3385e-06
ENSG00000162702	ZNF281	-1.57585	1.87363e-06
ENSG00000163040	CCDC74A	-1.57678	6.82155e-05
ENSG00000176371	ZSCAN2	-1.5768	6.71332e-05
ENSG00000165626	BEND7	-1.57897	0.000381822
ENSG00000196498	NCOR2	-1.57902	7.28361e-06
ENSG00000178026	LRRC75B	-1.57979	9.04113e-08
ENSG00000100599	RIN3	-1.57986	1.4597e-07
ENSG00000224259	LINC01133	-1.58011	4.92517e-05
ENSG00000154429	CCSAP	-1.58021	0.0225359
ENSG00000260916	CCPG1	-1.5808	0.000227061
ENSG00000122512	PMS2	-1.58082	4.10325e-05
ENSG00000147996	CBWD5	-1.58211	0.0412227
ENSG00000127589	TUBBP1	-1.58308	0.003443
ENSG00000185386	MAPK11	-1.5831	6.4673e-05
ENSG00000179588	ZFPM1	-1.58421	4.90805e-05
ENSG00000168769	TET2	-1.58547	0.000659283
ENSG00000140859	KIFC3	-1.58557	1.17684e-10
ENSG00000109220	CHIC2	-1.58615	0.000627181
ENSG00000145331	TRMT10A	-1.58677	0.0183314
ENSG00000097007	ABL1	-1.58706	2.58412e-16
ENSG00000165434	PGM2L1	-1.58721	0.000139424
ENSG00000250588	IQCJ-SCHIP1	-1.58723	0.0453911
ENSG00000104863	LIN7B	-1.58741	0.0234388
ENSG00000141519	CCDC40	-1.58752	0.000158434
ENSG00000135643	KCNMB4	-1.58781	0.000783219
ENSG00000204767	FAM196B	-1.58808	0.0214591
ENSG00000139946	PELI2	-1.58859	0.0285101
ENSG00000105290	APLP1	-1.58956	1.35487e-05
ENSG00000152359	POC5	-1.58967	0.0240581
ENSG00000144152	FBLN7	-1.58996	0.00014981
ENSG00000168268	NT5DC2	-1.59054	1.11557e-14
ENSG00000177683	THAP5	-1.59082	0.00658481
ENSG00000177169	ULK1	-1.59096	1.03779e-08
ENSG00000276649	RP5-858L17.1	-1.59143	0.0390375
ENSG00000011422	PLAUR	-1.59259	5.38821e-07
ENSG00000151883	PARP8	-1.59304	0.0212306
ENSG00000187961	KLHL17	-1.59345	4.41552e-07
ENSG00000175265	GOLGA8A	-1.594	0.0017636
ENSG00000239264	TXNDC5	-1.59575	2.91365e-08
ENSG00000198794	SCAMP5	-1.59604	0.00817738
ENSG00000105866	SP4	-1.59673	0.0271783
ENSG00000154102	C16orf74	-1.59728	0.000116165
ENSG00000196411	EPHB4	-1.59741	1.1674e-07
ENSG00000126778	SIX1	-1.59784	2.40509e-09
ENSG00000240445	FOXO3B	-1.59792	0.0078376
ENSG00000164465	DCBLD1	-1.59797	1.22339e-05
ENSG00000261556	SMG1P7	-1.59898	0.0110151
ENSG00000186665	C17orf58	-1.59935	0.000612364
ENSG00000089876	DHX32	-1.59953	3.75299e-07
ENSG00000106018	VIPR2	-1.60042	0.0128508
ENSG00000257698	RP11-620J15.3	-1.60059	0.00196936
ENSG00000184481	FOXO4	-1.60068	1.05639e-06
ENSG00000135365	PHF21A	-1.60104	1.01118e-07
ENSG00000235552	RPL6P27	-1.60109	0.040604
ENSG00000138944	KIAA1644	-1.60155	0.000261805
ENSG00000114923	SLC4A3	-1.60179	1.36912e-05
ENSG00000165821	SALL2	-1.60301	1.45488e-05
ENSG00000177076	ACER2	-1.60339	0.00803648
ENSG00000256594	RP11-705C15.2	-1.60424	0.0375579
ENSG00000164692	COL1A2	-1.60433	3.60389e-20
ENSG00000068724	TTC7A	-1.6044	3.00088e-10
ENSG00000130779	CLIP1	-1.60447	1.25916e-13
ENSG00000111252	SH2B3	-1.60504	1.13232e-09
ENSG00000168785	TSPAN5	-1.60677	5.4757e-05
ENSG00000205090	TMEM240	-1.60731	0.0015972
ENSG00000055163	CYFIP2	-1.60743	0.000752454
ENSG00000173546	CSPG4	-1.60754	0.002249
ENSG00000267254	ZNF790-AS1	-1.60854	0.0199068
ENSG00000255090	RP11-820L6.1	-1.6089	0.00685534
ENSG00000111664	GNB3	-1.60894	0.00230517
ENSG00000181045	SLC26A11	-1.60901	0.000209685
ENSG00000166484	MAPK7	-1.60999	1.19543e-06
ENSG00000104490	NCALD	-1.61019	0.00074358
ENSG00000169239	CA5B	-1.61022	0.000168081
ENSG00000235423	RP11-282O18.3	-1.61047	0.00114867
ENSG00000134775	FHOD3	-1.61101	7.48416e-05
ENSG00000087245	MMP2	-1.61104	3.09985e-11
ENSG00000118515	SGK1	-1.61139	1.53866e-07
ENSG00000186300	ZNF555	-1.61155	0.0237976
ENSG00000099139	PCSK5	-1.61186	3.33706e-07
ENSG00000241316	SUCLG2-AS1	-1.61195	0.0382116
ENSG00000010818	HIVEP2	-1.61254	2.64047e-11
ENSG00000136425	CIB2	-1.61304	0.00987431
ENSG00000140937	CDH11	-1.61381	4.35672e-10
ENSG00000162433	AK4	-1.61451	5.88208e-05
ENSG00000248643	RBM14-RBM4	-1.6153	0.0154482
ENSG00000108406	DHX40	-1.61613	8.22249e-05
ENSG00000152256	PDK1	-1.61668	0.000631156
ENSG00000111424	VDR	-1.61692	1.73994e-12
ENSG00000132879	FBXO44	-1.61834	4.24211e-14
ENSG00000151151	IPMK	-1.61877	0.00625441
ENSG00000213397	HAUS7	-1.62111	0.000745035
ENSG00000246174	KCTD21-AS1	-1.62137	0.0129931
ENSG00000222041	LINC00152	-1.62176	6.3905e-05
ENSG00000205593	DENND6B	-1.62303	0.000485552
ENSG00000163516	ANKZF1	-1.62334	8.60931e-07
ENSG00000027075	PRKCH	-1.62446	0.000530676
ENSG00000032742	IFT88	-1.62497	0.0181302
ENSG00000223749	MIR503HG	-1.6275	0.00286073
ENSG00000255769	GOLGA2P10	-1.6277	0.0106653
ENSG00000139725	RHOF	-1.629	0.00543682
ENSG00000091490	SEL1L3	-1.62904	1.11972e-08
ENSG00000004660	CAMKK1	-1.63018	0.000134285
ENSG00000243829	CTB-33G10.1	-1.6303	0.0398808
ENSG00000104415	WISP1	-1.63101	0.000320986
ENSG00000136295	TTYH3	-1.6322	2.56761e-08
ENSG00000138336	TET1	-1.63228	0.00648986
ENSG00000237668	RPS15AP38	-1.63379	0.0495204
ENSG00000034053	APBA2	-1.63401	0.0012738
ENSG00000143367	TUFT1	-1.636	0.000149326
ENSG00000079462	PAFAH1B3	-1.6376	0.0171345
ENSG00000154310	TNIK	-1.63793	0.000454734
ENSG00000184557	SOCS3	-1.64022	7.70407e-11
ENSG00000102078	SLC25A14	-1.64221	0.00115001
ENSG00000183801	OLFML1	-1.64236	0.000372741
ENSG00000198814	GK	-1.64741	0.0021471
ENSG00000213253	CTC-250I14.1	-1.64812	0.0488594
ENSG00000138101	DTNB	-1.64815	0.000302139
ENSG00000145623	OSMR	-1.65031	1.09365e-13
ENSG00000173611	SCAI	-1.6516	0.0502325
ENSG00000112619	PRPH2	-1.6516	0.0159173
ENSG00000171223	JUNB	-1.65166	0.000203664
ENSG00000065809	FAM107B	-1.65278	0.000800041
ENSG00000105516	DBP	-1.65397	0.00194828
ENSG00000213047	DENND1B	-1.654	0.0231639
ENSG00000170421	KRT8	-1.65487	0.000363986
ENSG00000114023	FAM162A	-1.65519	0.00206239
ENSG00000105281	SLC1A5	-1.65533	6.5229e-07
ENSG00000171033	PKIA	-1.65654	0.0359299
ENSG00000166147	FBN1	-1.65762	6.04163e-11
ENSG00000145147	SLIT2	-1.65819	9.31917e-09
ENSG00000117676	RPS6KA1	-1.66084	0.00162506
ENSG00000213420	GPC2	-1.66308	0.00102158
ENSG00000235890	TSPEAR-AS1	-1.66428	0.0350462
ENSG00000124813	RUNX2	-1.66572	0.000181858
ENSG00000250565	ATP6V1E2	-1.66688	4.95438e-05
ENSG00000173846	PLK3	-1.66847	0.000965134
ENSG00000163794	UCN	-1.66863	0.00631134
ENSG00000266094	RASSF5	-1.66873	0.0123624
ENSG00000178860	MSC	-1.67088	1.22952e-05
ENSG00000156299	TIAM1	-1.67162	0.0203782
ENSG00000114771	AADAC	-1.67165	0.00366732
ENSG00000279030	RP11-212I21.3	-1.67251	0.000571792
ENSG00000172889	EGFL7	-1.67367	0.00137886
ENSG00000121481	RNF2	-1.67395	0.00050402
ENSG00000092969	TGFB2	-1.67422	0.0188161
ENSG00000105708	ZNF14	-1.67528	0.00700977
ENSG00000179630	LACC1	-1.67638	0.000216828
ENSG00000152582	SPEF2	-1.67847	0.0367506
ENSG00000153993	SEMA3D	-1.67881	0.0188557
ENSG00000153832	FBXO36	-1.67919	0.0110137
ENSG00000168453	HR	-1.67933	0.000116165
ENSG00000101236	RNF24	-1.67979	6.48884e-15
ENSG00000125354	SEPT6	-1.68048	3.01482e-09
ENSG00000213261	AC093106.7	-1.68076	0.00669917
ENSG00000104635	SLC39A14	-1.6847	2.40426e-12
ENSG00000234719	RP11-166B2.1	-1.68515	0.00729733
ENSG00000106546	AHR	-1.6858	2.14205e-11
ENSG00000110619	CARS	-1.6866	1.43714e-14
ENSG00000167772	ANGPTL4	-1.68669	7.31944e-15
ENSG00000155090	KLF10	-1.68693	1.42124e-16
ENSG00000164619	BMPER	-1.68715	1.25802e-06
ENSG00000234814	SVILP1	-1.6877	0.00750643
ENSG00000099864	PALM	-1.68824	6.35916e-08
ENSG00000127334	DYRK2	-1.68901	1.53948e-09
ENSG00000153879	CEBPG	-1.68957	8.62848e-10
ENSG00000131459	GFPT2	-1.68975	1.33084e-12
ENSG00000065060	UHRF1BP1	-1.69174	2.73599e-06
ENSG00000255399	TBX5-AS1	-1.69199	0.0502551
ENSG00000197358	BNIP3P1	-1.6928	0.0272592
ENSG00000148835	TAF5	-1.69321	0.010381
ENSG00000228232	GAPDHP1	-1.69388	0.000120777
ENSG00000167695	FAM57A	-1.69406	6.36001e-06
ENSG00000120820	GLT8D2	-1.69586	3.89371e-12
ENSG00000164093	PITX2	-1.69638	0.00206031
ENSG00000121297	TSHZ3	-1.69639	5.87993e-19
ENSG00000130997	POLN	-1.69705	0.0069511
ENSG00000153048	CARHSP1	-1.69718	1.69994e-15
ENSG00000129465	RIPK3	-1.69748	5.54091e-05
ENSG00000102890	ELMO3	-1.69769	0.00241525
ENSG00000151778	SERP2	-1.69793	0.00013538
ENSG00000164099	PRSS12	-1.69812	0.00210585
ENSG00000184271	POU6F1	-1.69902	1.62902e-05
ENSG00000160999	SH2B2	-1.69914	0.0161832
ENSG00000163818	LZTFL1	-1.69985	0.000185261
ENSG00000033327	GAB2	-1.69988	7.51642e-11
ENSG00000139668	WDFY2	-1.70017	1.4427e-07
ENSG00000128272	ATF4	-1.70165	2.2189e-16
ENSG00000154654	NCAM2	-1.70167	0.000305382
ENSG00000138134	STAMBPL1	-1.70215	1.83593e-08
ENSG00000206530	CFAP44	-1.70217	0.0346054
ENSG00000154493	C10orf90	-1.70288	0.0149401
ENSG00000260077	RP11-254F7.2	-1.70292	0.00735945
ENSG00000087253	LPCAT2	-1.70297	1.63491e-05
ENSG00000172824	CES4A	-1.70375	0.00210585
ENSG00000230979	AC079250.1	-1.70471	0.0112747
ENSG00000188672	RHCE	-1.70509	0.0444231
ENSG00000162105	SHANK2	-1.70712	0.00454232
ENSG00000272667	RP11-395A13.2	-1.70771	0.0378194
ENSG00000100292	HMOX1	-1.70796	2.59924e-22
ENSG00000255248	RP11-166D19.1	-1.70881	1.39168e-12
ENSG00000225968	ELFN1	-1.70891	0.000202807
ENSG00000006118	TMEM132A	-1.70939	3.23318e-08
ENSG00000105767	CADM4	-1.70967	0.00304643
ENSG00000176171	BNIP3	-1.71019	9.33293e-05
ENSG00000187605	TET3	-1.71074	2.87141e-08
ENSG00000067057	PFKP	-1.71078	1.78152e-13
ENSG00000143178	TBX19	-1.71302	0.00026377
ENSG00000005486	RHBDD2	-1.71418	5.68422e-30
ENSG00000197808	ZNF461	-1.71421	0.0264734
ENSG00000169855	ROBO1	-1.71473	2.42074e-14
ENSG00000203780	FANK1	-1.7151	1.73856e-06
ENSG00000173068	BNC2	-1.71565	1.50407e-07
ENSG00000139880	CDH24	-1.71629	3.41972e-05
ENSG00000162631	NTNG1	-1.71636	0.000433999
ENSG00000125848	FLRT3	-1.71674	0.00204927
ENSG00000184154	LRTOMT	-1.71716	0.000877409
ENSG00000112208	BAG2	-1.71817	7.52981e-12
ENSG00000198835	GJC2	-1.71946	0.00208879
ENSG00000261468	RP11-1024P17.1	-1.71957	0.0475751
ENSG00000222009	BTBD19	-1.72292	1.66357e-08
ENSG00000171388	APLN	-1.72356	0.00473298
ENSG00000168297	PXK	-1.72435	3.48731e-10
ENSG00000149679	CABLES2	-1.72449	0.000101287
ENSG00000180447	GAS1	-1.72486	8.16252e-12
ENSG00000196365	LONP1	-1.72551	6.62989e-15
ENSG00000155966	AFF2	-1.72643	0.0129909
ENSG00000108854	SMURF2	-1.73078	5.76091e-08
ENSG00000065802	ASB1	-1.73128	1.88895e-14
ENSG00000134802	SLC43A3	-1.73166	1.828e-07
ENSG00000132434	LANCL2	-1.73229	1.21448e-08
ENSG00000180573	HIST1H2AC	-1.73457	1.0383e-15
ENSG00000169583	CLIC3	-1.73479	0.00294504
ENSG00000272888	AC013394.2	-1.73606	0.000796766
ENSG00000246985	SOCS2-AS1	-1.73818	5.22866e-05
ENSG00000123243	ITIH5	-1.73927	0.00518887
ENSG00000269751	CTC-273B12.8	-1.7393	0.000432105
ENSG00000128602	SMO	-1.7416	4.68159e-10
ENSG00000170893	TRH	-1.74235	0.00174732
ENSG00000123384	LRP1	-1.74398	4.92325e-06
ENSG00000154864	PIEZO2	-1.74449	0.00261553
ENSG00000172432	GTPBP2	-1.74453	3.35049e-10
ENSG00000143147	GPR161	-1.74549	1.4835e-16
ENSG00000108379	WNT3	-1.74607	0.000452567
ENSG00000165997	ARL5B	-1.7464	7.43654e-05
ENSG00000205746	RP11-1212A22.1	-1.74721	0.00892232
ENSG00000221949	LINC01465	-1.74845	0.00322353
ENSG00000177576	C18orf32	-1.7498	0.00283992
ENSG00000239213	NCK1-AS1	-1.75065	0.0426158
ENSG00000279495	RP11-521B24.4	-1.7513	0.0262232
ENSG00000069667	RORA	-1.75195	0.000189108
ENSG00000184575	XPOT	-1.75231	2.19486e-10
ENSG00000112029	FBXO5	-1.75318	0.0140279
ENSG00000111669	TPI1	-1.75421	5.91123e-11
ENSG00000183793	NPIPA5	-1.75483	6.96947e-05
ENSG00000153071	DAB2	-1.75618	1.31079e-31
ENSG00000214530	STARD10	-1.75667	0.000269316
ENSG00000119681	LTBP2	-1.75679	1.4049e-11
ENSG00000121653	MAPK8IP1	-1.75688	5.36889e-10
ENSG00000176700	SCAND2P	-1.75768	4.97607e-05
ENSG00000260822	GS1-358P8.4	-1.75816	0.0200783
ENSG00000049540	ELN	-1.75897	1.90889e-07
ENSG00000115598	IL1RL2	-1.75902	0.00740232
ENSG00000049759	NEDD4L	-1.75938	6.35916e-08
ENSG00000184986	TMEM121	-1.75974	0.0245439
ENSG00000187735	TCEA1	-1.7615	1.62508e-05
ENSG00000183775	KCTD16	-1.76182	0.000289444
ENSG00000133121	STARD13	-1.76247	1.52337e-06
ENSG00000154258	ABCA9	-1.76417	2.50045e-09
ENSG00000125347	IRF1	-1.76427	2.63346e-09
ENSG00000010803	SCMH1	-1.7658	6.23821e-07
ENSG00000251493	FOXD1	-1.76637	5.29501e-05
ENSG00000185507	IRF7	-1.76927	5.85334e-09
ENSG00000196437	ZNF569	-1.76986	0.0132256
ENSG00000166224	SGPL1	-1.771	9.60566e-11
ENSG00000146094	DOK3	-1.77122	0.0195342
ENSG00000203722	RAET1G	-1.77255	0.00104653
ENSG00000100228	RAB36	-1.77269	4.06794e-06
ENSG00000249790	RP11-20D14.6	-1.77273	0.0377416
ENSG00000102886	GDPD3	-1.77311	0.00310043
ENSG00000067836	ROGDI	-1.77561	1.94899e-10
ENSG00000139899	CBLN3	-1.77627	2.91615e-06
ENSG00000213906	LTB4R2	-1.77667	0.0358031
ENSG00000132470	ITGB4	-1.77702	0.0138233
ENSG00000110492	MDK	-1.77738	1.2236e-06
ENSG00000112186	CAP2	-1.77761	0.000145124
ENSG00000132510	KDM6B	-1.7784	1.0936e-08
ENSG00000169902	TPST1	-1.77846	5.11708e-12
ENSG00000111640	GAPDH	-1.77857	3.93159e-17
ENSG00000223403	MEG9	-1.77985	7.12842e-05
ENSG00000188483	IER5L	-1.78113	9.93272e-11
ENSG00000155760	FZD7	-1.7813	1.72775e-07
ENSG00000103942	HOMER2	-1.7815	0.0244843
ENSG00000259623	RP11-156E6.1	-1.78216	0.0435932
ENSG00000136859	ANGPTL2	-1.78226	4.70945e-13
ENSG00000164989	CCDC171	-1.78246	0.0122618
ENSG00000179058	C9orf50	-1.78333	0.00750682
ENSG00000122870	BICC1	-1.78488	9.8369e-12
ENSG00000140025	EFCAB11	-1.7853	0.000821251
ENSG00000219481	NBPF1	-1.78534	1.54466e-10
ENSG00000100483	VCPKMT	-1.78953	0.00218168
ENSG00000214691	AC104654.1	-1.78959	0.0448198
ENSG00000196352	CD55	-1.7912	9.63055e-11
ENSG00000166986	MARS	-1.79211	5.0054e-17
ENSG00000104213	PDGFRL	-1.7946	0.000369642
ENSG00000185499	MUC1	-1.79723	0.000422051
ENSG00000092929	UNC13D	-1.79757	0.00630736
ENSG00000203772	SPRN	-1.79817	0.0128063
ENSG00000100219	XBP1	-1.79934	1.19031e-15
ENSG00000148154	UGCG	-1.79954	1.56374e-06
ENSG00000186409	CCDC30	-1.79969	0.0266505
ENSG00000258457	RP11-298I3.4	-1.79978	0.00755276
ENSG00000110328	GALNT18	-1.80181	0.0359343
ENSG00000152661	GJA1	-1.80356	6.63894e-13
ENSG00000219891	ZSCAN12P1	-1.80396	0.00241525
ENSG00000115363	EVA1A	-1.80417	0.00148422
ENSG00000169213	RAB3B	-1.80451	4.04969e-09
ENSG00000105227	PRX	-1.80557	2.25888e-05
ENSG00000100625	SIX4	-1.8069	2.78659e-06
ENSG00000172059	KLF11	-1.80709	1.0538e-08
ENSG00000205763	RP9P	-1.80857	0.0192342
ENSG00000173926	MARCH3	-1.80895	1.44251e-05
ENSG00000273038	RP11-479G22.8	-1.80908	4.82905e-12
ENSG00000059804	SLC2A3	-1.80939	6.17393e-07
ENSG00000165185	KIAA1958	-1.8114	2.93575e-05
ENSG00000204147	ASAH2B	-1.81238	0.0374881
ENSG00000172361	CCDC11	-1.81447	0.0470017
ENSG00000079215	SLC1A3	-1.81525	0.0475256
ENSG00000228887	EEF1DP1	-1.81597	0.000277517
ENSG00000164530	PI16	-1.81822	6.54781e-07
ENSG00000178222	RNF212	-1.82261	1.66136e-06
ENSG00000144681	STAC	-1.82324	4.36053e-14
ENSG00000108352	RAPGEFL1	-1.82514	0.00991661
ENSG00000197461	PDGFA	-1.82683	4.84893e-08
ENSG00000163393	SLC22A15	-1.82693	5.71729e-06
ENSG00000224032	EPB41L4A-AS1	-1.82764	1.27494e-09
ENSG00000118849	RARRES1	-1.82807	4.54862e-07
ENSG00000125355	TMEM255A	-1.82966	0.00141658
ENSG00000258399	MEG8	-1.82989	0.0274604
ENSG00000017483	SLC38A5	-1.83201	5.61641e-06
ENSG00000225614	ZNF469	-1.83252	2.83104e-10
ENSG00000197747	S100A10	-1.83465	1.01154e-05
ENSG00000124126	PREX1	-1.83646	6.60048e-06
ENSG00000126217	MCF2L	-1.83896	0.0179523
ENSG00000170456	DENND5B	-1.84027	1.33369e-09
ENSG00000144476	ACKR3	-1.84226	6.51579e-18
ENSG00000113407	TARS	-1.84236	5.51144e-21
ENSG00000129946	SHC2	-1.84246	9.79133e-05
ENSG00000183876	ARSI	-1.84288	8.84796e-05
ENSG00000177694	NAALADL2	-1.84361	5.93792e-05
ENSG00000240230	COX19	-1.84473	4.65098e-11
ENSG00000233622	CYP2T2P	-1.84616	0.0368155
ENSG00000157693	C9orf91	-1.84629	5.83343e-06
ENSG00000137193	PIM1	-1.84745	2.27425e-17
ENSG00000121039	RDH10	-1.84867	4.7412e-11
ENSG00000176971	FIBIN	-1.84988	7.72255e-16
ENSG00000073008	PVR	-1.84991	9.22147e-08
ENSG00000157613	CREB3L1	-1.85116	2.91892e-20
ENSG00000243137	PSG4	-1.8519	8.83085e-06
ENSG00000006327	TNFRSF12A	-1.85301	8.06716e-08
ENSG00000135245	HILPDA	-1.8539	0.00140139
ENSG00000197696	NMB	-1.85695	0.00197314
ENSG00000141526	SLC16A3	-1.85785	3.6778e-11
ENSG00000265962	GACAT2	-1.85891	0.0218407
ENSG00000104447	TRPS1	-1.86005	0.0137895
ENSG00000073605	GSDMB	-1.86011	2.25049e-05
ENSG00000066697	MSANTD3	-1.86034	3.42809e-14
ENSG00000138772	ANXA3	-1.86224	0.0117731
ENSG00000162591	MEGF6	-1.86224	1.19129e-09
ENSG00000167244	IGF2	-1.86269	2.29212e-07
ENSG00000023608	SNAPC1	-1.86278	6.0806e-10
ENSG00000141068	KSR1	-1.86313	3.35435e-10
ENSG00000102287	GABRE	-1.86373	1.4786e-10
ENSG00000081052	COL4A4	-1.86584	0.000421799
ENSG00000226415	TPI1P1	-1.866	6.36544e-09
ENSG00000144278	GALNT13	-1.86929	0.0329658
ENSG00000205978	NYNRIN	-1.87023	7.87528e-22
ENSG00000165912	PACSIN3	-1.87041	1.29247e-11
ENSG00000125675	GRIA3	-1.87234	3.00975e-10
ENSG00000143816	WNT9A	-1.87245	0.00103664
ENSG00000106799	TGFBR1	-1.87319	3.43279e-13
ENSG00000166508	MCM7	-1.87438	1.09219e-07
ENSG00000225264	ZNRF2P2	-1.87592	0.0328018
ENSG00000100321	SYNGR1	-1.87631	7.00235e-08
ENSG00000082458	DLG3	-1.87932	1.16121e-05
ENSG00000166831	RBPMS2	-1.87987	0.0015621
ENSG00000171385	KCND3	-1.88159	3.78704e-07
ENSG00000136010	ALDH1L2	-1.88284	7.07828e-12
ENSG00000264278	RP11-162A12.2	-1.88312	0.0388376
ENSG00000099256	PRTFDC1	-1.88313	0.00100326
ENSG00000254810	RP11-672A2.4	-1.88436	3.85425e-06
ENSG00000105655	ISYNA1	-1.88525	7.36802e-12
ENSG00000175505	CLCF1	-1.88612	1.42541e-09
ENSG00000161681	SHANK1	-1.8868	0.000258097
ENSG00000120254	MTHFD1L	-1.88759	7.61038e-26
ENSG00000214212	C19orf38	-1.88936	0.0176406
ENSG00000271853	RP1-178F15.5	-1.89256	0.0182051
ENSG00000186567	CEACAM19	-1.89325	0.000307631
ENSG00000121281	ADCY7	-1.89401	1.11316e-08
ENSG00000146477	SLC22A3	-1.89447	0.000438785
ENSG00000251136	RP11-37B2.1	-1.89458	0.000835269
ENSG00000167074	TEF	-1.89641	4.67608e-11
ENSG00000250548	RP11-47I22.2	-1.8981	6.82456e-08
ENSG00000109625	CPZ	-1.90222	1.12211e-07
ENSG00000107338	SHB	-1.90567	1.36713e-08
ENSG00000106565	TMEM176B	-1.90662	0.00730336
ENSG00000078725	BRINP1	-1.90753	4.1099e-10
ENSG00000149582	TMEM25	-1.90978	4.51997e-05
ENSG00000113739	STC2	-1.91069	4.04267e-12
ENSG00000169122	FAM110B	-1.91079	9.04688e-25
ENSG00000198795	ZNF521	-1.9109	1.13751e-13
ENSG00000128203	ASPHD2	-1.912	3.49367e-05
ENSG00000121753	BAI2	-1.91569	9.87974e-08
ENSG00000167601	AXL	-1.91635	2.2915e-15
ENSG00000279689	RP11-574K11.32	-1.91749	0.0178052
ENSG00000133110	POSTN	-1.91836	2.03745e-15
ENSG00000129474	AJUBA	-1.91883	3.0054e-14
ENSG00000270055	CTD-3092A11.2	-1.91942	0.0032782
ENSG00000151025	GPR158	-1.92123	0.0400211
ENSG00000279095	AC092066.1	-1.92143	1.38813e-06
ENSG00000271254	AC240274.1	-1.92525	1.66769e-15
ENSG00000151414	NEK7	-1.92555	3.61967e-17
ENSG00000124249	KCNK15	-1.92675	0.000537614
ENSG00000010327	STAB1	-1.9272	0.0293052
ENSG00000125398	SOX9	-1.92831	3.1829e-05
ENSG00000176845	METRNL	-1.92904	4.38844e-11
ENSG00000185070	FLRT2	-1.9297	1.0444e-18
ENSG00000130592	LSP1	-1.93077	0.000120326
ENSG00000178764	ZHX2	-1.93084	4.82656e-25
ENSG00000206561	COLQ	-1.93119	0.00116205
ENSG00000169946	ZFPM2	-1.93169	5.61546e-10
ENSG00000168003	SLC3A2	-1.93489	1.16517e-22
ENSG00000170425	ADORA2B	-1.93511	0.0011174
ENSG00000229931	RP1-151F17.1	-1.93516	0.0098779
ENSG00000113369	ARRDC3	-1.93742	5.19361e-10
ENSG00000259605	AC074212.5	-1.93823	0.000247089
ENSG00000131018	SYNE1	-1.93827	3.30519e-09
ENSG00000187800	PEAR1	-1.93847	6.52539e-18
ENSG00000221995	TIAF1	-1.93952	0.0461978
ENSG00000109265	KIAA1211	-1.93998	0.0306022
ENSG00000182199	SHMT2	-1.944	1.46962e-20
ENSG00000231259	AC125232.1	-1.94578	0.00269604
[truncated: 547 more rows]

## Sheet: Day 4 DEX DEGs Complete List
DAY 4 Up-regulated Gene List - DEX						DAY 4 Down-regulated Gene List - DEX
IDs	Gene	Fold-Change	FDR			IDs	Gene	Fold-Change	FDR
ENSG00000182902	SLC25A18	69.4291	3.2169e-67			ENSG00000172156	CCL11	-45.244	1.43502e-72
ENSG00000118432	CNR1	56.5608	4.43974e-40			ENSG00000054938	CHRDL2	-33.703	1.39439e-56
ENSG00000144908	ALDH1L1	52.7747	6.05691e-49			ENSG00000143473	KCNH1	-23.9255	1.22591e-59
ENSG00000173432	SAA1	40.8128	1.06478e-48			ENSG00000105550	FGF21	-17.9981	1.6696e-19
ENSG00000184601	C14orf180	37.4266	4.99564e-26			ENSG00000104432	IL7	-16.2808	4.10775e-37
ENSG00000167701	GPT	36.1234	8.69931e-48			ENSG00000137869	CYP19A1	-15.2903	6.02036e-100
ENSG00000145244	CORIN	27.6246	1.67878e-32			ENSG00000095752	IL11	-14.6197	1.39082e-17
ENSG00000162998	FRZB	25.2507	3.06662e-25			ENSG00000100739	BDKRB1	-14.5181	2.08435e-36
ENSG00000277737	FP325317.1	24.17	1.34625e-18			ENSG00000139269	INHBE	-11.9935	1.02388e-42
ENSG00000151365	THRSP	23.2848	3.42269e-38			ENSG00000164694	FNDC1	-11.6518	1.67976e-108
ENSG00000175471	MCTP1	22.6157	3.18217e-13			ENSG00000260454	RP11-367F23.2	-10.2733	6.96944e-16
ENSG00000187288	CIDEC	20.7091	1.72008e-98			ENSG00000111057	KRT18	-9.91624	1.48975e-47
ENSG00000123612	ACVR1C	19.8528	1.40209e-26			ENSG00000272168	CASC15	-9.7058	1.15425e-21
ENSG00000181234	TMEM132C	18.156	6.95723e-45			ENSG00000186191	BPIFB4	-9.51636	2.80314e-34
ENSG00000124253	PCK1	17.6712	1.91862e-40			ENSG00000137033	IL33	-9.46433	3.06909e-38
ENSG00000115602	IL1RL1	15.9899	8.25039e-32			ENSG00000105989	WNT2	-9.07352	6.84455e-21
ENSG00000179921	GPBAR1	15.5215	5.13766e-23			ENSG00000230479	AP000695.6	-8.94129	1.55571e-09
ENSG00000181856	SLC2A4	15.3764	1.28423e-24			ENSG00000130487	KLHDC7B	-8.69839	6.98008e-26
ENSG00000158445	KCNB1	14.953	4.54447e-31			ENSG00000138669	PRKG2	-8.63084	2.5033e-10
ENSG00000167588	GPD1	14.9264	7.77507e-81			ENSG00000229400	RP11-3L21.2	-8.47149	1.14982e-07
ENSG00000096060	FKBP5	14.9006	1.5171e-191			ENSG00000163485	ADORA1	-8.36169	3.05881e-17
ENSG00000006210	CX3CL1	14.7877	3.37739e-14			ENSG00000233682	RP11-13P5.2	-8.35184	3.15806e-10
ENSG00000250802	ZBED3-AS1	13.7244	4.94493e-17			ENSG00000079257	LXN	-7.99984	1.58292e-64
ENSG00000010319	SEMA3G	12.2087	3.42891e-31			ENSG00000157168	NRG1	-7.55803	7.43594e-12
ENSG00000184811	TUSC5	11.9039	9.87104e-49			ENSG00000178726	THBD	-7.49753	1.94895e-49
ENSG00000129173	E2F8	11.7604	1.9321e-08			ENSG00000108405	P2RX1	-7.42318	1.39211e-10
ENSG00000265107	GJA5	11.7534	1.79082e-26			ENSG00000235513	RP4-756G23.5	-7.2409	1.98313e-14
ENSG00000134962	KLB	11.4909	2.0552e-64			ENSG00000232774	FLJ22447	-7.17122	9.78451e-23
ENSG00000181092	ADIPOQ	11.4206	8.43642e-66			ENSG00000119514	GALNT12	-7.01905	6.66881e-105
ENSG00000214456	PLIN5	11.1288	4.59895e-17			ENSG00000138316	ADAMTS14	-6.97352	4.345e-39
ENSG00000183549	ACSM5	10.8498	2.87823e-30			ENSG00000108691	CCL2	-6.92753	2.0703e-32
ENSG00000057294	PKP2	10.3186	5.38072e-08			ENSG00000128342	LIF	-6.69755	2.79756e-14
ENSG00000148671	ADIRF	10.2385	3.04986e-44			ENSG00000246273	SBF2-AS1	-6.5233	2.29614e-34
ENSG00000079435	LIPE	10.197	5.67354e-44			ENSG00000123610	TNFAIP6	-6.42823	1.46922e-20
ENSG00000154153	FAM134B	10.0616	9.97855e-28			ENSG00000135472	FAIM2	-6.3348	1.15694e-10
ENSG00000101542	CDH20	9.93973	3.00173e-13			ENSG00000106236	NPTX2	-6.18404	2.42196e-07
ENSG00000069535	MAOB	9.4026	4.43144e-25			ENSG00000074370	ATP2A3	-6.09729	2.72997e-25
ENSG00000171303	KCNK3	9.27828	5.15079e-56			ENSG00000017427	IGF1	-6.0893	3.37261e-50
ENSG00000177575	CD163	9.26299	3.93978e-23			ENSG00000164106	SCRG1	-6.05925	2.65627e-08
ENSG00000000005	TNMD	9.09927	8.38904e-17			ENSG00000183671	GPR1	-6.03415	1.77058e-30
ENSG00000189221	MAOA	8.86114	2.50844e-61			ENSG00000118849	RARRES1	-6.03197	2.58355e-47
ENSG00000163701	IL17RE	8.69404	6.09669e-47			ENSG00000188916	FAM196A	-6.00246	6.00049e-06
ENSG00000166819	PLIN1	8.67884	6.1934e-52			ENSG00000172575	RASGRP1	-5.9147	5.33076e-09
ENSG00000185818	NAT8L	8.64333	5.4375e-16			ENSG00000138772	ANXA3	-5.89361	6.96776e-07
ENSG00000135744	AGT	8.54508	3.09421e-47			ENSG00000176907	C8orf4	-5.84519	5.77951e-08
ENSG00000163995	ABLIM2	8.37329	1.66398e-24			ENSG00000277758	SYT15	-5.8122	1.75038e-13
ENSG00000166816	LDHD	8.32838	1.92237e-17			ENSG00000054356	PTPRN	-5.65419	5.14082e-35
ENSG00000170439	METTL7B	8.27548	1.562e-11			ENSG00000189419	SPATA41	-5.64576	6.73113e-07
ENSG00000160862	AZGP1	8.25405	6.98947e-09			ENSG00000038295	TLL1	-5.55608	6.40224e-20
ENSG00000237289	CKMT1B	8.15359	6.57213e-11			ENSG00000149090	PAMR1	-5.48925	6.46389e-38
ENSG00000064989	CALCRL	7.95003	4.28195e-13			ENSG00000135549	PKIB	-5.43845	1.20281e-08
ENSG00000133317	LGALS12	7.89076	3.49469e-39			ENSG00000165061	ZMAT4	-5.3553	1.94202e-06
ENSG00000101695	RNF125	7.88974	1.72654e-08			ENSG00000125726	CD70	-5.28088	4.59921e-08
ENSG00000173114	LRRN3	7.82161	8.51171e-12			ENSG00000156113	KCNMA1	-5.24676	1.77826e-14
ENSG00000119139	TJP2	7.71995	6.5813e-48			ENSG00000205426	KRT81	-5.24239	8.17082e-07
ENSG00000120162	MOB3B	7.67641	5.3188e-09			ENSG00000137809	ITGA11	-5.14463	7.11322e-38
ENSG00000175445	LPL	7.60971	9.7041e-94			ENSG00000168621	GDNF	-5.08267	6.20117e-10
ENSG00000233117	LINC00702	7.51118	3.70761e-09			ENSG00000261327	RP11-863P13.3	-5.07102	1.91506e-22
ENSG00000131480	AOC2	7.40649	7.05595e-46			ENSG00000204291	COL15A1	-5.06996	3.76242e-34
ENSG00000076555	ACACB	7.3088	6.83146e-84			ENSG00000156103	MMP16	-4.99641	1.80285e-13
ENSG00000010310	GIPR	7.28438	1.31442e-12			ENSG00000162595	DIRAS3	-4.95786	1.67269e-10
ENSG00000165795	NDRG2	7.18796	7.00931e-30			ENSG00000182389	CACNB4	-4.87569	8.68817e-11
ENSG00000162692	VCAM1	7.17005	4.8109e-09			ENSG00000168398	BDKRB2	-4.80405	1.41578e-22
ENSG00000257017	HP	7.15281	8.21767e-23			ENSG00000135919	SERPINE2	-4.77209	1.19e-35
ENSG00000138678	AGPAT9	7.13894	2.59008e-20			ENSG00000127241	MASP1	-4.71842	2.75242e-59
ENSG00000182782	HCAR2	7.11983	3.13139e-13			ENSG00000165617	DACT1	-4.71814	1.69379e-29
ENSG00000182836	PLCXD3	7.10028	8.838e-10			ENSG00000184408	KCND2	-4.71481	7.44614e-22
ENSG00000133401	PDZD2	7.05947	5.31539e-34			ENSG00000233622	CYP2T2P	-4.69694	1.0253e-12
ENSG00000005249	PRKAR2B	6.53565	5.8906e-86			ENSG00000109265	KIAA1211	-4.66531	0.000103842
ENSG00000152910	CNTNAP4	6.44272	2.09073e-10			ENSG00000103522	IL21R	-4.64865	8.50622e-26
ENSG00000186377	CYP4X1	6.43162	5.34452e-20			ENSG00000185862	EVI2B	-4.55924	0.00190451
ENSG00000211445	GPX3	6.32826	1.99415e-142			ENSG00000104081	BMF	-4.55713	1.08947e-21
ENSG00000214357	NEURL1B	6.30326	1.00071e-14			ENSG00000132854	KANK4	-4.53824	7.38853e-10
ENSG00000101938	CHRDL1	6.28663	1.72879e-22			ENSG00000156427	FGF18	-4.4882	1.93322e-05
ENSG00000087085	ACHE	6.167	1.04362e-11			ENSG00000113657	DPYSL3	-4.44627	1.27388e-28
ENSG00000135424	ITGA7	6.14553	1.6031e-43			ENSG00000172061	LRRC15	-4.43802	2.66912e-21
ENSG00000163251	FZD5	6.1392	2.56585e-33			ENSG00000221955	SLC12A8	-4.42003	1.08704e-21
ENSG00000165959	CLMN	6.10174	2.09655e-48			ENSG00000182667	NTM	-4.39776	2.54217e-22
ENSG00000168004	HRASLS5	6.09701	2.05745e-14			ENSG00000236609	ZNF853	-4.38286	3.83178e-11
ENSG00000122254	HS3ST2	5.99141	2.38321e-10			ENSG00000126016	AMOT	-4.33541	1.27789e-15
ENSG00000078018	MAP2	5.96812	1.29811e-11			ENSG00000233574	CTA-929C8.5	-4.32979	8.03819e-06
ENSG00000009950	MLXIPL	5.95855	3.45853e-20			ENSG00000137331	IER3	-4.2942	5.35346e-34
ENSG00000138207	RBP4	5.9177	5.08298e-27			ENSG00000127252	HRASLS	-4.28421	4.69626e-07
ENSG00000182378	PLCXD1	5.91317	5.00031e-15			ENSG00000167105	TMEM92	-4.27943	4.8548e-07
ENSG00000186205	MARC1	5.88717	2.70835e-19			ENSG00000129467	ADCY4	-4.26493	8.21914e-25
ENSG00000120049	KCNIP2	5.8372	1.31303e-27			ENSG00000147642	SYBU	-4.26044	6.66303e-33
ENSG00000115457	IGFBP2	5.76238	1.65644e-11			ENSG00000108176	DNAJC12	-4.25813	5.574e-08
ENSG00000166165	CKB	5.72574	7.59404e-45			ENSG00000162552	WNT4	-4.25055	3.50826e-09
ENSG00000167676	PLIN4	5.67469	1.87021e-41			ENSG00000149571	KIRREL3	-4.24202	2.48835e-09
ENSG00000079841	RIMS1	5.64756	1.85461e-45			ENSG00000233521	RP5-1172A22.1	-4.15446	3.31111e-09
ENSG00000122756	CNTFR	5.56808	7.01148e-42			ENSG00000111452	GPR133	-4.12508	5.33065e-24
ENSG00000198208	RPS6KL1	5.56453	1.54894e-07			ENSG00000266524	GDF10	-4.11772	2.38321e-10
ENSG00000166689	PLEKHA7	5.56185	4.16579e-06			ENSG00000126500	FLRT1	-4.09585	1.41583e-12
ENSG00000104267	CA2	5.53277	2.63099e-15			ENSG00000143494	VASH2	-4.09399	4.56416e-12
ENSG00000230082	PRRT3-AS1	5.5039	1.82652e-13			ENSG00000117016	RIMS3	-4.0859	8.83989e-15
ENSG00000055957	ITIH1	5.48468	1.18667e-06			ENSG00000243232	PCDHAC2	-4.04948	2.45116e-06
ENSG00000170323	FABP4	5.4482	3.44728e-50			ENSG00000184922	FMNL1	-4.03254	2.41092e-11
ENSG00000154856	APCDD1	5.43683	1.0102e-48			ENSG00000187955	COL14A1	-3.99943	1.44801e-34
ENSG00000226549	SCDP1	5.41794	4.63611e-12			ENSG00000115363	EVA1A	-3.98764	4.93818e-11
ENSG00000197594	ENPP1	5.35205	9.33566e-27			ENSG00000141622	RNF165	-3.95592	2.7475e-07
ENSG00000127585	FBXL16	5.34028	3.86085e-06			ENSG00000120278	PLEKHG1	-3.95341	6.15829e-06
ENSG00000144648	ACKR2	5.30291	5.21451e-10			ENSG00000183876	ARSI	-3.94251	2.92602e-11
ENSG00000084674	APOB	5.26213	8.34504e-17			ENSG00000153132	CLGN	-3.93795	4.89677e-07
ENSG00000122378	FAM213A	5.25435	7.88393e-55			ENSG00000152495	CAMK4	-3.93275	6.2367e-05
ENSG00000239887	C1orf226	5.20963	1.05718e-12			ENSG00000133169	BEX1	-3.92527	2.44742e-15
ENSG00000048540	LMO3	5.2048	2.69154e-27			ENSG00000111087	GLI1	-3.92405	1.06903e-07
ENSG00000131471	AOC3	5.19237	4.90173e-39			ENSG00000130513	GDF15	-3.8792	2.00395e-35
ENSG00000122035	RASL11A	5.18699	9.05575e-61			ENSG00000157551	KCNJ15	-3.86973	2.13267e-12
ENSG00000135678	CPM	4.9943	1.7395e-51			ENSG00000198417	MT1F	-3.8591	5.16162e-08
ENSG00000263155	MYZAP	4.97476	0.000156124			ENSG00000132530	XAF1	-3.85827	5.39334e-23
ENSG00000023839	ABCC2	4.89304	1.02349e-07			ENSG00000049192	ADAMTS6	-3.84958	3.8677e-07
ENSG00000152270	PDE3B	4.85963	4.67644e-38			ENSG00000223414	LINC00473	-3.83511	6.46376e-07
ENSG00000140807	NKD1	4.84261	4.04083e-07			ENSG00000173391	OLR1	-3.7492	2.77037e-09
ENSG00000169116	PARM1	4.80477	9.32312e-16			ENSG00000143341	HMCN1	-3.74379	4.30629e-27
ENSG00000095637	SORBS1	4.76684	5.78932e-24			ENSG00000158270	COLEC12	-3.73217	4.45703e-24
ENSG00000272321	KB-1517D11.4	4.76049	2.06183e-08			ENSG00000122861	PLAU	-3.72542	5.61443e-37
ENSG00000008323	PLEKHG6	4.7272	5.20105e-28			ENSG00000272841	RP3-428L16.2	-3.71151	2.91343e-14
ENSG00000165269	AQP7	4.72572	6.63935e-25			ENSG00000224189	HAGLR	-3.6325	3.46973e-07
ENSG00000173208	ABCD2	4.72288	2.36261e-44			ENSG00000171951	SCG2	-3.6242	6.34247e-17
ENSG00000101347	SAMHD1	4.70099	2.73411e-108			ENSG00000081052	COL4A4	-3.6092	7.60112e-08
ENSG00000157766	ACAN	4.61439	1.47792e-23			ENSG00000104611	SH2D4A	-3.60597	6.18026e-27
ENSG00000112218	GPR63	4.56783	6.33659e-08			ENSG00000134259	NGF	-3.60534	1.07942e-16
ENSG00000119686	FLVCR2	4.54666	1.08136e-46			ENSG00000173706	HEG1	-3.59678	2.70804e-45
ENSG00000004799	PDK4	4.53542	3.96462e-25			ENSG00000138685	FGF2	-3.59012	1.15117e-29
ENSG00000106404	CLDN15	4.53208	7.22218e-10			ENSG00000164530	PI16	-3.5885	7.34498e-22
ENSG00000172901	AQPEP	4.52669	5.90838e-08			ENSG00000105509	HAS1	-3.58343	2.09156e-23
ENSG00000196616	ADH1B	4.46469	8.53653e-30			ENSG00000136244	IL6	-3.51833	3.75063e-08
ENSG00000204257	HLA-DMA	4.41376	5.35663e-27			ENSG00000128965	CHAC1	-3.50459	6.46578e-26
ENSG00000147576	ADHFE1	4.37227	3.12172e-12			ENSG00000249406	RP11-893F2.5	-3.48557	7.04527e-05
ENSG00000188783	PRELP	4.36203	5.78131e-16			ENSG00000101670	LIPG	-3.47519	1.78799e-12
ENSG00000166148	AVPR1A	4.35404	1.22637e-09			ENSG00000234779	RP11-62F24.2	-3.46269	9.04068e-06
ENSG00000113231	PDE8B	4.34386	6.49395e-09			ENSG00000135914	HTR2B	-3.4594	0.00181772
ENSG00000224940	PRRT4	4.32895	5.17578e-12			ENSG00000184949	FAM227A	-3.45731	6.46981e-06
ENSG00000277363	SRCIN1	4.32781	5.26997e-16			ENSG00000262655	SPON1	-3.45082	1.91862e-40
ENSG00000134243	SORT1	4.32731	1.11079e-54			ENSG00000276649	RP5-858L17.1	-3.44099	2.46687e-07
ENSG00000170262	MRAP	4.32127	8.18137e-24			ENSG00000134986	NREP	-3.42881	5.51192e-38
ENSG00000174669	SLC29A2	4.26389	1.19234e-15			ENSG00000103647	CORO2B	-3.42417	6.14541e-28
ENSG00000167107	ACSF2	4.25645	1.94118e-53			ENSG00000103257	SLC7A5	-3.42413	6.21835e-29
ENSG00000125931	CITED1	4.23753	3.09189e-07			ENSG00000157005	SST	-3.40733	3.33012e-12
ENSG00000105974	CAV1	4.23424	2.98632e-105			ENSG00000106538	RARRES2	-3.38818	3.18331e-17
ENSG00000153902	LGI4	4.21453	4.95262e-30			ENSG00000133110	POSTN	-3.38463	5.09519e-17
ENSG00000117586	TNFSF4	4.21077	8.39708e-07			ENSG00000106483	SFRP4	-3.36315	7.82182e-54
ENSG00000109906	ZBTB16	4.20371	1.12519e-62			ENSG00000279484	KLHL30-AS1	-3.35619	0.0133729
ENSG00000161267	BDH1	4.16727	4.87461e-14			ENSG00000138135	CH25H	-3.35192	1.06489e-11
ENSG00000164687	FABP5	4.16481	1.08985e-23			ENSG00000114861	FOXP1	-3.33551	6.91652e-38
ENSG00000185432	METTL7A	4.12055	8.86228e-74			ENSG00000125657	TNFSF9	-3.29397	3.39955e-15
ENSG00000172817	CYP7B1	4.11788	1.36455e-12			ENSG00000204147	ASAH2B	-3.28855	5.49418e-05
ENSG00000163131	CTSS	4.10813	6.66766e-06			ENSG00000172382	PRSS27	-3.28618	1.43481e-06
ENSG00000167608	TMC4	4.1034	4.70847e-05			ENSG00000128510	CPA4	-3.24945	2.64092e-11
ENSG00000185924	RTN4RL1	4.08361	7.40457e-14			ENSG00000196517	SLC6A9	-3.24464	3.81733e-24
ENSG00000163083	INHBB	4.06647	8.94553e-25			ENSG00000153162	BMP6	-3.23954	3.9439e-24
ENSG00000100077	ADRBK2	4.05708	1.65572e-17			ENSG00000145423	SFRP2	-3.2346	8.76963e-27
ENSG00000099194	SCD	4.03368	2.97245e-26			ENSG00000154065	ANKRD29	-3.2292	8.37973e-05
ENSG00000260549	MT1L	4.02784	0.000595297			ENSG00000136960	ENPP2	-3.21508	9.7256e-38
ENSG00000101311	FERMT1	4.02197	8.20687e-07			ENSG00000162493	PDPN	-3.21428	9.0213e-12
ENSG00000143028	SYPL2	4.00962	1.17785e-22			ENSG00000102678	FGF9	-3.20701	9.793e-08
ENSG00000147465	STAR	4.00191	6.75301e-05			ENSG00000116183	PAPPA2	-3.20292	1.03447e-14
ENSG00000171596	NMUR1	3.99766	0.00317549			ENSG00000101255	TRIB3	-3.199	4.45703e-24
ENSG00000151726	ACSL1	3.96224	6.91584e-30			ENSG00000184005	ST6GALNAC3	-3.1967	2.88552e-06
ENSG00000091129	NRCAM	3.95355	1.71817e-16			ENSG00000182853	VMO1	-3.18417	1.12505e-15
ENSG00000134343	ANO3	3.946	1.00733e-05			ENSG00000231437	RP11-88H9.2	-3.15967	0.000168095
ENSG00000162267	ITIH3	3.94436	3.35635e-07			ENSG00000187260	WDR86	-3.15038	1.89464e-07
ENSG00000197405	C5AR1	3.94137	9.02648e-05			ENSG00000196639	HRH1	-3.14958	2.63829e-11
ENSG00000155846	PPARGC1B	3.92577	1.06266e-15			ENSG00000090530	LEPREL1	-3.14538	3.36879e-05
ENSG00000169710	FASN	3.89165	1.00853e-19			ENSG00000183196	CHST6	-3.11985	0.0118467
ENSG00000135437	RDH5	3.89034	6.64954e-06			ENSG00000134107	BHLHE40	-3.11963	3.30502e-27
ENSG00000173546	CSPG4	3.88215	1.59578e-15			ENSG00000117069	ST6GALNAC5	-3.11797	2.90978e-11
ENSG00000100504	PYGL	3.8802	1.02862e-42			ENSG00000198865	CCDC152	-3.10885	0.000116019
ENSG00000138796	HADH	3.87782	1.39118e-25			ENSG00000258777	HIF1A-AS1	-3.09972	0.000107444
ENSG00000109846	CRYAB	3.86201	6.19052e-33			ENSG00000178531	CTXN1	-3.0878	6.38493e-05
ENSG00000157150	TIMP4	3.84077	2.60286e-15			ENSG00000118515	SGK1	-3.08724	2.66181e-16
ENSG00000278817	DGCR6	3.83251	2.72418e-05			ENSG00000107731	UNC5B	-3.08335	6.13687e-24
ENSG00000169692	AGPAT2	3.82929	1.37503e-29			ENSG00000124212	PTGIS	-3.07391	1.12653e-24
ENSG00000141576	RNF157	3.82274	6.88373e-06			ENSG00000223485	RP11-417E7.1	-3.06787	1.09116e-06
ENSG00000205269	TMEM170B	3.81302	8.53653e-30			ENSG00000132334	PTPRE	-3.06638	4.30931e-09
ENSG00000112964	GHR	3.78761	1.56114e-35			ENSG00000141068	KSR1	-3.06403	9.45149e-38
ENSG00000205362	MT1A	3.78471	9.79455e-08			ENSG00000186417	GLDN	-3.04919	2.62079e-11
ENSG00000177666	PNPLA2	3.76716	1.67179e-35			ENSG00000188042	ARL4C	-3.04468	3.30121e-15
ENSG00000105357	MYH14	3.7649	4.59505e-09			ENSG00000276116	FUT8-AS1	-3.03648	1.4619e-07
ENSG00000125148	MT2A	3.75417	7.24055e-08			ENSG00000078269	SYNJ2	-3.02055	2.54007e-15
ENSG00000174697	LEP	3.70053	3.07517e-17			ENSG00000166341	DCHS1	-3.01123	7.23057e-09
ENSG00000259676	RP11-343B18.2	3.69377	0.00100724			ENSG00000112414	GPR126	-2.99742	3.43524e-05
ENSG00000177519	RPRM	3.68813	9.63117e-06			ENSG00000176532	PRR15	-2.99134	1.2912e-09
ENSG00000162746	FCRLB	3.62144	1.57196e-12			ENSG00000125144	MT1G	-2.98935	0.00492001
ENSG00000011201	KAL1	3.61626	5.86619e-11			ENSG00000174945	AMZ1	-2.98621	9.90925e-05
ENSG00000187678	SPRY4	3.59804	3.37261e-50			ENSG00000224152	AC009506.1	-2.98478	0.000422185
ENSG00000056998	GYG2	3.584	1.13405e-26			ENSG00000140538	NTRK3	-2.98468	4.08379e-07
ENSG00000053438	NNAT	3.57968	2.45965e-17			ENSG00000026559	KCNG1	-2.97511	5.10374e-15
ENSG00000144749	LRIG1	3.57776	1.71446e-14			ENSG00000189362	TMEM194B	-2.974	3.0419e-17
ENSG00000167799	NUDT8	3.57658	9.00321e-21			ENSG00000205336	GPR56	-2.97338	2.66828e-08
ENSG00000158246	FAM46B	3.54866	3.01198e-18			ENSG00000111907	TPD52L1	-2.96375	5.1063e-16
ENSG00000176438	SYNE3	3.54359	1.72058e-23			ENSG00000077238	IL4R	-2.96316	1.41319e-23
ENSG00000085741	WNT11	3.51239	4.92314e-13			ENSG00000126368	NR1D1	-2.96219	1.95896e-25
ENSG00000129596	CDO1	3.51087	3.03732e-08			ENSG00000109625	CPZ	-2.95583	1.07971e-08
ENSG00000168079	SCARA5	3.491	4.91181e-10			ENSG00000169629	RGPD8	-2.9554	0.000185897
ENSG00000129151	BBOX1	3.48794	9.21271e-06			ENSG00000088826	SMOX	-2.94576	4.97532e-27
ENSG00000186469	GNG2	3.47513	2.92795e-37			ENSG00000171385	KCND3	-2.93572	1.57418e-18
ENSG00000159212	CLIC6	3.46197	7.00328e-11			ENSG00000106976	DNM1	-2.92207	1.24664e-11
ENSG00000137672	TRPC6	3.45897	1.86739e-05			ENSG00000073146	MOV10L1	-2.90863	0.000339551
ENSG00000154556	SORBS2	3.44342	3.96783e-11			ENSG00000138134	STAMBPL1	-2.90074	4.76724e-11
ENSG00000169750	RAC3	3.43408	9.07295e-21			ENSG00000107562	CXCL12	-2.89453	9.75638e-22
ENSG00000168497	SDPR	3.42554	7.20145e-28			ENSG00000185745	IFIT1	-2.86779	5.15278e-08
ENSG00000186642	PDE2A	3.41521	1.06019e-11			ENSG00000196352	CD55	-2.8502	3.8041e-18
ENSG00000150768	DLAT	3.41455	3.50775e-39			ENSG00000073756	PTGS2	-2.84352	4.12534e-05
ENSG00000157343	ARMC12	3.41189	0.000188069			ENSG00000224383	PRR29	-2.8349	0.0169857
ENSG00000185482	STAC3	3.4048	0.00137993			ENSG00000174564	IL20RB	-2.83173	6.92051e-16
ENSG00000165092	ALDH1A1	3.40128	1.4161e-08			ENSG00000119946	CNNM1	-2.82836	1.55554e-05
ENSG00000170873	MTSS1	3.38336	6.30554e-16			ENSG00000153982	GDPD1	-2.8237	0.000676623
ENSG00000152642	GPD1L	3.38328	1.95776e-36			ENSG00000161653	NAGS	-2.82155	0.00250879
ENSG00000184160	ADRA2C	3.37889	2.13414e-09			ENSG00000108950	FAM20A	-2.82017	1.98698e-17
ENSG00000134955	SLC37A2	3.37326	0.000112583			ENSG00000080031	PTPRH	-2.81417	5.64305e-14
ENSG00000153064	BANK1	3.37176	9.36391e-06			ENSG00000145934	TENM2	-2.81164	1.97819e-08
ENSG00000248144	ADH1C	3.36864	0.00042241			ENSG00000150051	MKX	-2.79944	1.94846e-05
ENSG00000134072	CAMK1	3.34866	8.17577e-18			ENSG00000185070	FLRT2	-2.79937	2.19262e-21
ENSG00000274021	RP11-823E8.3	3.3463	5.0515e-20			ENSG00000169933	FRMPD4	-2.79621	0.000683105
ENSG00000235750	KIAA0040	3.34513	6.20455e-10			ENSG00000178031	ADAMTSL1	-2.79482	7.4313e-24
ENSG00000150594	ADRA2A	3.34411	1.83506e-38			ENSG00000119938	PPP1R3C	-2.78153	1.84313e-20
ENSG00000250479	CHCHD10	3.33522	1.08087e-33			ENSG00000140105	WARS	-2.776	2.49837e-35
ENSG00000179388	EGR3	3.33054	7.54628e-05			ENSG00000185633	NDUFA4L2	-2.77361	9.59262e-12
ENSG00000261578	RP11-21L23.2	3.32649	7.19079e-13			ENSG00000133216	EPHB2	-2.77083	2.79357e-12
ENSG00000101605	MYOM1	3.32585	1.36909e-25			ENSG00000123496	IL13RA2	-2.76953	2.00119e-09
ENSG00000167889	MGAT5B	3.31784	0.000179146			ENSG00000274565	CTD-3035K23.7	-2.76746	0.00467555
ENSG00000154734	ADAMTS1	3.29962	8.69931e-48			ENSG00000065923	SLC9A7	-2.76603	3.79568e-07
ENSG00000130940	CASZ1	3.27857	0.00837228			ENSG00000176697	BDNF	-2.76571	4.5521e-13
ENSG00000169282	KCNAB1	3.27131	0.000459247			ENSG00000178922	HYI	-2.75162	5.62383e-28
ENSG00000148600	CDHR1	3.26833	2.13842e-08			ENSG00000197646	PDCD1LG2	-2.75143	5.01729e-10
ENSG00000162840	MT2P1	3.26466	0.00359975			ENSG00000105516	DBP	-2.74895	1.37434e-07
ENSG00000053747	LAMA3	3.26023	4.7786e-15			ENSG00000136048	DRAM1	-2.74011	2.12551e-29
ENSG00000157152	SYN2	3.2595	5.73653e-05			ENSG00000175183	CSRP2	-2.73236	7.65671e-11
ENSG00000135604	STX11	3.25387	9.63763e-07			ENSG00000196358	NTNG2	-2.7296	3.9031e-06
ENSG00000176974	SHMT1	3.24703	8.25071e-10			ENSG00000123609	NMI	-2.72804	1.92208e-07
ENSG00000172264	MACROD2	3.22135	0.00681646			ENSG00000135480	KRT7	-2.71998	1.53677e-11
ENSG00000069482	GAL	3.20984	0.000488788			ENSG00000126861	OMG	-2.71433	7.02219e-07
ENSG00000182253	SYNM	3.17796	1.48124e-11			ENSG00000133816	MICAL2	-2.71182	1.31416e-15
ENSG00000076706	MCAM	3.16627	1.02017e-30			ENSG00000171174	RBKS	-2.71144	0.00323639
ENSG00000214595	EML6	3.16304	8.53302e-08			ENSG00000164949	GEM	-2.70019	1.43352e-10
ENSG00000115425	PECR	3.14942	1.22247e-16			ENSG00000170006	TMEM154	-2.69393	1.11312e-06
ENSG00000176485	PLA2G16	3.13925	7.65322e-27			ENSG00000279095	AC092066.1	-2.69019	5.12407e-13
ENSG00000260105	AOC4P	3.1335	3.87465e-10			ENSG00000110900	TSPAN11	-2.68467	7.28312e-17
ENSG00000149809	TM7SF2	3.13338	7.88609e-18			ENSG00000146205	ANO7	-2.68166	6.49736e-12
ENSG00000113389	NPR3	3.12208	4.21035e-33			ENSG00000150667	FSIP1	-2.6732	0.00208547
ENSG00000163884	KLF15	3.11322	1.14481e-28			ENSG00000089820	ARHGAP4	-2.66996	0.00103653
ENSG00000204128	C2orf72	3.11023	2.34834e-05			ENSG00000198796	ALPK2	-2.65771	9.47301e-14
ENSG00000068831	RASGRP2	3.10778	2.60261e-08			ENSG00000129048	ACKR4	-2.65086	0.000359754
ENSG00000197142	ACSL5	3.1052	2.50456e-17			ENSG00000187123	LYPD6	-2.65079	0.000783261
ENSG00000081181	ARG2	3.09785	0.00117129			ENSG00000269113	TRABD2B	-2.64683	4.87328e-11
ENSG00000050628	PTGER3	3.09536	1.03337e-23			ENSG00000104368	PLAT	-2.63055	1.4329e-20
ENSG00000160796	NBEAL2	3.07198	7.77241e-14			ENSG00000085662	AKR1B1	-2.62958	3.17987e-34
ENSG00000050767	COL23A1	3.06596	3.62545e-08			ENSG00000157554	ERG	-2.62851	3.31111e-09
ENSG00000135144	DTX1	3.05698	1.57012e-08			ENSG00000101265	RASSF2	-2.62677	0.000270834
ENSG00000148459	PDSS1	3.05592	1.11852e-09			ENSG00000119681	LTBP2	-2.61769	2.28269e-29
ENSG00000169418	NPR1	3.05541	5.92472e-36			ENSG00000183801	OLFML1	-2.6137	1.98066e-12
ENSG00000106772	PRUNE2	3.05097	1.78762e-21			ENSG00000168477	TNXB	-2.60811	1.06373e-12
ENSG00000246705	H2AFJ	3.05001	8.65e-18			ENSG00000139174	PRICKLE1	-2.60625	4.09869e-23
ENSG00000112297	AIM1	3.03347	3.35689e-11			ENSG00000233901	LINC01503	-2.59928	1.38725e-17
ENSG00000145675	PIK3R1	3.02894	1.0576e-37			ENSG00000073150	PANX2	-2.59604	0.00266156
ENSG00000108786	HSD17B1	3.01848	1.22381e-06			ENSG00000156011	PSD3	-2.59519	1.8707e-10
ENSG00000105971	CAV2	3.00447	1.06398e-78			ENSG00000104213	PDGFRL	-2.59384	8.49882e-07
ENSG00000234964	FABP5P7	3.00402	0.000155401			ENSG00000266094	RASSF5	-2.59184	7.68226e-10
ENSG00000247121	CTD-2260A17.2	3.00063	5.88782e-05			ENSG00000220785	MTMR9LP	-2.59056	6.48571e-06
ENSG00000269837	IPO5P1	2.99105	0.00203694			ENSG00000158104	HPD	-2.58945	4.69421e-18
ENSG00000160179	ABCG1	2.98033	5.70046e-06			ENSG00000010327	STAB1	-2.5879	0.00271802
ENSG00000112562	SMOC2	2.97935	6.47978e-32			ENSG00000078725	BRINP1	-2.58359	3.27001e-14
ENSG00000162877	PM20D1	2.97276	7.11739e-09			ENSG00000161921	CXCL16	-2.58324	8.57655e-08
ENSG00000151632	AKR1C2	2.97106	1.66532e-32			ENSG00000064205	WISP2	-2.58235	3.75351e-09
ENSG00000148357	HMCN2	2.96662	0.000110157			ENSG00000205562	RP11-497E19.1	-2.57598	0.00538105
ENSG00000103064	SLC7A6	2.95485	7.76282e-16			ENSG00000070669	ASNS	-2.57575	9.56082e-32
ENSG00000062282	DGAT2	2.95308	1.30834e-15			ENSG00000176826	FKBP9P1	-2.5724	3.41529e-08
ENSG00000001084	GCLC	2.93781	6.55111e-14			ENSG00000163993	S100P	-2.56977	0.00323174
ENSG00000167641	PPP1R14A	2.92472	1.09743e-07			ENSG00000162849	KIF26B	-2.55909	1.2381e-10
ENSG00000166912	MTMR10	2.9245	6.41518e-36			ENSG00000188368	PRR19	-2.55847	0.000408074
ENSG00000150907	FOXO1	2.91946	5.75298e-35			ENSG00000166035	LIPC	-2.55683	6.33588e-07
ENSG00000185000	DGAT1	2.90619	6.97678e-19			ENSG00000172594	SMPDL3A	-2.5535	2.91343e-22
ENSG00000151150	ANK3	2.9016	0.00368727			ENSG00000152661	GJA1	-2.55106	1.40865e-23
ENSG00000111859	NEDD9	2.88045	3.81733e-24			ENSG00000164093	PITX2	-2.54803	4.86236e-10
ENSG00000255857	PXN-AS1	2.86761	0.000254593			ENSG00000174738	NR1D2	-2.54128	4.34553e-13
ENSG00000148175	STOM	2.85994	2.82451e-30			ENSG00000184985	SORCS2	-2.53917	1.7905e-20
ENSG00000165996	PTPLA	2.85737	9.08069e-07			ENSG00000234719	RP11-166B2.1	-2.5308	0.000588509
ENSG00000169302	STK32A	2.85624	2.23452e-05			ENSG00000128203	ASPHD2	-2.52968	2.70572e-08
ENSG00000170214	ADRA1B	2.84626	7.71632e-11			ENSG00000073464	CLCN4	-2.52628	1.97918e-05
ENSG00000185664	PMEL	2.84159	3.83825e-05			ENSG00000146674	IGFBP3	-2.52393	2.8734e-25
ENSG00000113441	LNPEP	2.83655	5.80809e-27			ENSG00000188095	MESP2	-2.51352	0.000650398
ENSG00000087299	L2HGDH	2.82531	1.58917e-06			ENSG00000069399	BCL3	-2.51037	6.11984e-16
ENSG00000167613	LAIR1	2.82394	6.95273e-08			ENSG00000170412	GPRC5C	-2.49724	1.86365e-08
ENSG00000117592	PRDX6	2.81287	5.98398e-26			ENSG00000122335	SERAC1	-2.49357	2.95486e-12
ENSG00000133392	MYH11	2.80732	7.49488e-08			ENSG00000168542	COL3A1	-2.48899	1.99698e-37
ENSG00000173641	HSPB7	2.79678	4.37879e-13			ENSG00000197536	C5orf56	-2.48765	7.79735e-05
ENSG00000248746	ACTN3	2.79676	0.000676866			ENSG00000112655	PTK7	-2.4848	1.4677e-26
ENSG00000164659	KIAA1324L	2.79305	1.15049e-17			ENSG00000111424	VDR	-2.48119	2.1734e-19
ENSG00000171791	BCL2	2.79298	5.64159e-11			ENSG00000100889	PCK2	-2.471	2.92438e-21
ENSG00000157617	C2CD2	2.79212	8.77566e-36			ENSG00000108821	COL1A1	-2.46591	5.00531e-13
ENSG00000130775	THEMIS2	2.79196	9.83309e-08			ENSG00000088881	EBF4	-2.46544	4.36807e-05
ENSG00000250722	SEPP1	2.78593	1.3712e-16			ENSG00000073008	PVR	-2.46419	4.43144e-25
ENSG00000213160	KLHL23	2.78228	8.37317e-09			ENSG00000149633	KIAA1755	-2.45908	8.10765e-06
ENSG00000072657	TRHDE	2.77921	1.25468e-08			ENSG00000180739	S1PR5	-2.45276	2.15112e-05
ENSG00000100075	SLC25A1	2.77405	5.52681e-18			ENSG00000211448	DIO2	-2.45008	0.000113021
ENSG00000106034	CPED1	2.77202	3.15205e-09			ENSG00000183775	KCTD16	-2.44999	1.24479e-07
ENSG00000204131	NHSL2	2.76456	0.00136773			ENSG00000141052	MYOCD	-2.44865	1.36868e-07
ENSG00000164318	EGFLAM	2.75232	6.43541e-15			ENSG00000170893	TRH	-2.44708	5.62748e-08
ENSG00000273599	RP11-59C5.3	2.74885	0.000284601			ENSG00000090339	ICAM1	-2.42456	1.17958e-09
ENSG00000108551	RASD1	2.73209	4.94493e-17			ENSG00000273888	FRMD6-AS1	-2.42349	0.011184
ENSG00000172349	IL16	2.69314	0.000141786			ENSG00000128165	ADM2	-2.42321	1.37267e-13
ENSG00000179094	PER1	2.68958	6.43356e-29			ENSG00000106366	SERPINE1	-2.41992	1.07259e-07
ENSG00000234585	CCT6P3	2.67886	6.29619e-07			ENSG00000146242	TPBG	-2.41893	2.7411e-27
ENSG00000105699	LSR	2.67718	0.000525505			ENSG00000066185	ZMYND12	-2.41787	0.00315381
ENSG00000197147	LRRC8B	2.67225	2.74541e-14			ENSG00000170458	CD14	-2.4108	0.00289902
ENSG00000259479	SORD2P	2.66368	0.000487177			ENSG00000138411	HECW2	-2.40688	0.000994352
ENSG00000089127	OAS1	2.65828	2.23749e-10			ENSG00000134802	SLC43A3	-2.39885	1.69796e-37
ENSG00000129116	PALLD	2.65676	3.56556e-28			ENSG00000162618	ELTD1	-2.3961	1.66952e-07
ENSG00000115255	REEP6	2.65067	2.38205e-14			ENSG00000243137	PSG4	-2.39363	2.67263e-09
ENSG00000172840	PDP2	2.64668	1.61803e-17			ENSG00000134326	CMPK2	-2.3894	0.00265566
ENSG00000268913	AC026806.2	2.64648	1.10837e-07			ENSG00000251301	RP11-81H14.2	-2.38636	4.03393e-06
ENSG00000076641	PAG1	2.64607	9.8595e-14			ENSG00000140937	CDH11	-2.38183	3.05527e-15
ENSG00000160801	PTH1R	2.6457	7.41541e-11			ENSG00000151012	SLC7A11	-2.38156	8.90833e-16
ENSG00000131069	ACSS2	2.63872	3.6246e-18			ENSG00000171889	MIR31HG	-2.37607	0.000627515
ENSG00000106511	MEOX2	2.62793	8.35806e-05			ENSG00000133106	EPSTI1	-2.37461	0.000446146
ENSG00000143127	ITGA10	2.62486	0.000347133			ENSG00000183688	FAM101B	-2.36577	1.98212e-13
ENSG00000069020	MAST4	2.6243	3.6264e-19			ENSG00000154277	UCHL1	-2.3599	1.02993e-19
ENSG00000120875	DUSP4	2.62098	4.64956e-12			ENSG00000136514	RTP4	-2.3591	0.0215271
ENSG00000131477	RAMP2	2.61927	2.14247e-08			ENSG00000075643	MOCOS	-2.35773	1.95907e-20
ENSG00000249641	HOXC13-AS	2.61037	2.058e-05			ENSG00000165891	E2F7	-2.35663	7.02795e-05
ENSG00000198668	CALM1	2.60588	4.15519e-14			ENSG00000175538	KCNE3	-2.35395	9.13897e-05
ENSG00000139132	FGD4	2.60427	1.50148e-13			ENSG00000153714	LURAP1L	-2.35385	1.11122e-12
ENSG00000147383	NSDHL	2.60279	2.28564e-20			ENSG00000131018	SYNE1	-2.35374	6.40402e-13
ENSG00000179604	CDC42EP4	2.59591	2.90303e-40			ENSG00000079335	CDC14A	-2.35137	0.00893173
ENSG00000116771	AGMAT	2.58221	0.00421599			ENSG00000141448	GATA6	-2.34958	1.05046e-09
ENSG00000128594	LRRC4	2.5789	7.51206e-08			ENSG00000162745	OLFML2B	-2.34688	2.24751e-21
ENSG00000081320	STK17B	2.57526	8.05139e-16			ENSG00000135074	ADAM19	-2.34646	1.48119e-11
ENSG00000168685	IL7R	2.57178	2.9421e-05			ENSG00000166262	FAM227B	-2.33689	0.00475681
ENSG00000062485	CS	2.56066	5.57508e-21			ENSG00000169583	CLIC3	-2.33182	8.89655e-07
ENSG00000178015	GPR150	2.56055	0.000798351			ENSG00000112715	VEGFA	-2.33012	4.29208e-37
ENSG00000076248	UNG	2.54436	3.85626e-26			ENSG00000170558	CDH2	-2.32837	1.72504e-16
ENSG00000091409	ITGA6	2.54174	8.1195e-11			ENSG00000204055	RP11-247A12.2	-2.32447	0.00958501
ENSG00000122547	EEPD1	2.53911	6.97624e-16			ENSG00000266010	GATA6-AS1	-2.32175	0.000932934
ENSG00000134532	SOX5	2.53794	0.000564408			ENSG00000159216	RUNX1	-2.32171	1.05471e-21
ENSG00000066027	PPP2R5A	2.53773	7.21017e-10			ENSG00000133321	RARRES3	-2.32144	0.000185369
ENSG00000139631	CSAD	2.53709	7.45428e-11			ENSG00000149380	P4HA3	-2.3213	9.56663e-14
ENSG00000230587	AC093609.1	2.53652	0.00623201			ENSG00000175197	DDIT3	-2.31362	4.5152e-07
ENSG00000108960	MMD	2.53238	4.15621e-08			ENSG00000213190	MLLT11	-2.31284	0.00322324
ENSG00000123080	CDKN2C	2.52801	1.38497e-19			ENSG00000134013	LOXL2	-2.30638	1.15546e-23
ENSG00000279117	CTD-2562J17.6	2.50616	0.000111325			ENSG00000186340	THBS2	-2.30557	3.61599e-18
ENSG00000116285	ERRFI1	2.50595	2.34092e-29			ENSG00000143786	CNIH3	-2.30193	0.00726985
ENSG00000007516	BAIAP3	2.5031	0.000776471			ENSG00000165359	DDX26B	-2.30161	3.8964e-06
ENSG00000107438	PDLIM1	2.4933	1.17466e-25			ENSG00000250588	IQCJ-SCHIP1	-2.29916	0.000352
ENSG00000120738	EGR1	2.49082	0.000427065			ENSG00000125398	SOX9	-2.29842	3.95272e-06
ENSG00000145757	SPATA9	2.48673	0.000325683			ENSG00000264230	ANXA8L1	-2.28919	0.00110009
ENSG00000119915	ELOVL3	2.48482	0.000595297			ENSG00000187800	PEAR1	-2.28834	7.3427e-13
ENSG00000241878	PISD	2.48066	1.651e-31			ENSG00000166482	MFAP4	-2.28827	1.05018e-11
ENSG00000042445	RETSAT	2.48009	2.85728e-16			ENSG00000115641	FHL2	-2.28652	8.46141e-11
ENSG00000155368	DBI	2.47925	6.77208e-07			ENSG00000148344	PTGES	-2.28608	9.98933e-18
ENSG00000130475	FCHO1	2.47918	0.00210688			ENSG00000149634	SPATA25	-2.27887	0.000391911
ENSG00000093009	CDC45	2.46964	1.95543e-05			ENSG00000121039	RDH10	-2.27867	1.06408e-18
ENSG00000068976	PYGM	2.46873	3.49235e-05			ENSG00000184557	SOCS3	-2.27834	1.73086e-14
ENSG00000224397	LINC01272	2.4663	0.00186935			ENSG00000138131	LOXL4	-2.2754	8.81314e-06
ENSG00000177685	CRACR2B	2.4579	0.0160506			ENSG00000065911	MTHFD2	-2.26927	4.30976e-24
ENSG00000205683	DPF3	2.45228	0.00721648			ENSG00000127472	PLA2G5	-2.26678	0.00407035
ENSG00000123407	HOXC12	2.45188	1.96688e-08			ENSG00000163618	CADPS	-2.26552	0.00513653
ENSG00000173918	C1QTNF1	2.4458	9.31789e-16			ENSG00000135069	PSAT1	-2.2633	1.65346e-20
ENSG00000175741	RWDD4P2	2.43527	0.00374759			ENSG00000166145	SPINT1	-2.25792	0.0150347
ENSG00000177465	ACOT4	2.43199	4.44994e-05			ENSG00000133048	CHI3L1	-2.25416	6.98231e-06
ENSG00000259953	RP11-4O1.2	2.42683	0.00510458			ENSG00000154678	PDE1C	-2.25377	1.28482e-14
ENSG00000174804	FZD4	2.42604	1.24314e-13			ENSG00000160050	CCDC28B	-2.24849	0.00172744
ENSG00000127124	HIVEP3	2.42083	7.20844e-13			ENSG00000272403	RP1-93H18.7	-2.23955	0.00973859
ENSG00000132170	PPARG	2.41828	7.97833e-16			ENSG00000054392	HHAT	-2.23477	8.88668e-08
ENSG00000228536	RP11-392O17.1	2.41484	3.37209e-06			ENSG00000091490	SEL1L3	-2.2347	9.4379e-12
ENSG00000137486	ARRB1	2.41054	4.79638e-18			ENSG00000154654	NCAM2	-2.23409	2.74533e-07
ENSG00000135447	PPP1R1A	2.40915	8.11993e-12			ENSG00000259345	RP11-624L4.1	-2.22996	0.0105823
ENSG00000173227	SYT12	2.40596	1.95373e-07			ENSG00000142920	AZIN2	-2.22939	3.57411e-06
ENSG00000064655	EYA2	2.39767	1.17746e-13			ENSG00000106799	TGFBR1	-2.22668	1.30068e-16
ENSG00000112759	SLC29A1	2.39503	4.62464e-20			ENSG00000134516	DOCK2	-2.22542	0.006683
ENSG00000072952	MRVI1	2.39453	5.58362e-10			ENSG00000007314	SCN4A	-2.22367	0.0150904
ENSG00000123545	NDUFAF4	2.39181	5.71845e-09			ENSG00000158286	RNF207	-2.22018	0.00110821
ENSG00000186862	PDZD7	2.38908	0.00227901			ENSG00000234231	AC093616.4	-2.21801	0.00369265
ENSG00000130203	APOE	2.38369	6.96567e-07			ENSG00000205476	CCDC85C	-2.21536	0.0153528
ENSG00000157514	TSC22D3	2.38324	1.00853e-19			ENSG00000225968	ELFN1	-2.21397	6.84138e-05
ENSG00000184226	PCDH9	2.38303	1.60982e-11			ENSG00000154258	ABCA9	-2.21327	3.36492e-14
ENSG00000187134	AKR1C1	2.37314	5.29294e-22			ENSG00000104447	TRPS1	-2.21309	8.79406e-06
ENSG00000213516	RBMXL1	2.36464	1.00495e-12			ENSG00000229539	RP11-119B16.2	-2.21115	0.00617321
ENSG00000170525	PFKFB3	2.36412	1.01446e-09			ENSG00000168405	CMAHP	-2.19735	7.69389e-05
ENSG00000183048	SLC25A10	2.36407	1.80881e-08			ENSG00000139410	SDSL	-2.19646	3.67188e-07
ENSG00000162194	C11orf48	2.36258	6.28618e-05			ENSG00000225706	PTPRD-AS1	-2.19576	0.00114626
ENSG00000099840	IZUMO4	2.36207	0.0163245			ENSG00000196267	ZNF836	-2.19533	0.0109597
ENSG00000164920	OSR2	2.35458	1.5756e-10			ENSG00000100968	NFATC4	-2.19451	3.3091e-15
ENSG00000168916	ZNF608	2.3495	2.44433e-11			ENSG00000060982	BCAT1	-2.18973	2.48287e-14
ENSG00000169738	DCXR	2.34913	4.05915e-11			ENSG00000198932	GPRASP1	-2.18909	2.23076e-05
ENSG00000170802	FOXN2	2.34689	4.51824e-09			ENSG00000171408	PDE7B	-2.18862	2.67546e-12
ENSG00000132329	RAMP1	2.34598	1.46508e-06			ENSG00000126217	MCF2L	-2.18687	0.00239731
ENSG00000116133	DHCR24	2.3446	1.60509e-30			ENSG00000225177	FLJ46906	-2.18657	3.79958e-07
ENSG00000159423	ALDH4A1	2.3357	1.99198e-15			ENSG00000122641	INHBA	-2.18596	1.54736e-06
ENSG00000067082	KLF6	2.33457	3.77797e-34			ENSG00000086062	B4GALT1	-2.18501	1.88189e-17
ENSG00000006468	ETV1	2.32563	0.000348647			ENSG00000185015	CA13	-2.18142	0.0217466
ENSG00000159399	HK2	2.32382	1.82201e-09			ENSG00000122877	EGR2	-2.18043	0.000301259
ENSG00000159388	BTG2	2.3229	2.50526e-09			ENSG00000160111	CPAMD8	-2.17976	0.012734
ENSG00000182575	NXPH3	2.32135	0.00223482			ENSG00000112182	BACH2	-2.17845	0.00792854
ENSG00000180694	TMEM64	2.31966	3.39551e-22			ENSG00000182916	TCEAL7	-2.17731	3.21736e-06
ENSG00000203930	LINC00632	2.31847	0.00216716			ENSG00000115380	EFEMP1	-2.17486	2.4377e-40
ENSG00000132846	ZBED3	2.31586	1.02003e-10			ENSG00000197635	DPP4	-2.17385	9.42187e-08
ENSG00000249992	TMEM158	2.31584	1.23882e-07			ENSG00000160161	CILP2	-2.17236	9.70212e-06
ENSG00000137752	CASP1	2.31581	0.00480282			ENSG00000182010	RTKN2	-2.16805	0.0167832
ENSG00000197296	FITM2	2.31093	5.52187e-14			ENSG00000168490	PHYHIP	-2.16237	0.00629202
ENSG00000163735	CXCL5	2.3086	0.000793806			ENSG00000115604	IL18R1	-2.16167	0.00436679
ENSG00000163017	ACTG2	2.30779	3.13246e-09			ENSG00000017483	SLC38A5	-2.16148	1.72176e-11
ENSG00000131831	RAI2	2.30651	1.73938e-06			ENSG00000039560	RAI14	-2.16033	2.47666e-13
ENSG00000099282	TSPAN15	2.30632	4.43992e-10			ENSG00000234683	RP5-837I24.5	-2.15896	0.0246365
ENSG00000164879	CA3	2.30566	6.99489e-05			ENSG00000092969	TGFB2	-2.15729	0.00139533
ENSG00000122862	SRGN	2.30516	0.00124588			ENSG00000088756	ARHGAP28	-2.15544	1.87509e-08
ENSG00000120437	ACAT2	2.30466	1.34837e-32			ENSG00000133937	GSC	-2.15403	6.46061e-06
ENSG00000261737	RP4-612B15.3	2.30114	5.21999e-05			ENSG00000198768	APCDD1L	-2.15284	1.11379e-07
ENSG00000103175	WFDC1	2.30033	4.84176e-05			ENSG00000006453	BAIAP2L1	-2.14858	0.000501858
ENSG00000183691	NOG	2.29975	0.000415602			ENSG00000144583	MARCH4	-2.14671	4.84492e-06
ENSG00000118004	COLEC11	2.29763	0.00290813			ENSG00000112559	MDFI	-2.14284	5.31524e-09
ENSG00000102760	RGCC	2.2964	7.90652e-06			ENSG00000151414	NEK7	-2.1411	4.53349e-10
ENSG00000030419	IKZF2	2.28989	0.00113049			ENSG00000196812	ZSCAN16	-2.13815	0.00243762
ENSG00000129682	FGF13	2.28938	3.1893e-05			ENSG00000165072	MAMDC2	-2.13569	4.06516e-05
ENSG00000186615	KTN1-AS1	2.28651	7.08221e-06			ENSG00000092621	PHGDH	-2.135	3.06809e-15
ENSG00000163644	PPM1K	2.28226	0.00107708			ENSG00000111012	CYP27B1	-2.13467	0.0363512
ENSG00000164236	ANKRD33B	2.28155	0.00311609			ENSG00000153823	PID1	-2.13461	9.65139e-18
ENSG00000146122	DAAM2	2.278	1.78674e-26			ENSG00000162591	MEGF6	-2.13312	1.72206e-06
ENSG00000117594	HSD11B1	2.26944	1.85091e-15			ENSG00000205710	C17orf107	-2.13203	0.000134361
ENSG00000267774	RP11-2N1.2	2.26884	0.00953143			ENSG00000167034	NKX3-1	-2.131	0.000324417
ENSG00000130066	SAT1	2.26725	8.89027e-08			ENSG00000169136	ATF5	-2.12767	1.0613e-08
ENSG00000101220	C20orf27	2.26409	1.26447e-12			ENSG00000204052	LRRC73	-2.12571	0.0275887
ENSG00000131771	PPP1R1B	2.25966	0.00684985			ENSG00000120156	TEK	-2.12356	0.00045764
ENSG00000151474	FRMD4A	2.25618	7.51171e-11			ENSG00000221949	LINC01465	-2.1219	0.000298732
ENSG00000168679	SLC16A4	2.25253	0.000307745			ENSG00000153071	DAB2	-2.1209	4.24574e-24
ENSG00000137393	RNF144B	2.24511	0.000509762			ENSG00000163393	SLC22A15	-2.11994	8.89447e-08
ENSG00000262621	LA16c-306E5.2	2.23696	0.0294333			ENSG00000101115	SALL4	-2.11883	0.000357968
ENSG00000123689	G0S2	2.23637	1.53628e-08			ENSG00000185972	CCIN	-2.11707	0.0244237
ENSG00000173599	PC	2.2361	6.85117e-14			ENSG00000125266	EFNB2	-2.11628	0.000874107
ENSG00000172179	PRL	2.23567	7.48242e-07			ENSG00000223749	MIR503HG	-2.11499	5.68337e-08
ENSG00000145990	GFOD1	2.2352	0.000981792			ENSG00000136826	KLF4	-2.11107	2.07042e-16
ENSG00000169429	CXCL8	2.23442	0.0120761			ENSG00000170421	KRT8	-2.11017	5.59487e-05
ENSG00000074416	MGLL	2.23375	4.34319e-21			ENSG00000272447	RP11-182L21.6	-2.11001	0.00028601
ENSG00000173210	ABLIM3	2.22953	1.08614e-20			ENSG00000063127	SLC6A16	-2.10957	0.0331371
ENSG00000100344	PNPLA3	2.22856	3.76328e-08			ENSG00000108379	WNT3	-2.10775	4.08549e-06
ENSG00000138162	TACC2	2.22089	4.85143e-09			ENSG00000224259	LINC01133	-2.10748	7.91281e-08
ENSG00000243244	STON1	2.21997	1.74419e-12			ENSG00000175106	TVP23C	-2.10748	4.93647e-05
ENSG00000104888	SLC17A7	2.21821	0.00047493			ENSG00000143367	TUFT1	-2.10611	3.65528e-15
ENSG00000228315	GUSBP11	2.216	0.00954186			ENSG00000121281	ADCY7	-2.10597	1.02638e-09
ENSG00000135723	FHOD1	2.2143	3.42847e-28			ENSG00000135842	FAM129A	-2.10229	1.051e-19
ENSG00000131730	CKMT2	2.21397	0.00451796			ENSG00000273145	CITF22-92A6.1	-2.10167	0.00457924
ENSG00000148053	NTRK2	2.21072	0.000119453			ENSG00000138675	FGF5	-2.10025	0.0151898
ENSG00000008256	CYTH3	2.21004	8.89183e-19			ENSG00000129009	ISLR	-2.09599	4.79218e-19
ENSG00000135617	PRADC1	2.20998	1.87713e-14			ENSG00000086991	NOX4	-2.09505	0.0161201
ENSG00000198732	SMOC1	2.20858	0.00046668			ENSG00000279689	RP11-574K11.32	-2.0949	0.000664938
ENSG00000135821	GLUL	2.20591	7.79663e-19			ENSG00000241684	ADAMTS9-AS2	-2.09461	0.0365121
ENSG00000213236	YWHAZP2	2.20558	0.0283391			ENSG00000112902	SEMA5A	-2.09434	1.31546e-08
ENSG00000132561	MATN2	2.20488	7.30648e-05			ENSG00000135931	ARMC9	-2.09371	3.87465e-10
ENSG00000022267	FHL1	2.20468	8.4481e-31			ENSG00000117122	MFAP2	-2.0937	1.75884e-10
ENSG00000102003	SYP	2.20185	0.00439153			ENSG00000113739	STC2	-2.09277	1.67815e-16
ENSG00000276600	RAB7B	2.2012	6.05254e-07			ENSG00000100336	APOL4	-2.0927	0.000457871
ENSG00000149218	ENDOD1	2.1998	5.03284e-13			ENSG00000175264	CHST1	-2.09096	1.70125e-05
ENSG00000118804	FAM47E-STBD1	2.19796	1.57634e-09			ENSG00000156711	MAPK13	-2.0901	5.11646e-10
ENSG00000261786	RP4-555D20.2	2.195	0.000512981			ENSG00000160469	BRSK1	-2.08598	0.000461994
ENSG00000164048	ZNF589	2.19465	6.30334e-06			ENSG00000114268	PFKFB4	-2.0857	7.51387e-07
ENSG00000112796	ENPP5	2.19186	0.0212567			ENSG00000129595	EPB41L4A	-2.08563	0.00172494
ENSG00000119673	ACOT2	2.19111	8.81088e-14			ENSG00000168961	LGALS9	-2.0856	0.0116612
ENSG00000130962	PRRG1	2.19051	1.8563e-18			ENSG00000144681	STAC	-2.08381	2.69341e-08
ENSG00000143416	SELENBP1	2.18883	1.85491e-19			ENSG00000197461	PDGFA	-2.08359	9.89285e-09
ENSG00000155367	PPM1J	2.18512	0.00358294			ENSG00000260083	MIR4519	-2.08239	0.00207785
ENSG00000232070	TMEM253	2.18361	0.00893508			ENSG00000184347	SLIT3	-2.08224	1.25241e-23
ENSG00000064763	FAR2	2.1811	0.0154295			ENSG00000231407	RP11-576I22.2	-2.08181	0.046814
ENSG00000184254	ALDH1A3	2.17967	4.1097e-11			ENSG00000120820	GLT8D2	-2.08158	5.25348e-10
ENSG00000256751	PLBD1-AS1	2.17945	0.00933836			ENSG00000088882	CPXM1	-2.08007	4.67494e-11
ENSG00000276278	RP11-182J1.3	2.17326	0.0258044			ENSG00000278291	RP11-172H24.4	-2.07936	0.0409551
ENSG00000094963	FMO2	2.17318	1.51776e-06			ENSG00000118898	PPL	-2.07757	0.00027618
ENSG00000078804	TP53INP2	2.16894	7.88609e-18			ENSG00000257698	RP11-620J15.3	-2.07691	6.72522e-05
ENSG00000108830	RND2	2.16731	0.0117214			ENSG00000278962	RP11-399B17.1	-2.07388	0.0112487
ENSG00000277586	NEFL	2.16455	0.00090224			ENSG00000023608	SNAPC1	-2.07331	4.13431e-09
ENSG00000111684	LPCAT3	2.16173	1.02865e-11			ENSG00000244242	IFITM10	-2.0723	2.51738e-06
ENSG00000012660	ELOVL5	2.16165	4.66774e-26			ENSG00000119922	IFIT2	-2.07215	0.000811307
ENSG00000109339	MAPK10	2.16133	0.000305252			ENSG00000143147	GPR161	-2.07042	8.53172e-14
ENSG00000169851	PCDH7	2.1612	5.32884e-06			ENSG00000168672	FAM84B	-2.06866	0.00182613
ENSG00000249242	TMEM150C	2.15996	3.26655e-05			ENSG00000106125	FAM188B	-2.06735	0.0244965
ENSG00000112576	CCND3	2.1595	3.98184e-13			ENSG00000233101	HOXB-AS3	-2.06413	0.000186491
ENSG00000126561	STAT5A	2.15672	7.69354e-14			ENSG00000154864	PIEZO2	-2.06396	0.00578124
ENSG00000147155	EBP	2.1564	1.812e-10			ENSG00000158825	CDA	-2.06286	0.0154806
ENSG00000273058	RP11-385F5.5	2.15028	0.0236017			ENSG00000106100	NOD1	-2.06186	1.15694e-10
ENSG00000196715	VKORC1L1	2.15008	2.23836e-28			ENSG00000235884	LINC00941	-2.05895	0.00233425
ENSG00000250959	GLUD1P3	2.14839	0.0156686			ENSG00000051108	HERPUD1	-2.05866	1.34997e-24
ENSG00000143554	SLC27A3	2.14636	2.17336e-11			ENSG00000112210	RAB23	-2.05779	5.99455e-08
ENSG00000168229	PTGDR	2.14585	0.00164558			ENSG00000137203	TFAP2A	-2.05353	0.017255
ENSG00000198483	ANKRD35	2.14492	0.00175035			ENSG00000069974	RAB27A	-2.05302	1.21546e-05
ENSG00000197465	GYPE	2.14243	5.40382e-05			ENSG00000103888	CEMIP	-2.05178	2.36601e-05
ENSG00000145824	CXCL14	2.14188	0.00635333			ENSG00000250299	MRPS31P4	-2.05071	0.00484642
ENSG00000111961	SASH1	2.13717	2.95702e-19			ENSG00000007237	GAS7	-2.04999	1.24286e-14
ENSG00000171522	PTGER4	2.13661	8.41686e-05			ENSG00000198673	FAM19A2	-2.04954	0.0203578
ENSG00000114480	GBE1	2.13268	3.08905e-11			ENSG00000176435	CLEC14A	-2.04738	0.000776471
ENSG00000183287	CCBE1	2.13105	1.20269e-06			ENSG00000122870	BICC1	-2.0455	8.36667e-13
ENSG00000166575	TMEM135	2.13062	2.56381e-14			ENSG00000100599	RIN3	-2.03674	1.913e-08
ENSG00000185274	WBSCR17	2.12964	0.00703926			ENSG00000248180	GAPDHP60	-2.03545	0.0102676
ENSG00000132361	CLUH	2.12624	7.95796e-15			ENSG00000077063	CTTNBP2	-2.03365	0.023113
ENSG00000124374	PAIP2B	2.12567	0.0111635			ENSG00000155304	HSPA13	-2.0331	7.87812e-13
ENSG00000233237	LINC00472	2.12418	0.00730537			ENSG00000261888	AC144831.1	-2.03262	9.45435e-07
ENSG00000109063	MYH3	2.12297	0.00548784			ENSG00000173926	MARCH3	-2.03212	9.99603e-08
ENSG00000102349	KLF8	2.12164	0.0056226			ENSG00000129422	MTUS1	-2.03034	0.00536143
ENSG00000166823	MESP1	2.12105	0.000482946			ENSG00000142065	ZFP14	-2.02969	0.00241717
ENSG00000187957	DNER	2.12093	0.00477101			ENSG00000223546	LINC00630	-2.02865	0.0284528
ENSG00000082684	SEMA5B	2.12006	3.1565e-06			ENSG00000162631	NTNG1	-2.02531	0.0001805
ENSG00000152133	GPATCH11	2.11985	7.26317e-09			ENSG00000059804	SLC2A3	-2.02321	9.40133e-12
ENSG00000119283	TRIM67	2.11823	0.00012135			ENSG00000135636	DYSF	-2.02162	0.00263442
ENSG00000185813	PCYT2	2.11747	1.41284e-16			ENSG00000197361	FBXL22	-2.0214	0.00194908
ENSG00000130876	SLC7A10	2.11683	3.87465e-10			ENSG00000087245	MMP2	-2.02122	5.48916e-16
ENSG00000078070	MCCC1	2.11608	1.96955e-12			ENSG00000114270	COL7A1	-2.01879	4.86346e-07
ENSG00000081189	MEF2C	2.11539	7.70374e-08			ENSG00000250548	RP11-47I22.2	-2.01626	0.000212131
ENSG00000167130	DOLPP1	2.11501	1.05165e-12			ENSG00000272761	LINC01279	-2.01569	1.20284e-07
ENSG00000257556	RP11-44N21.1	2.11211	0.0244916			ENSG00000136848	DAB2IP	-2.00866	1.37278e-06
ENSG00000146197	SCUBE3	2.10864	3.39349e-13			ENSG00000165983	PTER	-2.0068	1.72654e-08
ENSG00000138449	SLC40A1	2.10697	1.01458e-09			ENSG00000239523	MYLK-AS1	-2.005	0.0467474
ENSG00000253661	ZFHX4-AS1	2.10668	0.0385743			ENSG00000115252	PDE1A	-2.00176	1.30227e-08
ENSG00000135917	SLC19A3	2.1052	2.06813e-10			ENSG00000134198	TSPAN2	-1.99976	0.00821834
ENSG00000166106	ADAMTS15	2.10417	7.61754e-09			ENSG00000171658	RP11-443P15.2	-1.99906	0.0223957
ENSG00000139318	DUSP6	2.10273	1.21252e-18			ENSG00000222009	BTBD19	-1.99873	1.19916e-09
ENSG00000119927	GPAM	2.10209	1.47594e-07			ENSG00000126603	GLIS2	-1.99744	3.44446e-07
ENSG00000090376	IRAK3	2.09986	9.1103e-14			ENSG00000164220	F2RL2	-1.99587	4.48065e-06
ENSG00000133958	UNC79	2.09982	0.000416967			ENSG00000266930	CTD-2085J24.4	-1.9946	0.010745
ENSG00000196154	S100A4	2.09827	7.14892e-08			ENSG00000168785	TSPAN5	-1.99335	7.3121e-13
ENSG00000078124	ACER3	2.09753	5.36892e-11			ENSG00000182379	NXPH4	-1.99172	1.82353e-08
ENSG00000115355	CCDC88A	2.09328	3.65908e-08			ENSG00000171084	FAM86JP	-1.99141	8.30341e-05
ENSG00000162004	CCDC78	2.09057	0.0360245			ENSG00000118508	RAB32	-1.99098	4.20919e-10
ENSG00000266964	FXYD1	2.08896	0.00052858			ENSG00000272273	XXbac-BPG252P9.10	-1.98905	0.0171259
ENSG00000176834	VSIG10	2.08421	3.36267e-10			ENSG00000178878	APOLD1	-1.98891	0.000798351
ENSG00000054690	PLEKHH1	2.08315	0.00695269			ENSG00000139219	COL2A1	-1.98646	0.0152133
ENSG00000126106	TMEM53	2.08085	5.37061e-08			ENSG00000188573	FBLL1	-1.98231	0.0155892
ENSG00000169926	KLF13	2.08036	7.87919e-21			ENSG00000166046	TCP11L2	-1.98056	0.00213514
ENSG00000099337	KCNK6	2.07747	3.43283e-08			ENSG00000102879	CORO1A	-1.97837	0.0294668
ENSG00000102996	MMP15	2.07741	7.01766e-09			ENSG00000124257	NEURL2	-1.97769	0.00092208
ENSG00000279233	RP11-158L12.4	2.07663	0.000202874			ENSG00000249617	RP11-366M4.17	-1.97598	0.00949755
ENSG00000189077	TMEM120A	2.06932	5.37024e-16			ENSG00000250654	RP11-834C11.7	-1.97369	0.00265566
ENSG00000002746	HECW1	2.0676	0.0061855			ENSG00000011422	PLAUR	-1.97171	1.92612e-15
ENSG00000196917	HCAR1	2.0666	0.000201907			ENSG00000102078	SLC25A14	-1.97161	3.66767e-07
ENSG00000130477	UNC13A	2.06519	0.000127407			ENSG00000196557	CACNA1H	-1.96862	0.00137751
ENSG00000272086	CTD-2186M15.3	2.06393	0.00049589			ENSG00000154839	SKA1	-1.9672	0.0314765
ENSG00000060762	MPC1	2.05986	6.23281e-09			ENSG00000187244	BCAM	-1.96561	7.95454e-08
ENSG00000064393	HIPK2	2.05925	2.1322e-19			ENSG00000142303	ADAMTS10	-1.96532	1.96852e-08
ENSG00000185909	KLHDC8B	2.05855	3.98181e-05			ENSG00000131459	GFPT2	-1.96224	2.65577e-14
ENSG00000205517	RGL3	2.05807	0.00135996			ENSG00000204054	LINC00963	-1.96175	1.19614e-12
ENSG00000122696	SLC25A51	2.05805	1.00129e-09			ENSG00000156466	GDF6	-1.96167	0.00750421
ENSG00000163431	LMOD1	2.05748	1.57196e-12			ENSG00000087253	LPCAT2	-1.96152	4.49902e-10
ENSG00000181690	PLAG1	2.05519	0.000932267			ENSG00000173068	BNC2	-1.96032	3.87249e-12
ENSG00000271270	TMCC1-AS1	2.05449	0.000156416			ENSG00000154319	FAM167A	-1.96019	9.10349e-07
ENSG00000249741	RP11-673E1.3	2.0535	0.000131746			ENSG00000179163	FUCA1	-1.95699	1.25224e-05
ENSG00000141449	GREB1L	2.05335	6.75987e-06			ENSG00000180340	FZD2	-1.95642	6.60901e-12
ENSG00000109084	TMEM97	2.05169	3.49465e-15			ENSG00000227398	KIF9-AS1	-1.95292	0.00117498
ENSG00000270885	RASL10B	2.05042	0.00996962			ENSG00000215014	RP5-832C2.5	-1.95286	0.00618405
ENSG00000161281	COX7A1	2.04358	5.88723e-08			ENSG00000225774	SIRPAP1	-1.9519	0.000118788
ENSG00000182704	TSKU	2.04271	2.05438e-08			ENSG00000279821	RP11-1334A24.5	-1.95167	0.00105874
ENSG00000240891	PLCXD2	2.04026	0.0275861			ENSG00000170049	KCNAB3	-1.95137	0.0317739
ENSG00000213626	LBH	2.03971	3.24029e-06			ENSG00000106392	C1GALT1	-1.94981	5.61115e-10
ENSG00000171552	BCL2L1	2.03869	2.35462e-21			ENSG00000214575	CPEB1	-1.94947	0.00249602
ENSG00000156486	KCNS2	2.03867	4.75879e-06			ENSG00000115902	SLC1A4	-1.94806	7.45994e-11
ENSG00000108984	MAP2K6	2.03557	0.0346379			ENSG00000176845	METRNL	-1.94692	3.67635e-08
ENSG00000160712	IL6R	2.03365	5.21753e-06			ENSG00000100644	HIF1A	-1.94597	1.80966e-07
ENSG00000099994	SUSD2	2.03199	9.56592e-11			ENSG00000130766	SESN2	-1.94441	3.44405e-22
ENSG00000136160	EDNRB	2.03175	3.52254e-07			ENSG00000112208	BAG2	-1.94033	1.38491e-11
ENSG00000248712	CCDC153	2.03017	0.0381355			ENSG00000227825	SLC9A7P1	-1.94018	0.00363228
ENSG00000131828	PDHA1	2.02855	1.21359e-13			ENSG00000004660	CAMKK1	-1.93926	1.56506e-05
ENSG00000122971	ACADS	2.02705	4.90277e-16			ENSG00000167244	IGF2	-1.93685	3.46493e-06
ENSG00000187688	TRPV2	2.02475	5.4864e-20			ENSG00000183580	FBXL7	-1.93595	1.30972e-16
ENSG00000240583	AQP1	2.0245	0.009202			ENSG00000110427	KIAA1549L	-1.92923	1.45476e-08
ENSG00000171121	KCNMB3	2.02396	0.0302589			ENSG00000139178	C1RL	-1.92923	7.67582e-12
ENSG00000172469	MANEA	2.02231	6.80477e-06			ENSG00000040275	SPDL1	-1.92699	4.21097e-11
ENSG00000154188	ANGPT1	2.02018	2.23118e-07			ENSG00000154721	JAM2	-1.92602	1.82885e-06
ENSG00000106780	MEGF9	2.01767	2.92772e-07			ENSG00000067836	ROGDI	-1.92456	9.98707e-11
ENSG00000107099	DOCK8	2.01709	0.0133929			ENSG00000125347	IRF1	-1.92429	4.88619e-11
ENSG00000148180	GSN	2.01623	1.3968e-21			ENSG00000133466	C1QTNF6	-1.92429	3.69542e-06
ENSG00000025434	NR1H3	2.01486	2.98169e-07			ENSG00000153976	HS3ST3A1	-1.92058	0.000139868
ENSG00000054654	SYNE2	2.00744	1.479e-05			ENSG00000049323	LTBP1	-1.91782	0.000121326
ENSG00000272016	RP11-215G15.5	2.00498	0.00224073			ENSG00000151917	BEND6	-1.91716	0.0149628
ENSG00000132970	WASF3	2.00037	6.79119e-24			ENSG00000101307	SIRPB1	-1.91628	8.34897e-07
ENSG00000234857	HNRNPUL2-BSCL2	2.00032	0.00984348			ENSG00000234080	RP11-183G22.1	-1.91535	0.0311301
ENSG00000114631	PODXL2	1.99995	7.54645e-06			ENSG00000118523	CTGF	-1.91463	0.000106478
ENSG00000168792	ABHD15	1.99859	8.60581e-16			ENSG00000181619	GPR135	-1.9142	0.0184479
ENSG00000089723	OTUB2	1.99599	0.00213514			ENSG00000255248	RP11-166D19.1	-1.9124	3.20758e-07
ENSG00000167508	MVD	1.99592	2.30854e-08			ENSG00000142627	EPHA2	-1.91202	3.61009e-07
ENSG00000182318	ZSCAN22	1.99479	0.000662585			ENSG00000155760	FZD7	-1.9117	1.82353e-08
ENSG00000171503	ETFDH	1.99254	9.77582e-12			ENSG00000131435	PDLIM4	-1.91156	1.41997e-08
ENSG00000170153	RNF150	1.99199	1.02924e-09			ENSG00000176788	BASP1	-1.91089	4.03202e-10
ENSG00000168556	ING2	1.98758	0.000561216			ENSG00000232368	FTLP2	-1.9105	0.000649219
ENSG00000139133	ALG10	1.98322	0.00927415			ENSG00000198053	SIRPA	-1.90892	8.49151e-18
ENSG00000137267	TUBB2A	1.98228	2.80524e-16			ENSG00000276291	RP11-87H9.2	-1.90864	0.000100041
ENSG00000198585	NUDT16	1.98174	3.31116e-13			ENSG00000170379	FAM115C	-1.90862	0.0188511
ENSG00000134297	PLEKHA8P1	1.97739	4.92252e-07			ENSG00000239467	ERICH2	-1.90751	0.0187762
ENSG00000145779	TNFAIP8	1.977	8.13037e-07			ENSG00000186409	CCDC30	-1.90655	0.00882264
ENSG00000136856	SLC2A8	1.97697	0.0219472			ENSG00000130518	KIAA1683	-1.90644	0.00494341
ENSG00000109819	PPARGC1A	1.97206	4.03393e-06			ENSG00000187735	TCEA1	-1.90583	1.51673e-10
ENSG00000164056	SPRY1	1.9678	8.10213e-16			ENSG00000188483	IER5L	-1.90482	2.63388e-05
ENSG00000092445	TYRO3	1.9647	8.67421e-11			ENSG00000162924	REL	-1.90298	0.0423104
ENSG00000106211	HSPB1	1.96308	4.93568e-12			ENSG00000170835	CEL	-1.90192	0.0349309
ENSG00000128045	RASL11B	1.9603	1.0519e-05			ENSG00000105329	TGFB1	-1.90076	1.90348e-09
ENSG00000140511	HAPLN3	1.95847	2.22461e-05			ENSG00000168003	SLC3A2	-1.89977	9.57386e-14
ENSG00000188215	DCUN1D3	1.95402	6.13943e-12			ENSG00000183010	PYCR1	-1.89886	1.31953e-09
ENSG00000260807	RP11-161M6.2	1.95139	0.0082626			ENSG00000128641	MYO1B	-1.8982	1.97819e-08
ENSG00000166347	CYB5A	1.95113	4.00394e-06			ENSG00000205090	TMEM240	-1.89788	0.00590981
ENSG00000139354	GAS2L3	1.95011	0.00238932			ENSG00000175048	ZDHHC14	-1.89522	3.85781e-06
ENSG00000162616	DNAJB4	1.9493	0.000143306			ENSG00000157613	CREB3L1	-1.89514	1.38058e-11
ENSG00000118596	SLC16A7	1.94833	4.84492e-06			ENSG00000140459	CYP11A1	-1.8943	7.90652e-06
ENSG00000165272	AQP3	1.94668	0.000100422			ENSG00000116584	ARHGEF2	-1.8942	8.34141e-23
ENSG00000171241	SHCBP1	1.94618	0.00232966			ENSG00000182492	BGN	-1.89407	5.21742e-16
ENSG00000114790	ARHGEF26	1.94405	0.000113115			ENSG00000269439	CTD-3131K8.2	-1.89288	0.000868319
ENSG00000178537	SLC25A20	1.94403	4.73053e-08			ENSG00000214016	RP6-105D16.1	-1.89282	0.0476809
ENSG00000135476	ESPL1	1.94324	0.000440459			ENSG00000198795	ZNF521	-1.89278	7.34129e-07
ENSG00000144668	ITGA9	1.94287	3.16305e-05			ENSG00000134775	FHOD3	-1.89243	1.64054e-07
ENSG00000081760	AACS	1.94279	1.14216e-13			ENSG00000185565	LSAMP	-1.8906	0.000286288
ENSG00000125246	CLYBL	1.94275	0.00259946			ENSG00000101825	MXRA5	-1.88995	1.08076e-11
ENSG00000106123	EPHB6	1.94244	9.07128e-05			ENSG00000188868	ZNF563	-1.88956	0.0257402
ENSG00000123364	HOXC13	1.94209	5.5063e-05			ENSG00000120254	MTHFD1L	-1.88771	9.41474e-17
ENSG00000257337	RP11-983P16.4	1.94072	0.00258518			ENSG00000139182	CLSTN3	-1.88607	2.64686e-05
ENSG00000225855	RUSC1-AS1	1.93964	0.0185969			ENSG00000163694	RBM47	-1.88579	0.017298
ENSG00000128016	ZFP36	1.9377	3.47724e-10			ENSG00000128591	FLNC	-1.88544	1.43535e-08
ENSG00000135926	TMBIM1	1.93698	7.29137e-21			ENSG00000236404	VLDLR-AS1	-1.88491	0.0266822
ENSG00000134463	ECHDC3	1.93595	0.00148285			ENSG00000246174	KCTD21-AS1	-1.88465	0.00160936
ENSG00000179750	APOBEC3B	1.93346	0.0186445			ENSG00000175505	CLCF1	-1.88244	3.5159e-06
ENSG00000174749	C4orf32	1.93243	3.05761e-09			ENSG00000240694	PNMA2	-1.88213	4.51824e-09
ENSG00000099260	PALMD	1.93002	6.40957e-07			ENSG00000100228	RAB36	-1.88118	3.45877e-05
ENSG00000119711	ALDH6A1	1.92968	9.76912e-09			ENSG00000164953	TMEM67	-1.87637	0.00607871
ENSG00000143942	CHAC2	1.92946	0.00280099			ENSG00000204262	COL5A2	-1.87623	5.04193e-24
ENSG00000108219	TSPAN14	1.92944	1.37663e-12			ENSG00000148841	ITPRIP	-1.87574	2.34673e-14
ENSG00000182890	GLUD2	1.92775	0.00028277			ENSG00000137501	SYTL2	-1.8754	2.7841e-06
ENSG00000163702	IL17RC	1.92731	3.02251e-09			ENSG00000255346	NOX5	-1.87534	0.033082
ENSG00000253163	RP11-443C10.1	1.92519	0.00806898			ENSG00000120833	SOCS2	-1.87443	1.44567e-08
ENSG00000134318	ROCK2	1.92477	1.00129e-09			ENSG00000129474	AJUBA	-1.87335	3.78412e-16
ENSG00000261220	RP11-629O1.2	1.92461	0.00529355			ENSG00000106105	GARS	-1.86979	2.68886e-24
ENSG00000256116	RP11-783K16.14	1.92288	0.0397112			ENSG00000038427	VCAN	-1.86958	4.75377e-13
ENSG00000114166	KAT2B	1.92012	0.00646545			ENSG00000243649	CFB	-1.86923	0.00926472
ENSG00000134057	CCNB1	1.91671	8.26872e-06			ENSG00000082482	KCNK2	-1.86776	3.90459e-06
ENSG00000100412	ACO2	1.91497	3.49235e-15			ENSG00000113448	PDE4D	-1.86642	9.9008e-11
ENSG00000187193	MT1X	1.91366	0.00576834			ENSG00000182752	PAPPA	-1.86621	2.38787e-12
ENSG00000115306	SPTBN1	1.91098	3.03095e-14			ENSG00000145623	OSMR	-1.8657	2.54863e-15
ENSG00000197043	ANXA6	1.91097	4.02473e-22			ENSG00000160999	SH2B2	-1.86475	0.0112535
ENSG00000151117	TMEM86A	1.90904	1.16635e-05			ENSG00000162702	ZNF281	-1.86456	1.13454e-08
ENSG00000120129	DUSP1	1.90837	4.78987e-10			ENSG00000182463	TSHZ2	-1.86403	2.58375e-11
ENSG00000072071	LPHN1	1.90818	2.20128e-11			ENSG00000156273	BACH1	-1.86373	1.35637e-07
ENSG00000067064	IDI1	1.90702	5.24092e-12			ENSG00000185499	MUC1	-1.86178	6.37524e-05
ENSG00000173267	SNCG	1.90685	0.0398694			ENSG00000205213	LGR4	-1.85976	9.04614e-05
ENSG00000135218	CD36	1.9003	3.64023e-16			ENSG00000216775	RP1-152L7.5	-1.85947	0.0356473
ENSG00000245848	CEBPA	1.89874	5.50792e-08			ENSG00000131015	ULBP2	-1.85866	0.00203876
ENSG00000078401	EDN1	1.89809	0.00491343			ENSG00000019991	HGF	-1.85635	0.00159502
ENSG00000109452	INPP4B	1.89804	0.0172566			ENSG00000184635	ZNF93	-1.85387	0.00244539
ENSG00000135318	NT5E	1.89701	1.8709e-14			ENSG00000260916	CCPG1	-1.85232	1.80601e-06
ENSG00000134121	CHL1	1.89581	6.58401e-05			ENSG00000279369	RP11-51F16.1	-1.85218	0.0159067
ENSG00000241990	PRR34-AS1	1.89476	0.026919			ENSG00000121552	CSTA	-1.85176	6.67401e-05
ENSG00000141298	SSH2	1.89434	3.9031e-06			ENSG00000152049	KCNE4	-1.8507	7.69796e-11
ENSG00000185561	TLCD2	1.8941	6.11883e-05			ENSG00000164983	TMEM65	-1.84937	2.03785e-06
ENSG00000176714	CCDC121	1.89341	0.0164719			ENSG00000129667	RHBDF2	-1.84774	2.21289e-05
ENSG00000104361	NIPAL2	1.89286	3.35909e-09			ENSG00000104691	UBXN8	-1.84725	0.0018672
ENSG00000124615	MOCS1	1.88963	6.36741e-14			ENSG00000079102	RUNX1T1	-1.84545	5.3865e-08
ENSG00000161647	MPP3	1.88954	2.30001e-11			ENSG00000132000	PODNL1	-1.84361	4.38576e-05
ENSG00000186350	RXRA	1.8873	6.16058e-12			ENSG00000134247	PTGFRN	-1.84354	7.82225e-20
ENSG00000159884	CCDC107	1.88661	2.53346e-16			ENSG00000138650	PCDH10	-1.84335	0.0354775
ENSG00000127564	PKMYT1	1.88629	0.016936			ENSG00000132821	VSTM2L	-1.84275	2.61793e-05
ENSG00000141447	OSBPL1A	1.88601	5.89749e-09			ENSG00000166147	FBN1	-1.84087	8.66541e-13
ENSG00000198648	STK39	1.88397	4.81477e-07			ENSG00000131196	NFATC1	-1.84033	1.00232e-08
ENSG00000131153	GINS2	1.88349	0.0434448			ENSG00000203722	RAET1G	-1.83988	0.000924094
ENSG00000139567	ACVRL1	1.88341	6.72259e-08			ENSG00000124788	ATXN1	-1.83974	3.98939e-06
ENSG00000100605	ITPK1	1.88063	2.19117e-11			ENSG00000204899	MZT1	-1.83939	0.00127923
ENSG00000132196	HSD17B7	1.87966	0.000174873			ENSG00000148848	ADAM12	-1.83753	8.09008e-28
ENSG00000242114	MTFP1	1.8782	0.00198892			ENSG00000127399	LRRC61	-1.83681	0.0185423
ENSG00000185585	OLFML2A	1.87312	0.00538637			ENSG00000140859	KIFC3	-1.83583	1.54668e-07
ENSG00000196139	AKR1C3	1.87272	1.55131e-11			ENSG00000124802	EEF1E1	-1.83557	0.0100225
ENSG00000253368	TRNP1	1.87238	1.20861e-07			ENSG00000254726	MEX3A	-1.83406	6.73113e-07
ENSG00000086712	TXLNG	1.87161	3.62483e-09			ENSG00000197415	VEPH1	-1.83308	0.000190172
ENSG00000158258	CLSTN2	1.86805	0.000653539			ENSG00000248049	UBA6-AS1	-1.83276	0.00823401
ENSG00000119929	CUTC	1.86755	3.24985e-09			ENSG00000169231	THBS3	-1.83263	1.33057e-15
ENSG00000090776	EFNB1	1.86578	1.43312e-09			ENSG00000186567	CEACAM19	-1.83233	0.00235368
ENSG00000153944	MSI2	1.86263	0.00223021			ENSG00000143867	OSR1	-1.83227	1.27161e-12
ENSG00000023330	ALAS1	1.86184	2.26696e-15			ENSG00000196151	WDSUB1	-1.83217	0.000453459
ENSG00000221866	PLXNA4	1.8587	1.72365e-11			ENSG00000197375	SLC22A5	-1.83147	0.00738591
ENSG00000078053	AMPH	1.85816	1.54657e-12			ENSG00000165821	SALL2	-1.83133	0.000881282
ENSG00000260065	CTA-445C9.15	1.85773	0.00114504			ENSG00000203772	SPRN	-1.83098	0.0474409
ENSG00000154127	UBASH3B	1.85623	7.41565e-05			ENSG00000099139	PCSK5	-1.82621	4.78453e-12
ENSG00000117602	RCAN3	1.85559	0.0221774			ENSG00000169902	TPST1	-1.82532	2.41256e-14
ENSG00000221968	FADS3	1.85477	1.42673e-13			ENSG00000279030	RP11-212I21.3	-1.82503	1.71049e-08
ENSG00000134070	IRAK2	1.85432	0.00129592			ENSG00000182771	GRID1	-1.82441	3.44052e-05
ENSG00000184227	ACOT1	1.85412	1.16295e-09			ENSG00000141574	SECTM1	-1.82383	0.00799802
ENSG00000101000	PROCR	1.85205	2.85728e-16			ENSG00000137507	LRRC32	-1.82202	2.08773e-08
ENSG00000153179	RASSF3	1.85193	1.28326e-08			ENSG00000213397	HAUS7	-1.82023	0.00537425
ENSG00000158234	FAIM	1.8519	0.00145868			ENSG00000186907	RTN4RL2	-1.81881	0.0154717
ENSG00000130193	THEM6	1.85167	1.52098e-06			ENSG00000154134	ROBO3	-1.81862	0.000129007
ENSG00000079215	SLC1A3	1.85114	0.0124753			ENSG00000125354	SEPT6	-1.81705	9.11665e-07
ENSG00000167549	CORO6	1.85103	0.000110421			ENSG00000227811	FAM212B-AS1	-1.81666	0.00114504
ENSG00000279041	CTD-2373N4.3	1.85094	0.00687846			ENSG00000171223	JUNB	-1.81449	0.000369394
ENSG00000067798	NAV3	1.85044	2.76358e-08			ENSG00000169594	BNC1	-1.81381	0.000129557
ENSG00000169239	CA5B	1.84936	0.000200581			ENSG00000276791	CTD-2270P14.5	-1.81239	0.035568
ENSG00000151376	ME3	1.84862	2.22176e-06			ENSG00000251192	ZNF674	-1.81218	0.0320726
ENSG00000167705	RILP	1.84173	1.80313e-05			ENSG00000228451	SDAD1P1	-1.81097	0.00286169
ENSG00000125746	EML2	1.8404	1.03624e-10			ENSG00000172379	ARNT2	-1.81089	3.83563e-05
ENSG00000139641	ESYT1	1.83996	3.9037e-20			ENSG00000274370	AC144831.3	-1.81075	0.000368634
ENSG00000149485	FADS1	1.83919	4.15763e-10			ENSG00000104047	DTWD1	-1.81065	8.88964e-08
ENSG00000168924	LETM1	1.83551	4.8938e-07			ENSG00000166246	C16orf71	-1.80959	0.0053126
ENSG00000140876	NUDT7	1.83289	0.000312608			ENSG00000111665	CDCA3	-1.80925	0.00385998
ENSG00000055813	CCDC85A	1.83248	3.45764e-05			ENSG00000136717	BIN1	-1.80904	8.27465e-13
ENSG00000152818	UTRN	1.83037	1.37332e-07			ENSG00000159164	SV2A	-1.80861	1.93308e-06
ENSG00000105379	ETFB	1.82943	1.49512e-05			ENSG00000100342	APOL1	-1.80851	6.72463e-10
ENSG00000159433	STARD9	1.82941	3.37399e-05			ENSG00000115525	ST3GAL5	-1.8081	8.374e-06
ENSG00000137713	PPP2R1B	1.82818	6.65444e-13			ENSG00000151778	SERP2	-1.80785	0.000626878
ENSG00000101955	SRPX	1.8235	2.4577e-28			ENSG00000275719	CTB-147N14.6	-1.80772	0.00658422
ENSG00000231889	TRAF3IP2-AS1	1.82332	0.00539049			ENSG00000112186	CAP2	-1.80707	0.000932678
ENSG00000143149	ALDH9A1	1.82271	9.79489e-12			ENSG00000124216	SNAI1	-1.80536	1.26447e-12
ENSG00000160209	PDXK	1.82229	5.0226e-05			ENSG00000213846	AC098614.2	-1.80509	0.00143243
ENSG00000099797	TECR	1.82227	1.95695e-09			ENSG00000163565	IFI16	-1.80425	2.54546e-10
ENSG00000184349	EFNA5	1.82048	0.000307576			ENSG00000111678	C12orf57	-1.80329	1.34415e-07
ENSG00000075073	TACR2	1.81829	0.027272			ENSG00000125650	PSPN	-1.8007	0.00108756
ENSG00000112972	HMGCS1	1.81784	3.19357e-13			ENSG00000115738	ID2	-1.79797	9.80304e-08
ENSG00000133027	PEMT	1.81781	5.14897e-08			ENSG00000140285	FGF7	-1.79605	1.78493e-07
ENSG00000196781	TLE1	1.81678	7.3427e-13			ENSG00000165507	C10orf10	-1.79574	1.28829e-08
ENSG00000143819	EPHX1	1.81425	1.92447e-20			ENSG00000241127	YAE1D1	-1.79563	0.000107306
ENSG00000160285	LSS	1.81056	1.39668e-07			ENSG00000264885	RP11-815I9.4	-1.79439	0.0229503
ENSG00000163659	TIPARP	1.8071	0.000237507			ENSG00000223804	CH17-472G23.2	-1.79339	0.042814
ENSG00000126803	HSPA2	1.80658	5.80907e-06			ENSG00000143333	RGS16	-1.79025	0.00155792
ENSG00000259330	INAFM2	1.80584	3.78834e-05			ENSG00000171150	SOCS5	-1.78931	1.32461e-09
ENSG00000245060	LINC00847	1.80444	6.60174e-05			ENSG00000187840	EIF4EBP1	-1.78905	4.25331e-09
ENSG00000213694	S1PR3	1.80389	5.1824e-06			ENSG00000241014	RP11-244H3.1	-1.78904	0.000903002
ENSG00000125454	SLC25A19	1.803	8.26225e-08			ENSG00000136982	DSCC1	-1.78897	0.000581066
ENSG00000141664	ZCCHC2	1.80255	1.99299e-07			ENSG00000197191	CYSRT1	-1.78707	0.0385438
ENSG00000158859	ADAMTS4	1.80183	1.63018e-06			ENSG00000135049	AGTPBP1	-1.78701	0.00295861
ENSG00000235043	TECRP1	1.80095	1.78081e-05			ENSG00000140025	EFCAB11	-1.78588	0.00458913
ENSG00000235501	RP4-639F20.1	1.80063	0.00385998			ENSG00000185480	PARPBP	-1.78582	0.00513653
ENSG00000100714	MTHFD1	1.80059	1.00548e-12			ENSG00000196083	IL1RAP	-1.78553	5.86844e-05
ENSG00000125510	OPRL1	1.79833	0.00151808			ENSG00000138587	MNS1	-1.78519	0.0470623
ENSG00000164308	ERAP2	1.79655	9.1954e-07			ENSG00000124813	RUNX2	-1.78487	0.000234453
ENSG00000123146	CD97	1.79607	1.24272e-19			ENSG00000139675	HNRNPA1L2	-1.78437	0.0242917
ENSG00000066583	ISOC1	1.79495	1.37297e-05			ENSG00000104435	STMN2	-1.78297	2.07947e-06
ENSG00000169174	PCSK9	1.79465	0.00013127			ENSG00000179476	C14orf28	-1.78211	0.0292735
ENSG00000171051	FPR1	1.79303	0.0167742			ENSG00000197208	SLC22A4	-1.78177	0.00135612
ENSG00000258498	DIO3OS	1.79303	0.005256			ENSG00000108854	SMURF2	-1.78156	1.52098e-06
ENSG00000051620	HEBP2	1.79093	5.29499e-06			ENSG00000120658	ENOX1	-1.78084	0.000277432
ENSG00000163739	CXCL1	1.78998	0.00498034			ENSG00000139514	SLC7A1	-1.7797	5.18097e-14
ENSG00000160439	RDH13	1.78938	0.000218059			ENSG00000168675	LDLRAD4	-1.77847	0.000789127
ENSG00000091140	DLD	1.78734	9.3596e-08			ENSG00000112245	PTP4A1	-1.77827	2.33991e-08
ENSG00000188312	CENPP	1.78724	0.000826477			ENSG00000197121	PGAP1	-1.77515	9.72206e-05
ENSG00000118503	TNFAIP3	1.7871	5.13889e-10			ENSG00000259207	ITGB3	-1.77388	2.3185e-06
ENSG00000166321	NUDT13	1.78707	0.0358			ENSG00000004139	SARM1	-1.77305	3.76014e-06
ENSG00000138074	SLC5A6	1.78704	9.13432e-09			ENSG00000158158	CNNM4	-1.7724	8.95031e-08
ENSG00000196544	C17orf59	1.78518	5.13271e-06			ENSG00000156453	PCDH1	-1.77232	0.000989206
ENSG00000198355	PIM3	1.78278	2.872e-06			ENSG00000244405	ETV5	-1.77062	6.41329e-10
ENSG00000153310	FAM49B	1.78244	5.43599e-05			ENSG00000166741	NNMT	-1.77043	1.24014e-06
ENSG00000143919	CAMKMT	1.78233	0.0238165			ENSG00000278709	RP5-1059L7.1	-1.77028	0.0468146
ENSG00000253304	TMEM200B	1.78123	7.51691e-08			ENSG00000177106	EPS8L2	-1.76981	4.59921e-08
ENSG00000137198	GMPR	1.78103	0.00279073			ENSG00000185904	LINC00839	-1.76938	0.0220889
ENSG00000175745	NR2F1	1.78085	2.93843e-06			ENSG00000139899	CBLN3	-1.76884	0.00287809
ENSG00000134668	SPOCD1	1.78039	4.41628e-08			ENSG00000033170	FUT8	-1.76873	7.71259e-08
ENSG00000170145	SIK2	1.77956	8.32503e-12			ENSG00000084636	COL16A1	-1.76828	1.45187e-08
ENSG00000131378	RFTN1	1.7742	8.84014e-10			ENSG00000179431	FJX1	-1.76441	3.00369e-07
ENSG00000138641	HERC3	1.77377	0.000118788			ENSG00000101773	RBBP8	-1.76364	5.4433e-05
ENSG00000046889	PREX2	1.77359	0.0326657			ENSG00000149582	TMEM25	-1.76356	0.00338251
ENSG00000258920	FOXN3-AS1	1.77316	0.000955108			ENSG00000120093	HOXB3	-1.76257	8.53028e-10
ENSG00000188015	S100A3	1.77199	0.0420452			ENSG00000166173	LARP6	-1.76184	6.00884e-17
ENSG00000161980	POLR3K	1.77077	5.87042e-07			ENSG00000248810	RP11-362F19.1	-1.76183	0.0482612
ENSG00000111077	TENC1	1.76899	3.01212e-23			ENSG00000152953	STK32B	-1.76167	0.000939297
ENSG00000247137	RP11-727A23.5	1.76741	0.0306126			ENSG00000196562	SULF2	-1.76161	4.50991e-14
ENSG00000133835	HSD17B4	1.76544	4.11563e-09			ENSG00000166900	STX3	-1.76116	1.12755e-06
ENSG00000187098	MITF	1.76537	1.3231e-12			ENSG00000105281	SLC1A5	-1.7607	1.60051e-10
ENSG00000197766	CFD	1.76528	0.00188923			ENSG00000056277	ZNF280C	-1.75988	0.0497589
ENSG00000115993	TRAK2	1.76474	5.08216e-09			ENSG00000144061	NPHP1	-1.75914	0.000853105
ENSG00000164764	SBSPON	1.76467	0.00532708			ENSG00000177425	PAWR	-1.75545	2.68567e-07
ENSG00000177076	ACER2	1.7644	0.0113025			ENSG00000170456	DENND5B	-1.75373	0.000349468
ENSG00000172366	FAM195A	1.7638	0.00198264			ENSG00000246985	SOCS2-AS1	-1.75293	2.77564e-05
ENSG00000116711	PLA2G4A	1.76344	0.00119429			ENSG00000255090	RP11-820L6.1	-1.75243	0.00775752
ENSG00000126709	IFI6	1.76257	1.43535e-08			ENSG00000154783	FGD5	-1.75182	0.0182656
ENSG00000011198	ABHD5	1.7624	2.72497e-05			ENSG00000165434	PGM2L1	-1.75032	0.00118567
ENSG00000141232	TOB1	1.75924	5.408e-12			ENSG00000006327	TNFRSF12A	-1.75025	0.000723589
ENSG00000122729	ACO1	1.75585	3.22665e-13			ENSG00000237651	C2orf74	-1.74959	0.020005
ENSG00000198719	DLL1	1.75459	0.00161013			ENSG00000133874	RNF122	-1.74745	3.06385e-05
ENSG00000236333	TRHDE-AS1	1.7542	0.0100262			ENSG00000198046	ZNF667	-1.74501	0.0144708
ENSG00000178573	MAF	1.75099	4.75879e-06			ENSG00000137573	SULF1	-1.74385	0.00122548
ENSG00000153721	CNKSR3	1.75006	1.00492e-06			ENSG00000270804	CTD-2583A14.11	-1.74371	0.0327653
ENSG00000228889	UBAC2-AS1	1.74956	0.0406066			ENSG00000121989	ACVR2A	-1.7421	0.000480615
ENSG00000100767	PAPLN	1.74891	0.00343276			ENSG00000175426	PCSK1	-1.74189	3.61465e-05
ENSG00000160447	PKN3	1.74877	0.0126049			ENSG00000061656	SPAG4	-1.74134	6.28345e-05
ENSG00000144199	FAHD2B	1.74873	0.00115			ENSG00000213996	TM6SF2	-1.74103	0.0356768
ENSG00000214274	ANG	1.74744	0.0020219			ENSG00000182580	EPHB3	-1.73995	6.78428e-06
ENSG00000138829	FBN2	1.7472	5.57363e-09			ENSG00000168502	MTCL1	-1.73992	1.94655e-06
ENSG00000132386	SERPINF1	1.74717	1.02681e-05			ENSG00000110492	MDK	-1.73971	3.88798e-06
ENSG00000205221	VIT	1.74653	7.11785e-06			ENSG00000256594	RP11-705C15.2	-1.73881	0.0216096
ENSG00000151572	ANO4	1.74577	0.00607871			ENSG00000110852	CLEC2B	-1.7381	0.00172419
ENSG00000165409	TSHR	1.74558	0.0170755			ENSG00000177337	DLGAP1-AS1	-1.73787	0.00223482
ENSG00000130270	ATP8B3	1.74492	0.0256055			ENSG00000072682	P4HA2	-1.73703	1.03441e-10
ENSG00000110921	MVK	1.74334	8.816e-06			ENSG00000143816	WNT9A	-1.73617	0.0448665
ENSG00000099875	MKNK2	1.7412	1.34138e-06			ENSG00000003096	KLHL13	-1.73597	0.0237408
ENSG00000170522	ELOVL6	1.74076	3.85677e-06			ENSG00000141837	CACNA1A	-1.73567	0.000383015
ENSG00000102359	SRPX2	1.74004	1.15502e-10			ENSG00000120318	ARAP3	-1.7352	4.73044e-07
ENSG00000162129	CLPB	1.73928	3.26228e-09			ENSG00000166750	SLFN5	-1.73369	4.13179e-11
ENSG00000250091	DNAH10OS	1.73921	0.0346504			ENSG00000163359	COL6A3	-1.73285	8.28924e-20
ENSG00000132793	LPIN3	1.73874	4.22319e-05			ENSG00000186684	CYP27C1	-1.73013	0.028083
ENSG00000117399	CDC20	1.73812	3.58944e-07			ENSG00000152952	PLOD2	-1.72993	4.29467e-08
ENSG00000150764	DIXDC1	1.73718	1.36663e-08			ENSG00000111554	MDM1	-1.72808	4.54979e-06
ENSG00000087586	AURKA	1.73605	0.000315789			ENSG00000096433	ITPR3	-1.7276	1.04245e-14
ENSG00000116141	MARK1	1.73395	3.06945e-05			ENSG00000185215	TNFAIP2	-1.72654	7.68357e-10
ENSG00000128262	POM121L9P	1.73327	1.94243e-05			ENSG00000137845	ADAM10	-1.72584	2.48237e-13
ENSG00000258484	SPESP1	1.73287	0.0248851			ENSG00000141753	IGFBP4	-1.72574	9.37909e-06
ENSG00000160326	SLC2A6	1.73284	1.53276e-05			ENSG00000111674	ENO2	-1.72565	4.53109e-08
ENSG00000004399	PLXND1	1.7325	7.01465e-10			ENSG00000049540	ELN	-1.72542	1.11913e-05
ENSG00000120899	PTK2B	1.73035	2.7099e-09			ENSG00000170190	SLC16A5	-1.72435	4.58673e-06
ENSG00000187068	C3orf70	1.72903	6.7668e-05			ENSG00000114739	ACVR2B	-1.72018	0.0268749
ENSG00000107984	DKK1	1.72848	3.63809e-09			ENSG00000149781	FERMT3	-1.71899	0.00444149
ENSG00000133142	TCEAL4	1.72779	1.57634e-09			ENSG00000006118	TMEM132A	-1.7179	3.28165e-06
ENSG00000074181	NOTCH3	1.72719	1.30045e-07			ENSG00000124249	KCNK15	-1.71728	0.0111837
ENSG00000130584	ZBTB46	1.72612	0.0198823			ENSG00000102024	PLS3	-1.71448	1.04087e-05
ENSG00000163584	RPL22L1	1.72565	0.00010233			ENSG00000116151	MORN1	-1.71356	0.000310099
ENSG00000182118	FAM89A	1.72496	2.11152e-12			ENSG00000138386	NAB1	-1.71301	3.41614e-06
ENSG00000227671	MIR3916	1.72445	0.0190478			ENSG00000130635	COL5A1	-1.71255	9.31405e-10
ENSG00000172115	CYCS	1.72297	3.90811e-09			ENSG00000105722	ERF	-1.71235	0.00045546
ENSG00000235823	LINC00263	1.72287	0.0186342			ENSG00000161835	GRASP	-1.71087	0.00162452
ENSG00000105855	ITGB8	1.72171	0.00357831			ENSG00000111670	GNPTAB	-1.71085	1.24509e-07
ENSG00000196850	PPTC7	1.72145	1.33583e-06			ENSG00000133026	MYH10	-1.71077	4.79098e-09
ENSG00000146376	ARHGAP18	1.72078	2.27371e-05			ENSG00000125122	LRRC29	-1.71055	0.00398584
ENSG00000169891	REPS2	1.72075	0.00130069			ENSG00000204941	PSG5	-1.70933	0.000112715
ENSG00000099998	GGT5	1.71761	0.000183654			ENSG00000197183	NOL4L	-1.70912	0.000151635
ENSG00000165868	HSPA12A	1.7168	1.52706e-09			ENSG00000221883	ARIH2OS	-1.70911	0.00959357
ENSG00000009413	REV3L	1.71641	7.1693e-07			ENSG00000046604	DSG2	-1.70693	0.00344914
ENSG00000003402	CFLAR	1.71539	1.0425e-09			ENSG00000091039	OSBPL8	-1.70506	1.96204e-08
ENSG00000117791	MARC2	1.71437	0.00122548			ENSG00000110811	LEPREL2	-1.70405	1.72152e-05
ENSG00000262454	RP11-65J21.3	1.7132	0.0396368			ENSG00000130382	MLLT1	-1.70286	6.96044e-09
ENSG00000175198	PCCA	1.71252	3.93974e-06			ENSG00000247240	UBL7-AS1	-1.70185	0.0046883
ENSG00000158769	F11R	1.71236	0.0113478			ENSG00000067840	PDZD4	-1.70134	0.0255875
ENSG00000175899	A2M	1.71169	3.51079e-10			ENSG00000108947	EFNB3	-1.70128	0.000683709
ENSG00000136111	TBC1D4	1.71068	3.30227e-07			ENSG00000143320	CRABP2	-1.7012	4.77504e-09
ENSG00000269044	CTC-429P9.3	1.70942	0.0210102			ENSG00000088970	KIZ	-1.70066	3.85906e-06
ENSG00000133318	RTN3	1.70826	2.59932e-12			ENSG00000203780	FANK1	-1.69979	0.000458629
ENSG00000213253	CTC-250I14.1	1.70763	0.0207651			ENSG00000198814	GK	-1.69213	0.00482647
ENSG00000197140	ADAM32	1.70705	0.0225762			ENSG00000044459	CNTLN	-1.69037	0.00270866
ENSG00000184178	SCFD2	1.70635	4.29384e-09			ENSG00000175898	CTD-2369P2.2	-1.68926	6.81414e-05
ENSG00000133056	PIK3C2B	1.70602	7.96882e-07			ENSG00000163818	LZTFL1	-1.68871	0.000564408
ENSG00000144746	ARL6IP5	1.70587	7.64988e-06			ENSG00000178187	ZNF454	-1.68762	0.0310308
ENSG00000170759	KIF5B	1.70369	5.55017e-07			ENSG00000147889	CDKN2A	-1.68752	0.0477488
ENSG00000054793	ATP9A	1.70244	1.31416e-15			ENSG00000174628	IQCK	-1.68334	0.0157515
ENSG00000084754	HADHA	1.70136	3.45617e-17			ENSG00000105825	TFPI2	-1.68141	0.00662977
ENSG00000182134	TDRKH	1.7005	0.0274589			ENSG00000162373	BEND5	-1.67978	0.0361199
ENSG00000144040	SFXN5	1.70031	0.00363326			ENSG00000128602	SMO	-1.67739	1.19167e-07
ENSG00000104228	TRIM35	1.69833	1.34288e-15			ENSG00000169855	ROBO1	-1.67614	2.92511e-11
ENSG00000103449	SALL1	1.69832	0.0104705			ENSG00000170989	S1PR1	-1.67536	0.000180654
ENSG00000166123	GPT2	1.69799	5.50787e-06			ENSG00000234684	SDCBP2-AS1	-1.67527	0.021424
ENSG00000139209	SLC38A4	1.69745	0.000547441			ENSG00000067445	TRO	-1.67519	4.4133e-05
ENSG00000184209	SNRNP35	1.69568	6.59864e-06			ENSG00000154263	ABCA10	-1.67355	0.0290053
ENSG00000135114	OASL	1.69506	0.00175845			ENSG00000168140	VASN	-1.6729	9.57699e-05
ENSG00000236296	GUSBP5	1.69484	0.014251			ENSG00000177989	ODF3B	-1.67092	0.00249602
ENSG00000079308	TNS1	1.69478	1.41508e-08			ENSG00000172432	GTPBP2	-1.66774	8.55091e-15
ENSG00000154027	AK5	1.69333	0.00882264			ENSG00000253305	PCDHGB6	-1.66718	9.69399e-06
ENSG00000181649	PHLDA2	1.69205	0.0030356			ENSG00000188112	C6orf132	-1.66669	0.000332294
ENSG00000147119	CHST7	1.69097	0.0350594			ENSG00000171680	PLEKHG5	-1.666	0.00781379
ENSG00000025039	RRAGD	1.68883	0.0314209			ENSG00000168209	DDIT4	-1.66508	5.22248e-05
ENSG00000067113	PPAP2A	1.68878	3.45864e-09			ENSG00000130592	LSP1	-1.66415	0.000793545
ENSG00000162882	HAAO	1.68867	0.0499539			ENSG00000150527	CTAGE5	-1.66385	0.00520314
ENSG00000147251	DOCK11	1.68827	2.45298e-05			ENSG00000131941	RHPN2	-1.66374	0.000997559
ENSG00000158966	CACHD1	1.68636	6.11296e-08			ENSG00000224032	EPB41L4A-AS1	-1.66359	3.55904e-05
ENSG00000115226	FNDC4	1.68475	6.08959e-06			ENSG00000142632	ARHGEF19	-1.66345	5.3351e-05
ENSG00000171914	TLN2	1.68417	2.81327e-11			ENSG00000178607	ERN1	-1.66078	1.18309e-07
ENSG00000198743	SLC5A3	1.67735	0.000125817			ENSG00000132003	ZSWIM4	-1.65781	0.00430428
ENSG00000141441	GAREM	1.67448	0.000654893			ENSG00000141934	PPAP2C	-1.65769	0.0210667
ENSG00000227946	AC007383.3	1.67444	0.0440626			ENSG00000100626	GALNT16	-1.65659	0.019567
ENSG00000144362	PHOSPHO2	1.67395	0.0338254			ENSG00000104863	LIN7B	-1.65592	0.0120973
ENSG00000014914	MTMR11	1.67365	0.0113478			ENSG00000090971	NAT14	-1.65585	6.23719e-06
ENSG00000169914	OTUD3	1.67354	0.00332692			ENSG00000279207	RP11-159D12.8	-1.65579	0.00266504
ENSG00000110074	FOXRED1	1.67207	1.58257e-05			ENSG00000198835	GJC2	-1.65565	0.0073739
ENSG00000139832	RAB20	1.67114	0.000125397			ENSG00000117155	SSX2IP	-1.65504	0.0484612
ENSG00000115414	FN1	1.6695	1.57634e-09			ENSG00000136425	CIB2	-1.65386	0.00988957
ENSG00000256235	SMIM3	1.66921	8.08703e-06			ENSG00000219773	RP11-506B6.3	-1.65384	0.0268568
ENSG00000196263	ZNF471	1.66901	0.00306723			ENSG00000185158	LRRC37B	-1.65323	0.0321391
ENSG00000279204	RP11-175K6.2	1.66851	0.00208595			ENSG00000154493	C10orf90	-1.6531	0.027818
ENSG00000005810	MYCBP2	1.66787	3.9573e-09			ENSG00000111817	DSE	-1.65307	1.53369e-06
ENSG00000122863	CHST3	1.66746	8.83433e-09			ENSG00000196605	ZNF846	-1.65276	0.0210202
ENSG00000204652	RPS26P8	1.6673	0.0318982			ENSG00000119950	MXI1	-1.65095	3.1326e-09
ENSG00000101384	JAG1	1.66628	1.47378e-09			ENSG00000130779	CLIP1	-1.65025	6.8302e-07
ENSG00000047346	FAM214A	1.66588	0.00289429			ENSG00000105327	BBC3	-1.64719	0.00643965
ENSG00000273329	RP11-448A19.1	1.66573	0.0342783			ENSG00000065802	ASB1	-1.64559	2.07831e-08
ENSG00000187446	CHP1	1.66487	1.25476e-09			ENSG00000152377	SPOCK1	-1.64542	1.73012e-12
ENSG00000156735	BAG4	1.664	0.000497998			ENSG00000225614	ZNF469	-1.64385	3.73262e-05
ENSG00000181035	SLC25A42	1.66316	0.000156698			ENSG00000164692	COL1A2	-1.64345	2.99932e-08
ENSG00000168078	PBK	1.66311	0.0279546			ENSG00000183098	GPC6	-1.64311	4.7416e-14
ENSG00000178177	LCORL	1.66287	0.0260124			ENSG00000125675	GRIA3	-1.64284	7.37381e-05
ENSG00000138615	CILP	1.66143	0.0010528			ENSG00000227051	C14orf132	-1.6419	5.99314e-08
ENSG00000181751	C5orf30	1.66	0.00572644			ENSG00000229852	RP11-398K22.12	-1.64164	0.0223309
ENSG00000171451	DSEL	1.65911	2.06885e-06			ENSG00000152409	JMY	-1.6408	0.000351164
ENSG00000196547	MAN2A2	1.659	2.11926e-07			ENSG00000152217	SETBP1	-1.6403	3.61455e-05
ENSG00000235162	C12orf75	1.65791	3.44174e-06			ENSG00000160255	ITGB2	-1.6398	0.0300607
ENSG00000106351	AGFG2	1.65728	9.95104e-05			ENSG00000179361	ARID3B	-1.63961	0.0271184
ENSG00000167363	FN3K	1.65493	0.000844669			ENSG00000230795	HLA-K	-1.6394	0.0460122
ENSG00000222011	FAM185A	1.65437	0.0413373			ENSG00000253276	CCDC71L	-1.63924	5.84691e-06
ENSG00000278882	AC253572.1	1.65426	0.0448087			ENSG00000204387	C6orf48	-1.63873	1.65946e-08
ENSG00000107738	C10orf54	1.65328	8.36939e-11			ENSG00000163462	TRIM46	-1.63827	0.0351052
ENSG00000137274	BPHL	1.65268	3.35635e-07			ENSG00000177943	MAMDC4	-1.63821	0.00388077
ENSG00000189129	PLAC9	1.65186	0.00150472			ENSG00000271254	AC240274.1	-1.63805	5.68337e-08
ENSG00000140961	OSGIN1	1.65033	0.0022977			ENSG00000171812	COL8A2	-1.63745	0.00295164
ENSG00000126391	FRMD8	1.64874	5.13115e-07			ENSG00000170915	PAQR8	-1.63737	0.0205029
ENSG00000280143	AP000892.6	1.64793	1.26705e-05			ENSG00000116761	CTH	-1.63665	6.70333e-05
ENSG00000272520	CTD-2044J15.2	1.64777	0.0276461			ENSG00000169071	ROR2	-1.63582	8.81754e-07
ENSG00000170791	CHCHD7	1.64694	0.000370903			ENSG00000178093	TSSK6	-1.63435	0.0479666
ENSG00000262246	CORO7	1.64682	0.00381146			ENSG00000138617	PARP16	-1.63388	6.02122e-05
ENSG00000085117	CD82	1.64636	0.000713463			ENSG00000135314	KHDC1	-1.63324	0.0324431
ENSG00000140374	ETFA	1.64429	1.80326e-05			ENSG00000027075	PRKCH	-1.63305	0.00805955
ENSG00000071575	TRIB2	1.64365	5.48838e-05			ENSG00000214530	STARD10	-1.63169	0.0201413
ENSG00000152234	ATP5A1	1.64343	5.79509e-11			ENSG00000171492	LRRC8D	-1.63105	3.35623e-05
ENSG00000117036	ETV3	1.6434	2.78336e-07			ENSG00000260077	RP11-254F7.2	-1.63038	0.024176
ENSG00000072134	EPN2	1.64209	6.87923e-07			ENSG00000196118	C16orf93	-1.63029	0.00837228
ENSG00000179862	CITED4	1.64196	0.0227583			ENSG00000100219	XBP1	-1.62975	2.98898e-08
ENSG00000170542	SERPINB9	1.64119	4.53786e-05			ENSG00000177374	HIC1	-1.62969	9.08684e-05
ENSG00000137310	TCF19	1.63985	0.00389975			ENSG00000167693	NXN	-1.6279	3.04427e-05
ENSG00000148400	NOTCH1	1.63906	9.18153e-05			ENSG00000235649	MXRA5Y	-1.6273	0.0249258
ENSG00000121691	CAT	1.63572	1.26712e-09			ENSG00000115415	STAT1	-1.62673	4.18294e-10
ENSG00000105339	DENND3	1.63526	0.00563499			ENSG00000240065	PSMB9	-1.62669	0.00343382
ENSG00000181192	DHTKD1	1.63398	2.07986e-09			ENSG00000146733	PSPH	-1.62515	0.000138506
ENSG00000121057	AKAP1	1.6334	7.84904e-07			ENSG00000136104	RNASEH2B	-1.62404	0.000136065
ENSG00000086544	ITPKC	1.63338	3.58262e-10			ENSG00000179588	ZFPM1	-1.62386	0.00295047
ENSG00000173218	VANGL1	1.63335	1.71316e-06			ENSG00000251493	FOXD1	-1.62368	0.000133503
ENSG00000088832	FKBP1A	1.6327	4.59689e-14			ENSG00000178996	SNX18	-1.6233	1.41901e-10
ENSG00000116704	SLC35D1	1.63044	6.57193e-07			ENSG00000036672	USP2	-1.62304	0.0380761
ENSG00000185345	PARK2	1.6297	0.00402718			ENSG00000070882	OSBPL3	-1.62202	0.00207363
ENSG00000243989	ACY1	1.62905	0.00606694			ENSG00000174572	RP11-209A2.1	-1.62158	0.035161
ENSG00000113790	EHHADH	1.62898	0.0219444			ENSG00000184838	PRR16	-1.62148	0.00629202
ENSG00000143409	FAM63A	1.6288	0.000834582			ENSG00000127334	DYRK2	-1.62139	2.76174e-08
ENSG00000161048	NAPEPLD	1.62854	0.00728476			ENSG00000234362	AC104654.2	-1.62097	0.00358839
ENSG00000132423	COQ3	1.62825	0.0168202			ENSG00000204767	FAM196B	-1.62055	0.0101412
ENSG00000175662	TOM1L2	1.62752	2.50061e-07			ENSG00000013588	GPRC5A	-1.62028	0.00352391
ENSG00000198722	UNC13B	1.62666	9.3543e-06			ENSG00000188542	DUSP28	-1.62001	0.0247778
ENSG00000183864	TOB2	1.62594	7.49599e-11			ENSG00000187605	TET3	-1.61839	0.00299244
ENSG00000103150	MLYCD	1.625	1.57212e-08			ENSG00000176971	FIBIN	-1.61834	4.81353e-06
ENSG00000206527	PTPLB	1.62448	2.62546e-09			ENSG00000132436	FIGNL1	-1.61819	0.0332795
ENSG00000117335	CD46	1.62279	2.04635e-05			ENSG00000139880	CDH24	-1.61699	7.96461e-05
ENSG00000116039	ATP6V1B1	1.61896	0.0121102			ENSG00000247095	MIR210HG	-1.61674	2.61702e-06
ENSG00000110721	CHKA	1.61881	0.000480615			ENSG00000167601	AXL	-1.6165	9.52121e-07
ENSG00000198624	CCDC69	1.61835	2.78982e-12			ENSG00000171388	APLN	-1.61597	0.000732732
ENSG00000152782	PANK1	1.61715	0.00175863			ENSG00000099625	C19orf26	-1.61576	0.0040336
ENSG00000047634	SCML1	1.61709	0.00272304			ENSG00000183386	FHL3	-1.61193	0.000189251
ENSG00000163932	PRKCD	1.61675	2.05763e-08			ENSG00000178966	RMI1	-1.61173	0.0370715
ENSG00000165304	MELK	1.6155	0.0043378			ENSG00000196505	GDAP2	-1.61166	0.0058066
ENSG00000165355	FBXO33	1.61549	0.000110491			ENSG00000121653	MAPK8IP1	-1.61134	7.17104e-08
ENSG00000093144	ECHDC1	1.61468	1.52811e-06			ENSG00000114251	WNT5A	-1.61102	2.5515e-05
ENSG00000245812	RP11-175K6.1	1.61454	0.000120099			ENSG00000104635	SLC39A14	-1.60981	3.11542e-10
ENSG00000277072	STAG3L2	1.61308	0.015614			ENSG00000131873	CHSY1	-1.60948	2.59551e-09
ENSG00000164330	EBF1	1.61216	1.87366e-15			ENSG00000153048	CARHSP1	-1.60848	3.3776e-06
ENSG00000184500	PROS1	1.61085	1.65611e-05			ENSG00000140450	ARRDC4	-1.60721	0.000223458
ENSG00000186480	INSIG1	1.60899	0.000428922			ENSG00000182199	SHMT2	-1.60635	1.11866e-09
ENSG00000183060	LYSMD4	1.608	0.00449427			ENSG00000132434	LANCL2	-1.6056	1.87754e-05
ENSG00000175040	CHST2	1.60791	3.71369e-06			ENSG00000006652	IFRD1	-1.60465	5.80907e-06
ENSG00000177542	SLC25A22	1.60738	0.000106232			ENSG00000196730	DAPK1	-1.60265	4.1649e-06
ENSG00000083720	OXCT1	1.60674	0.00255953			ENSG00000109072	VTN	-1.60203	5.80344e-08
ENSG00000077157	PPP1R12B	1.60574	2.50878e-05			ENSG00000121904	CSMD2	-1.60186	0.000211345
ENSG00000125434	SLC25A35	1.60532	0.000338507			ENSG00000050405	LIMA1	-1.60122	9.70212e-06
ENSG00000128268	MGAT3	1.60461	0.00841819			ENSG00000159208	CIART	-1.60119	0.0498688
ENSG00000158201	ABHD3	1.6046	0.00884678			ENSG00000168038	ULK4	-1.60103	0.0258445
ENSG00000108179	PPIF	1.60331	5.77658e-08			ENSG00000168060	NAALADL1	-1.60036	0.00696013
ENSG00000184678	HIST2H2BE	1.60205	0.00456718			ENSG00000258947	TUBB3	-1.5997	0.026454
ENSG00000139323	POC1B	1.60181	0.0042331			ENSG00000218336	TENM3	-1.59923	3.10515e-07
ENSG00000088298	EDEM2	1.6015	9.30661e-09			ENSG00000182240	BACE2	-1.59888	2.75431e-08
ENSG00000131174	COX7B	1.60064	5.31479e-08			ENSG00000169946	ZFPM2	-1.59854	1.17214e-05
ENSG00000091136	LAMB1	1.59972	5.90642e-09			ENSG00000101236	RNF24	-1.59755	2.30316e-09
ENSG00000164253	WDR41	1.5997	9.02648e-05			ENSG00000106462	EZH2	-1.59659	0.00118005
ENSG00000179152	TCAIM	1.59832	0.000104952			ENSG00000132718	SYT11	-1.59631	6.46981e-06
ENSG00000278177	RP11-632L2.2	1.59813	0.0266153			ENSG00000135540	NHSL1	-1.59596	1.92819e-07
ENSG00000156521	TYSND1	1.59811	6.91385e-06			ENSG00000130176	CNN1	-1.59357	0.0103264
ENSG00000101986	ABCD1	1.59734	0.000449536			ENSG00000181896	ZNF101	-1.59342	0.0104833
ENSG00000126215	XRCC3	1.59594	0.000500699			ENSG00000088727	KIF9	-1.59333	0.0476378
ENSG00000108389	MTMR4	1.5957	6.02122e-05			ENSG00000138944	KIAA1644	-1.59219	9.34856e-06
ENSG00000108861	DUSP3	1.59551	1.32695e-08			ENSG00000013619	MAMLD1	-1.59179	0.000295613
ENSG00000117480	FAAH	1.59489	0.0333435			ENSG00000144802	NFKBIZ	-1.59138	0.00167264
ENSG00000147813	NAPRT	1.5946	0.00295194			ENSG00000219626	FAM228B	-1.59123	0.0278931
ENSG00000099377	HSD3B7	1.59406	0.000306803			ENSG00000126785	RHOJ	-1.59045	0.036344
ENSG00000162869	PPP1R21	1.59345	2.76924e-05			ENSG00000260231	JHDM1D-AS1	-1.59036	0.00451693
ENSG00000163638	ADAMTS9	1.59277	2.10976e-07			ENSG00000076043	REXO2	-1.58998	3.79582e-08
ENSG00000188290	HES4	1.59218	0.0314025			ENSG00000119917	IFIT3	-1.58877	0.00644831
ENSG00000109794	FAM149A	1.59191	0.000478567			ENSG00000266208	CTD-2267D19.3	-1.58689	0.00383567
ENSG00000128536	CDHR3	1.59153	0.0225762			ENSG00000128590	DNAJB9	-1.58683	0.000251182
ENSG00000066322	ELOVL1	1.59136	5.3188e-09			ENSG00000176401	EID2B	-1.58668	0.0490674
ENSG00000139531	SUOX	1.59131	1.01537e-06			ENSG00000184898	RBM43	-1.5864	0.0083149
ENSG00000268516	CTD-3138B18.5	1.59015	0.0214718			ENSG00000167595	PROSER3	-1.5841	0.00023605
ENSG00000105552	BCAT2	1.58964	2.61202e-06			ENSG00000091986	CCDC80	-1.58336	1.85221e-07
ENSG00000250312	ZNF718	1.58855	0.0477488			ENSG00000096093	EFHC1	-1.58222	0.00140242
ENSG00000131943	C19orf12	1.58817	3.3081e-06			ENSG00000169992	NLGN2	-1.58221	3.17269e-09
ENSG00000109743	BST1	1.58793	1.40493e-08			ENSG00000177674	AGTRAP	-1.58195	0.00307317
ENSG00000177363	LRRN4CL	1.58785	0.00635333			ENSG00000178695	KCTD12	-1.5818	0.000124101
ENSG00000198689	SLC9A6	1.58721	0.000883965			ENSG00000105655	ISYNA1	-1.57865	1.86707e-05
ENSG00000173153	ESRRA	1.58656	3.13954e-06			ENSG00000175354	PTPN2	-1.57785	0.000390319
ENSG00000117682	DHDDS	1.58629	8.45516e-10			ENSG00000169184	MN1	-1.57512	3.52683e-06
ENSG00000236060	HSPB1P1	1.58616	0.000852349			ENSG00000189060	H1F0	-1.57405	5.86493e-05
ENSG00000101460	MAP1LC3A	1.58589	0.000572663			ENSG00000185869	ZNF829	-1.57395	0.0325996
ENSG00000259291	RP11-617F23.1	1.58451	0.00662977			ENSG00000166986	MARS	-1.57257	7.01951e-21
ENSG00000168237	GLYCTK	1.58223	0.00383771			ENSG00000155090	KLF10	-1.5722	7.73479e-11
ENSG00000267272	LINC01140	1.58183	0.008656			ENSG00000148154	UGCG	-1.57216	0.00136669
ENSG00000168781	PPIP5K1	1.57977	0.00061201			ENSG00000086619	ERO1LB	-1.57211	0.0438251
ENSG00000083123	BCKDHB	1.57866	0.00126315			ENSG00000138756	BMP2K	-1.57149	5.76123e-05
ENSG00000106003	LFNG	1.57837	0.000178958			ENSG00000149177	PTPRJ	-1.57144	2.07124e-06
ENSG00000140545	MFGE8	1.57805	2.44359e-11			ENSG00000136630	HLX	-1.57079	0.00906341
ENSG00000138160	KIF11	1.57801	0.0198735			ENSG00000070081	NUCB2	-1.57001	1.50145e-06
ENSG00000187699	C2orf88	1.57753	0.00277872			ENSG00000131669	NINJ1	-1.56838	2.62237e-05
ENSG00000117479	SLC19A2	1.57749	3.0702e-05			ENSG00000145819	ARHGAP26	-1.56789	1.20153e-06
ENSG00000114098	ARMC8	1.57734	3.76648e-05			ENSG00000121578	B4GALT4	-1.56675	2.06885e-06
ENSG00000174306	ZHX3	1.57716	1.45928e-09			ENSG00000143951	WDPCP	-1.56594	0.0117724
ENSG00000160752	FDPS	1.57698	5.42978e-08			ENSG00000116260	QSOX1	-1.56584	1.02967e-08
ENSG00000215251	FASTKD5	1.57587	8.49882e-07			ENSG00000218582	GAPDHP63	-1.56494	0.0357475
ENSG00000165819	METTL3	1.57578	2.25594e-06			ENSG00000267534	S1PR2	-1.56481	0.000810887
ENSG00000140939	NOL3	1.57524	0.00170227			ENSG00000102802	MEDAG	-1.5647	2.81953e-05
ENSG00000042493	CAPG	1.57518	8.72178e-07			ENSG00000156313	RPGR	-1.56427	0.0491836
ENSG00000102393	GLA	1.57474	1.16193e-05			ENSG00000197062	ZSCAN26	-1.56298	0.00566329
ENSG00000082438	COBLL1	1.57416	2.13018e-05			ENSG00000162496	DHRS3	-1.56255	2.50423e-06
ENSG00000106348	IMPDH1	1.57368	2.01215e-09			ENSG00000154358	OBSCN	-1.56157	0.0322275
ENSG00000082397	EPB41L3	1.57317	1.53889e-06			ENSG00000170836	PPM1D	-1.56127	0.000136375
ENSG00000280187	CTC-351M12.1	1.57256	0.00547245			ENSG00000198860	TSEN15	-1.56119	0.000115693
ENSG00000096968	JAK2	1.57251	0.01179			ENSG00000168944	CEP120	-1.56087	0.00224008
ENSG00000154040	CABYR	1.57222	0.0375085			ENSG00000115942	ORC2	-1.55954	0.000337372
ENSG00000011376	LARS2	1.57168	1.44507e-08			ENSG00000254122	PCDHGB7	-1.55939	1.68135e-05
ENSG00000065534	MYLK	1.57146	0.000212925			ENSG00000125844	RRBP1	-1.55933	3.5742e-06
ENSG00000106344	RBM28	1.57137	2.37849e-07			ENSG00000153094	BCL2L11	-1.5584	9.59712e-05
ENSG00000090924	PLEKHG2	1.57131	1.11521e-12			ENSG00000128581	IFT22	-1.55784	1.59281e-05
ENSG00000257093	KIAA1147	1.57091	0.0171259			ENSG00000177508	IRX3	-1.55599	3.07458e-05
ENSG00000250571	GLI4	1.56994	0.000427288			ENSG00000166949	SMAD3	-1.5554	3.65832e-06
ENSG00000119471	HSDL2	1.56962	5.12431e-06			ENSG00000152580	IGSF10	-1.55533	0.00260202
ENSG00000107554	DNMBP	1.5695	1.35743e-09			ENSG00000095303	PTGS1	-1.55511	0.000217587
ENSG00000091483	FH	1.56921	3.1345e-05			ENSG00000107821	KAZALD1	-1.55344	0.0184268
ENSG00000188001	TPRG1	1.56653	0.0453526			ENSG00000160766	GBAP1	-1.55288	0.0236191
ENSG00000123243	ITIH5	1.56623	1.39907e-08			ENSG00000163629	PTPN13	-1.55261	3.37868e-05
ENSG00000142961	MOB3C	1.56557	0.000136966			ENSG00000170677	SOCS6	-1.55218	3.55105e-06
ENSG00000073578	SDHA	1.56389	3.59091e-08			ENSG00000184205	TSPYL2	-1.55165	1.77884e-05
ENSG00000129473	BCL2L2	1.56375	0.000279104			ENSG00000136490	LIMD2	-1.55132	0.00505091
ENSG00000153363	LINC00467	1.56352	0.024634			ENSG00000105711	SCN1B	-1.54928	0.0010986
ENSG00000163170	BOLA3	1.56351	0.00451796			ENSG00000187634	SAMD11	-1.54878	0.00943784
ENSG00000164118	CEP44	1.563	0.00548016			ENSG00000143178	TBX19	-1.54834	0.0405477
ENSG00000138760	SCARB2	1.56263	2.77008e-10			ENSG00000138180	CEP55	-1.54814	0.0331053
ENSG00000172201	ID4	1.56236	0.000277579			ENSG00000167157	PRRX2	-1.54686	0.00216373
ENSG00000166813	KIF7	1.56231	0.00019438			ENSG00000125945	ZNF436	-1.54681	6.56608e-05
ENSG00000140564	FURIN	1.56214	3.97495e-05			ENSG00000141526	SLC16A3	-1.546	0.0120431
ENSG00000172348	RCAN2	1.5617	0.0171463			ENSG00000141519	CCDC40	-1.54593	0.00668528
ENSG00000200087	SNORA73B	1.56168	0.0446478			ENSG00000180447	GAS1	-1.54565	0.000532831
ENSG00000184602	SNN	1.56082	8.60124e-06			ENSG00000188242	PP7080	-1.545	0.00822369
ENSG00000261295	RP11-524D16__A.3	1.5597	0.0318333			ENSG00000136770	DNAJC1	-1.54421	7.41826e-11
ENSG00000189058	APOD	1.559	0.000214463			ENSG00000130340	SNX9	-1.54342	6.92051e-16
ENSG00000136153	LMO7	1.55818	0.000163822			ENSG00000177406	RP11-218M22.1	-1.54323	0.0144342
ENSG00000132623	ANKEF1	1.55781	0.0363428			ENSG00000120708	TGFBI	-1.54276	0.000104952
ENSG00000138413	IDH1	1.55715	0.000219141			ENSG00000074935	TUBE1	-1.54242	0.00215219
ENSG00000070371	CLTCL1	1.55659	1.52056e-06			ENSG00000185650	ZFP36L1	-1.54235	1.24468e-06
ENSG00000196187	TMEM63A	1.55614	2.2884e-07			ENSG00000134901	KDELC1	-1.54224	5.3351e-05
ENSG00000180817	PPA1	1.55562	0.00277148			ENSG00000161544	CYGB	-1.5415	0.000192751
ENSG00000196159	FAT4	1.55356	0.000693127			ENSG00000182175	RGMA	-1.5407	0.00221611
ENSG00000087116	ADAMTS2	1.55354	1.01599e-11			ENSG00000115594	IL1R1	-1.54046	1.53643e-20
ENSG00000042286	AIFM2	1.55321	2.63435e-08			ENSG00000164294	GPX8	-1.54039	3.33844e-05
ENSG00000007944	MYLIP	1.553	0.000215939			ENSG00000117676	RPS6KA1	-1.54025	0.0198171
ENSG00000099341	PSMD8	1.55252	3.86156e-05			ENSG00000113460	BRIX1	-1.54004	8.03682e-08
ENSG00000075702	WDR62	1.5525	0.00574797			ENSG00000198496	NBR2	-1.53916	0.015759
ENSG00000140740	UQCRC2	1.55111	2.54667e-06			ENSG00000013392	RWDD2A	-1.53911	0.00332692
ENSG00000143153	ATP1B1	1.55103	0.000599098			ENSG00000152402	GUCY1A2	-1.53863	0.0147445
ENSG00000136867	SLC31A2	1.55094	0.00226278			ENSG00000156136	DCK	-1.53844	0.022189
ENSG00000132763	MMACHC	1.55087	0.00279592			ENSG00000177426	TGIF1	-1.53829	3.25118e-05
ENSG00000134824	FADS2	1.54991	2.01762e-10			ENSG00000137876	RSL24D1	-1.53798	3.57546e-05
ENSG00000109861	CTSC	1.54953	4.73816e-11			ENSG00000096654	ZNF184	-1.53798	0.0225762
ENSG00000140905	GCSH	1.54767	0.02371			ENSG00000011028	MRC2	-1.53723	9.30564e-06
ENSG00000116459	ATP5F1	1.54751	1.29694e-06			ENSG00000272888	AC013394.2	-1.53668	0.00446165
ENSG00000165501	LRR1	1.54712	0.000650398			ENSG00000166224	SGPL1	-1.53618	4.03446e-06
ENSG00000103994	ZNF106	1.54686	5.0624e-05			ENSG00000111906	HDDC2	-1.5358	3.67785e-06
ENSG00000090013	BLVRB	1.54611	0.000170906			ENSG00000130600	H19	-1.53493	0.00804394
ENSG00000104375	STK3	1.5456	2.47535e-06			ENSG00000164985	PSIP1	-1.53294	0.000176777
ENSG00000198873	GRK5	1.54559	7.49367e-08			ENSG00000104881	PPP1R13L	-1.53282	0.0123401
ENSG00000165124	SVEP1	1.54473	0.000100041			ENSG00000167695	FAM57A	-1.53265	1.71282e-05
ENSG00000118257	NRP2	1.54462	3.93836e-06			ENSG00000196498	NCOR2	-1.53224	0.00121784
ENSG00000166619	BLCAP	1.54453	8.74177e-10			ENSG00000185010	F8	-1.53162	0.00760439
ENSG00000123130	ACOT9	1.54383	5.79311e-05			ENSG00000032742	IFT88	-1.53156	0.0356403
ENSG00000108788	MLX	1.54369	2.8257e-06			ENSG00000150510	FAM124A	-1.53121	0.00527849
ENSG00000106415	GLCCI1	1.54348	0.000791695			ENSG00000128340	RAC2	-1.5293	0.00542264
ENSG00000132840	BHMT2	1.54325	0.00462364			ENSG00000198853	RUSC2	-1.52896	3.99148e-05
ENSG00000120690	ELF1	1.54295	1.54668e-07			ENSG00000033030	ZCCHC8	-1.52782	0.00513653
ENSG00000116830	TTF2	1.54215	0.00263233			ENSG00000137193	PIM1	-1.52744	2.65528e-15
ENSG00000105849	TWISTNB	1.54159	0.00134976			ENSG00000088280	ASAP3	-1.52654	7.11739e-09
ENSG00000167280	ENGASE	1.54086	0.0046795			ENSG00000101134	DOK5	-1.52594	0.000385346
ENSG00000138356	AOX1	1.54067	1.92281e-05			ENSG00000143079	CTTNBP2NL	-1.52445	1.60206e-05
ENSG00000172765	TMCC1	1.54019	1.87509e-08			ENSG00000198513	ATL1	-1.5239	0.0182671
ENSG00000189337	KAZN	1.53894	8.83792e-05			ENSG00000169744	LDB2	-1.52232	0.00920252
ENSG00000181195	PENK	1.53836	0.00548784			ENSG00000121297	TSHZ3	-1.52165	0.000389484
ENSG00000035403	VCL	1.53789	8.64497e-13			ENSG00000186352	ANKRD37	-1.52124	0.000450837
ENSG00000165806	CASP7	1.53703	2.19137e-05			ENSG00000136010	ALDH1L2	-1.52094	7.35455e-11
ENSG00000006744	ELAC2	1.53653	7.06127e-10			ENSG00000174428	GTF2IRD2B	-1.51974	0.00395189
ENSG00000113119	TMCO6	1.53618	0.00616061			ENSG00000144476	ACKR3	-1.51968	6.93272e-09
ENSG00000156381	ANKRD9	1.53564	2.26238e-05			ENSG00000120860	CCDC53	-1.51949	0.000659286
ENSG00000135362	PRR5L	1.53546	4.36989e-05			ENSG00000175727	MLXIP	-1.51848	7.64221e-06
ENSG00000113161	HMGCR	1.5352	5.03162e-05			ENSG00000169604	ANTXR1	-1.51834	8.58436e-06
ENSG00000136367	ZFHX2	1.53513	0.00841931			ENSG00000136603	SKIL	-1.51809	0.00200061
ENSG00000144357	UBR3	1.53469	9.25438e-06			ENSG00000101928	MOSPD1	-1.51743	0.0173127
ENSG00000169083	AR	1.53284	0.000475195			ENSG00000125848	FLRT3	-1.51735	0.0324208
ENSG00000143196	DPT	1.5326	1.62193e-05			ENSG00000169122	FAM110B	-1.51659	2.38181e-08
ENSG00000114378	HYAL1	1.53186	0.0237488			ENSG00000205978	NYNRIN	-1.51611	0.000731111
ENSG00000111696	NT5DC3	1.53135	0.00698169			ENSG00000128923	FAM63B	-1.51575	0.00890601
ENSG00000107872	FBXL15	1.5311	0.0311293			ENSG00000111981	ULBP1	-1.51565	0.00462795
ENSG00000157600	TMEM164	1.53042	4.16492e-06			ENSG00000178764	ZHX2	-1.51513	2.73724e-06
ENSG00000173421	CCDC36	1.53019	0.0317739			ENSG00000072195	SPEG	-1.51469	0.00582985
ENSG00000166839	ANKDD1A	1.52933	0.0120606			ENSG00000154359	LONRF1	-1.51421	0.0327333
ENSG00000241839	PLEKHO2	1.52906	2.6713e-06			ENSG00000175130	MARCKSL1	-1.51403	1.1726e-05
ENSG00000123342	MMP19	1.52897	3.31111e-09			ENSG00000135750	KCNK1	-1.5139	0.0210204
ENSG00000183624	HMCES	1.52844	0.000339922			ENSG00000111371	SLC38A1	-1.51376	0.000890813
ENSG00000124785	NRN1	1.52778	3.50351e-06			ENSG00000076053	RBM7	-1.51097	0.0268203
ENSG00000198947	DMD	1.52745	0.00244497			ENSG00000139146	FAM60A	-1.5103	0.0202175
ENSG00000143198	MGST3	1.52733	0.013104			ENSG00000065665	SEC61A2	-1.50939	0.00583651
ENSG00000247077	PGAM5	1.52557	3.69177e-06			ENSG00000137496	IL18BP	-1.50935	0.0453197
ENSG00000139428	MMAB	1.52466	7.3088e-06			ENSG00000065615	CYB5R4	-1.50909	0.00781379
ENSG00000133731	IMPA1	1.52458	0.0063963			ENSG00000140044	JDP2	-1.50777	5.98582e-05
ENSG00000166170	BAG5	1.52399	3.87224e-05			ENSG00000136379	ABHD17C	-1.50719	0.0028232
ENSG00000138029	HADHB	1.52333	3.62483e-09			ENSG00000196369	SRGAP2B	-1.50702	0.0103862
ENSG00000151729	SLC25A4	1.52311	0.00216716			ENSG00000148814	LRRC27	-1.50682	0.000548431
ENSG00000008394	MGST1	1.52259	0.000661525			ENSG00000159363	ATP13A2	-1.50667	0.000153797
ENSG00000185052	SLC24A3	1.52246	0.0499855			ENSG00000171160	MORN4	-1.50573	0.0056968
ENSG00000167191	GPRC5B	1.52197	6.76952e-05			ENSG00000179562	GCC1	-1.50546	1.78081e-05
ENSG00000177119	ANO6	1.52123	4.26951e-06			ENSG00000204634	TBC1D8	-1.50498	5.17941e-07
ENSG00000162959	MEMO1	1.52041	0.00747205			ENSG00000162407	PPAP2B	-1.50388	2.16324e-07
ENSG00000186260	MKL2	1.52024	5.13558e-06			ENSG00000167103	PIP5KL1	-1.50314	0.00662977
ENSG00000150712	MTMR12	1.52003	2.31935e-07			ENSG00000159176	CSRP1	-1.50263	0.0044617
ENSG00000175105	ZNF654	1.51989	0.00868409			ENSG00000117862	TXNDC12	-1.50229	1.64245e-08
ENSG00000141524	TMC6	1.51982	0.0280359			ENSG00000180398	MCFD2	-1.50185	6.70308e-08
ENSG00000170577	SIX2	1.51923	0.0465205			ENSG00000276107	CTD-2033D15.2	-1.50161	0.0085196
ENSG00000004779	NDUFAB1	1.51901	0.000472091			ENSG00000182197	EXT1	-1.50117	3.61455e-05
ENSG00000064999	ANKS1A	1.51894	0.000595297			ENSG00000116497	S100PBP	-1.49963	1.53276e-05
ENSG00000147439	BIN3	1.5184	7.95201e-05			ENSG00000143847	PPFIA4	-1.49921	0.00968726
ENSG00000122912	SLC25A16	1.51777	0.0189207			ENSG00000125730	C3	-1.4986	6.46598e-09
ENSG00000278535	DHRS11	1.51736	0.0311038			ENSG00000179954	SSC5D	-1.49844	0.00363346
ENSG00000179085	DPM3	1.51594	0.00170282			ENSG00000116991	SIPA1L2	-1.49842	6.37524e-05
ENSG00000138032	PPM1B	1.51569	0.0120195			ENSG00000119508	NR4A3	-1.49737	0.0214555
ENSG00000148730	EIF4EBP2	1.51503	1.05693e-10			ENSG00000104427	ZC2HC1A	-1.49732	0.0471774
ENSG00000164976	KIAA1161	1.51453	0.0242917			ENSG00000122884	P4HA1	-1.49726	1.54465e-05
ENSG00000124782	RREB1	1.5145	0.00030988			ENSG00000089876	DHX32	-1.49669	1.76746e-07
ENSG00000163710	PCOLCE2	1.51433	0.00142759			ENSG00000172915	NBEA	-1.49666	0.0222667
ENSG00000203485	INF2	1.5142	1.73857e-05			ENSG00000171603	CLSTN1	-1.49608	2.2397e-08
ENSG00000214114	MYCBP	1.51393	0.00933836			ENSG00000099284	H2AFY2	-1.49584	2.90095e-05
ENSG00000235065	RPL24P2	1.51376	0.0041016			ENSG00000213064	SFT2D2	-1.49583	2.98807e-07
ENSG00000166446	CDYL2	1.51359	0.0028961			ENSG00000101849	TBL1X	-1.49531	1.20281e-08
ENSG00000100297	MCM5	1.51331	0.00150561			ENSG00000089123	TASP1	-1.49514	0.0417938
ENSG00000116871	MAP7D1	1.51299	9.74892e-05			ENSG00000113456	RAD1	-1.49492	0.000615485
ENSG00000112992	NNT	1.51292	1.22654e-07			ENSG00000228232	GAPDHP1	-1.49426	0.00553332
ENSG00000144677	CTDSPL	1.51174	1.66e-06			ENSG00000157240	FZD1	-1.4941	2.01555e-05
ENSG00000143382	ADAMTSL4	1.51146	0.00145143			ENSG00000123384	LRP1	-1.49378	0.000770858
ENSG00000075234	TTC38	1.51083	0.000175991			ENSG00000142949	PTPRF	-1.49361	0.00120035
ENSG00000183160	TMEM119	1.51048	0.000654893			ENSG00000169371	SNUPN	-1.49356	0.00622472
ENSG00000116096	SPR	1.50982	0.000108646			ENSG00000026103	FAS	-1.49285	0.000872989
ENSG00000137767	SQRDL	1.50953	0.000735332			ENSG00000173530	TNFRSF10D	-1.49202	2.90764e-06
ENSG00000174332	GLIS1	1.50884	0.0211807			ENSG00000151067	CACNA1C	-1.49184	1.27774e-06
ENSG00000185825	BCAP31	1.50845	3.62402e-05			ENSG00000157077	ZFYVE9	-1.49154	0.000269834
ENSG00000167543	TP53I13	1.50699	0.0197189			ENSG00000197905	TEAD4	-1.49041	0.00917909
ENSG00000145390	USP53	1.5066	0.00054637			ENSG00000166507	NDST2	-1.48953	0.0032184
ENSG00000145358	DDIT4L	1.50659	0.0182475			ENSG00000151690	MFSD6	-1.48921	0.000597436
ENSG00000078687	TNRC6C	1.50593	0.0254625			ENSG00000085511	MAP3K4	-1.48872	5.981e-05
ENSG00000184992	BRI3BP	1.5057	0.0113959			ENSG00000269352	AC018766.5	-1.48836	0.0463737
ENSG00000116106	EPHA4	1.50539	7.95201e-05			ENSG00000180611	MB21D2	-1.48791	0.0244916
ENSG00000164898	C7orf55	1.50467	0.011043			ENSG00000138080	EMILIN1	-1.48683	0.0192229
ENSG00000146776	ATXN7L1	1.50458	0.00743002			ENSG00000162607	USP1	-1.48641	0.00198143
ENSG00000163344	PMVK	1.50363	0.000174365			ENSG00000213523	SRA1	-1.48553	2.88552e-06
ENSG00000179091	CYC1	1.50325	1.03011e-05			ENSG00000164543	STK17A	-1.48501	0.00341415
ENSG00000107551	RASSF4	1.50315	7.2612e-05			ENSG00000184575	XPOT	-1.48498	5.49728e-08
ENSG00000084070	SMAP2	1.50279	5.43599e-05			ENSG00000277258	PCGF2	-1.48487	0.000768656
ENSG00000136158	SPRY2	1.50238	0.000386997			ENSG00000106683	LIMK1	-1.48388	0.000110381
ENSG00000070214	SLC44A1	1.50211	7.02375e-05			ENSG00000185798	WDR53	-1.48344	0.0375481
ENSG00000110955	ATP5B	1.50201	4.71592e-10			ENSG00000136002	ARHGEF4	-1.48344	0.00094205
ENSG00000010256	UQCRC1	1.50136	4.15621e-08			ENSG00000139625	MAP3K12	-1.48338	3.09805e-06
ENSG00000174840	PDE12	1.50103	5.03532e-06			ENSG00000197619	ZNF615	-1.48281	0.0351325
ENSG00000167972	ABCA3	1.50094	0.00387082			ENSG00000234664	HMGN2P5	-1.48241	0.0147387
ENSG00000172465	TCEAL1	1.50091	0.00642455			ENSG00000122176	FMOD	-1.48226	4.12661e-07
ENSG00000255471	RP11-736K20.5	1.50001	0.0341742			ENSG00000157693	C9orf91	-1.48119	0.0011726
ENSG00000076716	GPC4	1.49983	1.08668e-08			ENSG00000100842	EFS	-1.48031	0.00477718
ENSG00000137038	TMEM261	1.49905	5.42065e-05			ENSG00000127995	CASD1	-1.48009	0.00830472
ENSG00000181061	HIGD1A	1.49894	8.07353e-05			ENSG00000109790	KLHL5	-1.47941	0.000193849
ENSG00000116117	PARD3B	1.49824	6.25164e-05			ENSG00000134058	CDK7	-1.47937	1.49512e-05
ENSG00000174233	ADCY6	1.49816	1.3821e-10			ENSG00000138036	DYNC2LI1	-1.47851	0.0358628
ENSG00000163812	ZDHHC3	1.49807	9.97265e-07			ENSG00000074527	NTN4	-1.47835	0.000996435
ENSG00000151617	EDNRA	1.49802	0.00489307			ENSG00000135749	PCNXL2	-1.47832	0.000132222
ENSG00000163703	CRELD1	1.49787	0.000605482			ENSG00000067365	METTL22	-1.47815	2.53834e-06
ENSG00000186281	GPAT2	1.49682	0.00294457			ENSG00000198759	EGFL6	-1.47807	0.0053066
ENSG00000151413	NUBPL	1.49622	0.00144561			ENSG00000170961	HAS2	-1.47793	0.000387524
ENSG00000014641	MDH1	1.49614	0.00181772			ENSG00000166503	HDGFRP3	-1.4778	0.000908604
ENSG00000103415	HMOX2	1.49605	1.22108e-09			ENSG00000066697	MSANTD3	-1.47778	0.000204605
ENSG00000151552	QDPR	1.49559	0.000432495			ENSG00000067057	PFKP	-1.47685	0.000109154
ENSG00000157110	RBPMS	1.49496	8.65562e-09			ENSG00000114315	HES1	-1.47676	0.000537301
ENSG00000102967	DHODH	1.49458	0.035651			ENSG00000170417	TMEM182	-1.47597	0.0465352
ENSG00000154518	ATP5G3	1.49452	9.26597e-09			ENSG00000118263	KLF7	-1.47572	0.00642455
ENSG00000225697	SLC26A6	1.49394	4.52731e-05			ENSG00000154589	LY96	-1.47527	0.0249564
ENSG00000197321	SVIL	1.49369	0.00863766			ENSG00000165118	C9orf64	-1.47419	3.31698e-05
ENSG00000072062	PRKACA	1.49271	1.71606e-05			ENSG00000178498	DTX3	-1.4736	0.00129845
ENSG00000118620	ZNF430	1.49179	0.0215864			ENSG00000137801	THBS1	-1.47298	0.00309994
ENSG00000149084	HSD17B12	1.49161	4.49765e-06			ENSG00000090020	SLC9A1	-1.4727	7.83809e-05
ENSG00000196177	ACADSB	1.49152	0.00282998			ENSG00000182326	C1S	-1.47178	1.00732e-06
ENSG00000126218	F10	1.49134	0.0098034			ENSG00000196305	IARS	-1.47106	2.43784e-05
ENSG00000133639	BTG1	1.49119	1.74072e-06			ENSG00000128272	ATF4	-1.47031	5.27433e-07
ENSG00000166833	NAV2	1.4901	4.69039e-05			ENSG00000117385	LEPRE1	-1.47019	1.15267e-11
ENSG00000099977	DDT	1.48995	9.43182e-05			ENSG00000166508	MCM7	-1.46907	2.36549e-05
ENSG00000008083	JARID2	1.48857	0.00108088			ENSG00000116157	GPX7	-1.46895	0.00897437
ENSG00000134480	CCNH	1.4885	0.0237408			ENSG00000137265	IRF4	-1.46804	0.00432446
ENSG00000189319	FAM53B	1.48805	8.01083e-05			ENSG00000276234	TADA2A	-1.46795	0.00609935
ENSG00000132376	INPP5K	1.48796	4.44612e-05			ENSG00000169826	CSGALNACT2	-1.46753	7.75258e-05
ENSG00000071539	TRIP13	1.48742	0.00981645			ENSG00000140416	TPM1	-1.46729	0.00199256
ENSG00000148426	PROSER2	1.48675	0.00562827			ENSG00000138738	PRDM5	-1.4665	0.00662977
ENSG00000169021	UQCRFS1	1.4865	9.7631e-06			ENSG00000113369	ARRDC3	-1.46647	0.0224519
ENSG00000123575	FAM199X	1.48456	0.0387572			ENSG00000130818	ZNF426	-1.46631	0.0388812
ENSG00000183172	SMDT1	1.48381	0.000644042			ENSG00000260804	PKI55	-1.46605	0.0460274
ENSG00000108381	ASPA	1.48176	0.00408045			ENSG00000162714	ZNF496	-1.46587	7.17843e-06
ENSG00000069702	TGFBR3	1.48168	2.42812e-07			ENSG00000205268	PDE7A	-1.46515	0.0417711
ENSG00000112561	TFEB	1.48167	0.0424824			ENSG00000100379	KCTD17	-1.4648	0.0198735
ENSG00000138018	EPT1	1.48135	0.00295164			ENSG00000235217	TSPY26P	-1.46453	0.00740521
ENSG00000011478	QPCTL	1.48108	4.43392e-06			ENSG00000151718	WWC2	-1.46445	0.00116923
ENSG00000198382	UVRAG	1.48077	0.000753086			ENSG00000145632	PLK2	-1.46428	2.97756e-05
ENSG00000144559	TAMM41	1.48076	0.00365784			ENSG00000237149	ZNF503-AS2	-1.46312	0.00113973
ENSG00000073060	SCARB1	1.47995	5.06253e-05			ENSG00000120915	EPHX2	-1.46295	0.00799686
ENSG00000126822	PLEKHG3	1.47873	0.00696682			ENSG00000172986	GXYLT2	-1.46264	0.0278191
ENSG00000163026	C2orf44	1.47844	0.0118834			ENSG00000196196	HRCT1	-1.46195	0.0278054
ENSG00000182054	IDH2	1.47761	5.76219e-08			ENSG00000101004	NINL	-1.46153	0.000119791
ENSG00000143353	LYPLAL1	1.47711	0.0413456			ENSG00000196923	PDLIM7	-1.46131	0.0154295
ENSG00000156709	AIFM1	1.47638	1.78856e-07			ENSG00000214174	AMZ2P1	-1.46127	0.00257922
ENSG00000152332	UHMK1	1.47603	0.000295404			ENSG00000184517	ZFP1	-1.46116	0.0261849
ENSG00000135953	MFSD9	1.47602	0.000188856			ENSG00000025708	TYMP	-1.46106	0.011184
ENSG00000144724	PTPRG	1.47599	1.01992e-08			ENSG00000187189	TSPYL4	-1.46034	1.69546e-05
ENSG00000204388	HSPA1B	1.47591	0.00106087			ENSG00000071242	RPS6KA2	-1.46017	4.25586e-05
ENSG00000168172	HOOK3	1.47491	0.000693127			ENSG00000116857	TMEM9	-1.46001	3.04712e-07
ENSG00000103489	XYLT1	1.47463	6.31692e-07			ENSG00000206195	DUXAP8	-1.45997	0.0417216
ENSG00000184371	CSF1	1.47444	6.17753e-08			ENSG00000109113	RAB34	-1.45948	2.94538e-06
ENSG00000131584	ACAP3	1.47385	0.000941911			ENSG00000138101	DTNB	-1.45916	0.00961273
ENSG00000100243	CYB5R3	1.47379	0.000275486			ENSG00000103021	CCDC113	-1.45847	0.0272722
ENSG00000170624	SGCD	1.47307	0.0482009			ENSG00000077514	POLD3	-1.45608	0.0171093
ENSG00000115042	FAHD2A	1.47224	4.04147e-05			ENSG00000136861	CDK5RAP2	-1.45565	4.22383e-06
ENSG00000125430	HS3ST3B1	1.47219	0.000192751			ENSG00000181788	SIAH2	-1.45537	5.40768e-05
ENSG00000121897	LIAS	1.47115	0.0175712			ENSG00000251669	FAM86EP	-1.45523	0.0472084
ENSG00000106246	PTCD1	1.47078	0.0264658			ENSG00000104332	SFRP1	-1.45435	0.000787396
ENSG00000131386	GALNT15	1.46973	0.0101186			ENSG00000102409	BEX4	-1.45343	0.000702343
ENSG00000138385	SSB	1.46951	4.43979e-05			ENSG00000119333	WDR34	-1.45264	0.00616662
ENSG00000077254	USP33	1.46901	5.5841e-06			ENSG00000025796	SEC63	-1.45207	0.000600709
ENSG00000138621	PPCDC	1.46898	0.00568936			ENSG00000168297	PXK	-1.45193	5.90707e-05
ENSG00000241399	CD302	1.46884	0.000155517			ENSG00000087074	PPP1R15A	-1.45001	0.000183213
ENSG00000148516	ZEB1	1.468	0.000195143
ENSG00000082014	SMARCD3	1.46766	1.85321e-05
ENSG00000103227	LMF1	1.46597	0.00139745
ENSG00000112246	SIM1	1.46576	0.00472612
ENSG00000186687	LYRM7	1.46545	0.0186711
ENSG00000181104	F2R	1.46501	0.00070661
ENSG00000171155	C1GALT1C1	1.46447	0.00982303
ENSG00000135740	SLC9A5	1.46379	0.0072097
ENSG00000247626	MARS2	1.46352	0.00317714
ENSG00000173801	JUP	1.4633	0.0308211
ENSG00000171227	TMEM37	1.46186	0.0327591
ENSG00000167702	KIFC2	1.46129	0.0188203
ENSG00000178449	COX14	1.46124	0.00274181
ENSG00000114302	PRKAR2A	1.45924	1.00732e-06
ENSG00000134982	APC	1.45826	0.00787991
ENSG00000262814	MRPL12	1.4579	0.011156
ENSG00000162073	PAQR4	1.45716	0.0191071
ENSG00000132600	PRMT7	1.45713	0.000354258
ENSG00000167792	NDUFV1	1.45647	0.00124256
ENSG00000158882	TOMM40L	1.45639	0.00822369
ENSG00000124343	XG	1.4563	0.00119007
ENSG00000130312	MRPL34	1.4561	0.00344914
ENSG00000165156	ZHX1	1.45591	0.00125659
ENSG00000186470	BTN3A2	1.45569	0.00662977
ENSG00000132305	IMMT	1.45501	4.86986e-08
ENSG00000107104	KANK1	1.45472	8.88668e-08
ENSG00000171606	ZNF274	1.45371	0.000651616
ENSG00000105607	GCDH	1.45346	0.00289558
ENSG00000072778	ACADVL	1.4526	2.26558e-07
ENSG00000160190	SLC37A1	1.4526	0.017159
ENSG00000019144	PHLDB1	1.4514	1.25489e-06
ENSG00000189043	NDUFA4	1.45087	0.00225751
ENSG00000170191	NANP	1.45059	0.0231472
