# Supplementary material for: Bisphenol A and Bisphenol S Induce Distinct Transcriptional Profiles in Differentiating Human Primary Preadipocytes
Source: PLoS One. 2016 Sep 29;11(9):e0163318. doi: 10.1371/journal.pone.0163318 (PMC5042406; doi:10.1371/journal.pone.0163318)
Supplement: S4 Table — Canonical pathways identified by IPA on day 2 and day 4 following treatment with BPA (p<0.05). (XLS) [file pone.0163318.s004.xls]

## Sheet: BPA Day 2 Pathways
Ingenuity Canonical Pathways	-log(p-value)	Ratio	z-score	Molecules	p value
Hepatic Fibrosis / Hepatic Stellate Cell Activation	7.05	9.04E-02	NaN	CTGF,LEP,COL8A1,BCL2,IGF2,LY96,ACTA2,IGF1,COL6A3,CCL2,LAMA1,LBP,SERPINE1,AGTR1,TNFRSF11B,AGT	8.91251e-08
LXR/RXR Activation	3.85E00	8.11E-02	0.707	APOE,SCD,LY96,CCL2,IL1RN,CD36,LBP,AGT,TNFRSF11B	0.000141254
Hepatic Cholestasis	3.4E00	6.45E-02	NaN	ADCY2,LY96,CYP27A1,IL1RN,ADCY1,PRKCH,LBP,HSD3B7,TNFRSF11B,IRAK2	0.000398107
Granulocyte Adhesion and Diapedesis	2.81E00	5.84E-02	NaN	ICAM2,SDC1,CCL2,IL1RN,MMP14,CCL11,CXCL6,TNFRSF11B,ITGB3	0.00154882
Dopamine-DARPP32 Feedback in cAMP Signaling	2.75E00	5.73E-02	1.414	KCNJ8,ADCY2,KCNJ15,PPM1L,ADCY1,PRKCH,PRKG2,PLCL1,GUCY1B3	0.00177828
Role of Osteoblasts, Osteoclasts and Chondrocytes in Rheumatoid Arthritis	2.32E00	4.63E-02	NaN	CTSK,IGF1,IL1RN,MMP14,BMP6,TNFRSF11B,BCL2,IL18R1,ITGB3,ADAMTS4	0.0047863
Serotonin Receptor Signaling	2.3E00	1E-01	NaN	ADCY2,HTR2B,ADCY1,IL4I1	0.00501187
Gap Junction Signaling	2.28E00	5.26E-02	NaN	ADCY2,HTR2B,ACTA2,ADCY1,PRKCH,PRKG2,PLCL1,GUCY1B3	0.00524807
Agranulocyte Adhesion and Diapedesis	2.08E00	4.88E-02	NaN	AOC3,ICAM2,CCL2,ACTA2,IL1RN,MMP14,CCL11,CXCL6	0.00831764
Prostanoid Biosynthesis	2E00	2.22E-01	NaN	PTGES,PTGS1	0.01
Renin-Angiotensin Signaling	1.93E00	5.56E-02	0.816	ADCY2,CCL2,ADCY1,PRKCH,AGTR1,AGT	0.011749
Clathrin-mediated Endocytosis Signaling	1.92E00	4.57E-02	NaN	DNM1,APOE,ARRB1,STON2,IGF1,ACTA2,FGF9,ITGB3	0.0120226
Atherosclerosis Signaling	1.81E00	5.22E-02	NaN	APOE,CCL2,IL1RN,CD36,CCL11,TNFRSF14	0.0154882
Virus Entry via Endocytic Pathways	1.78E00	5.88E-02	NaN	DNM1,ACTA2,ZBTB12,PRKCH,ITGB3	0.0165959
FXR/RXR Activation	1.78E00	5.13E-02	NaN	APOE,SDC1,CYP27A1,CYP19A1,IL1RN,AGT	0.0165959
Bile Acid Biosynthesis, Neutral Pathway	1.68E00	1.54E-01	NaN	CYP27A1,HSD3B7	0.020893
Inhibition of Angiogenesis by TSP1	1.68E00	8.82E-02	NaN	SDC1,CD36,GUCY1B3	0.020893
Cellular Effects of Sildenafil (Viagra)	1.66E00	4.84E-02	NaN	ADCY2,ACTA2,ADCY1,PRKG2,PLCL1,GUCY1B3	0.0218776
Coagulation System	1.64E00	8.57E-02	NaN	VWF,PLAU,SERPINE1	0.0229087
Androgen Biosynthesis	1.62E00	1.43E-01	NaN	HSD3B7,HSD17B14	0.0239883
Nicotine Degradation II	1.62E00	6.35E-02	NaN	CYP19A1,FMO1,CSGALNACT1,INMT	0.0239883
Eicosanoid Signaling	1.62E00	6.35E-02	NaN	PTGES,LTB4R2,PTGER3,PTGS1	0.0239883
GABA Receptor Signaling	1.57E00	6.15E-02	NaN	DNM1,GABRA5,ADCY2,ADCY1	0.0269153
LPS/IL-1 Mediated Inhibition of RXR Function	1.51E00	3.83E-02	0.000	APOE,LY96,IL1RN,FMO1,FABP3,LBP,TNFRSF11B,IL4I1	0.030903
GPCR-Mediated Integration of Enteroendocrine Signaling Exemplified by an L Cell	1.51E00	5.88E-02	NaN	ADCY2,NMB,ADCY1,PLCL1	0.030903
Role of IL-17F in Allergic Inflammatory Airway Diseases	1.49E00	7.5E-02	NaN	IGF1,CCL2,CXCL6	0.0323594
cAMP-mediated signaling	1.46E00	3.74E-02	1.414	RGS2,ADCY2,CAMK1D,NPY1R,DUSP1,PTGER3,ADCY1,AGTR1	0.0346737
L-DOPA Degradation	1.46E00	5E-01	NaN	LRTOMT	0.0346737
Role of NFAT in Cardiac Hypertrophy	1.46E00	3.98E-02	0.378	ADCY2,IGF1,CAMK1D,ADCY1,PRKCH,PLCL1,RCAN2	0.0346737
Synaptic Long Term Depression	1.45E00	4.32E-02	0.000	IGF1,PPM1L,PRKCH,PRKG2,PLCL1,GUCY1B3	0.0354813
Toll-like Receptor Signaling	1.43E00	5.56E-02	NaN	LY96,IL1RN,LBP,IRAK2	0.0371535
Leptin Signaling in Obesity	1.41E00	5.48E-02	NaN	ADCY2,LEP,ADCY1,PLCL1	0.0389045
iNOS Signaling	1.41E00	6.98E-02	NaN	LY96,LBP,IRAK2	0.0389045
Corticotropin Releasing Hormone Signaling	1.4E00	4.67E-02	0.447	ADCY2,ADCY1,PRKCH,GLI1,GUCY1B3	0.0398107
Dopamine Receptor Signaling	1.38E00	5.33E-02	NaN	ADCY2,PPM1L,ADCY1,IL4I1	0.0416869
Glucocorticoid Receptor Signaling	1.36E00	3.4E-02	NaN	CCL2,DUSP1,IL1RN,SGK1,PLAU,SERPINE1,CCL11,AGT,BCL2	0.0436516
IL-6 Signaling	1.31E00	4.39E-02	1.000	TNFAIP6,CYP19A1,IL1RN,LBP,TNFRSF11B	0.0489779

## Sheet: BPA Day 4 Pathways
Ingenuity Canonical Pathways	-log(p-value)	Ratio	z-score	Molecules	p value
Agranulocyte Adhesion and Diapedesis	3.09E00	3.66E-02	NaN	CCL2,MMP11,MYH11,CCL11,ACTC1,CXCL6	0.000812831
LXR/RXR Activation	3.05E00	4.5E-02	2.000	APOE,SCD,CCL2,CD36,ARG2	0.000891251
Role of IL-17F in Allergic Inflammatory Airway Diseases	2.62E00	7.5E-02	NaN	IGF1,CCL2,CXCL6	0.00239883
Oleate Biosynthesis II (Animals)	2.55E00	1.67E-01	NaN	SCD,FADS1	0.00281838
Hepatic Fibrosis / Hepatic Stellate Cell Activation	2.17E00	2.82E-02	NaN	IGF2,IGF1,CCL2,COL8A1,MYH11	0.00676083
Atherosclerosis Signaling	2.13E00	3.48E-02	NaN	APOE,CCL2,CD36,CCL11	0.0074131
Growth Hormone Signaling	1.99E00	4.48E-02	NaN	IGF2,IGF1,SLC2A4	0.0102329
Granulocyte Adhesion and Diapedesis	1.7E00	2.6E-02	NaN	CCL2,MMP11,CCL11,CXCL6	0.0199526
Methionine Salvage II (Mammalian)	1.7E00	3.33E-01	NaN	BHMT2	0.0199526
Tyrosine Biosynthesis IV	1.7E00	3.33E-01	NaN	PCBD2	0.0199526
Arginine Degradation I (Arginase Pathway)	1.58E00	2.5E-01	NaN	ARG2	0.0263027
Phenylalanine Degradation I (Aerobic)	1.58E00	2.5E-01	NaN	PCBD2	0.0263027
Clathrin-mediated Endocytosis Signaling	1.52E00	2.29E-02	NaN	APOE,IGF1,FGF9,ACTC1	0.0301995
Role of NFAT in Cardiac Hypertrophy	1.52E00	2.27E-02	0.000	RCAN1,LIF,IGF1,ADCY1	0.0301995
MSP-RON Signaling Pathway	1.44E00	4.44E-02	NaN	CCL2,ACTC1	0.0363078
Role of NANOG in Mammalian Embryonic Stem Cell Pluripotency	1.43E00	2.73E-02	NaN	BMP4,LIF,BMP6	0.0371535
Urea Cycle	1.4E00	1.67E-01	NaN	ARG2	0.0398107
Arginine Degradation VI (Arginase 2 Pathway)	1.4E00	1.67E-01	NaN	ARG2	0.0398107
Salvage Pathways of Pyrimidine Deoxyribonucleotides	1.4E00	1.67E-01	NaN	TK1	0.0398107
Role of IL-17A in Arthritis	1.36E00	4E-02	NaN	CCL2,CXCL6	0.0436516
