# Supplementary material for: Bisphenol A and Bisphenol S Induce Distinct Transcriptional Profiles in Differentiating Human Primary Preadipocytes
Source: PLoS One. 2016 Sep 29;11(9):e0163318. doi: 10.1371/journal.pone.0163318 (PMC5042406; doi:10.1371/journal.pone.0163318)
Supplement: S5 Table — Canonical pathways identified by IPA on day 2 and day 4 following treatment with BPS (p<0.05). (XLS) [file pone.0163318.s005.xls]

## Sheet: BPS Day 2 Pathways
Ingenuity Canonical Pathways	-log(p-value)	Ratio	z-score	Molecules	p value
AMPK Signaling	3.74E00	4E-02	-1.890	PIK3R3,LEP,ACACB,SLC2A1,PFKFB4,LIPE,PPP2R1B	0.00018197
Hepatic Fibrosis / Hepatic Stellate Cell Activation	3.71E00	3.95E-02	NaN	VEGFA,LEP,IGFBP3,LBP,SERPINE1,FGF1,COL7A1	0.000194984
Adipogenesis pathway	3.59E00	4.58E-02	NaN	LEP,PLIN1,BMP2,LPL,FABP4,FGF1	0.00025704
Superpathway of Cholesterol Biosynthesis	3.06E00	1.07E-01	NaN	DHCR7,ACAT2,TM7SF2	0.000870964
Role of NANOG in Mammalian Embryonic Stem Cell Pluripotency	3.05E00	4.55E-02	NaN	PIK3R3,LIF,BMP2,WNT2B,WNT11	0.000891251
Mitotic Roles of Polo-Like Kinase	3.04E00	6.25E-02	NaN	CDC20,PTTG1,PPP2R1B,CCNB1	0.000912011
Basal Cell Carcinoma Signaling	2.9E00	5.71E-02	0.000	BMP2,WNT2B,GLI1,WNT11	0.00125893
Cholesterol Biosynthesis I	2.48E00	1.54E-01	NaN	DHCR7,TM7SF2	0.00331131
Cholesterol Biosynthesis II (via 24,25-dihydrolanosterol)	2.48E00	1.54E-01	NaN	DHCR7,TM7SF2	0.00331131
Cholesterol Biosynthesis III (via Desmosterol)	2.48E00	1.54E-01	NaN	DHCR7,TM7SF2	0.00331131
Nitric Oxide Signaling in the Cardiovascular System	2.38E00	4.12E-02	1.000	VEGFA,PIK3R3,PDE2A,PDE1B	0.00416869
HIF1α Signaling	2.32E00	3.96E-02	NaN	VEGFA,SLC2A5,PIK3R3,SLC2A1	0.0047863
Axonal Guidance Signaling	2.09E00	1.88E-02	NaN	VEGFA,PIK3R3,PLXNC1,EFNA5,BMP2,WNT2B,GLI1,WNT11	0.00812831
Role of Pattern Recognition Receptors in Recognition of Bacteria and Viruses	2.08E00	3.39E-02	NaN	IFIH1,PIK3R3,OAS1,LIF	0.00831764
RAR Activation	2.05E00	2.66E-02	NaN	VEGFA,PIK3R3,BMP2,RARB,IGFBP3	0.00891251
Triacylglycerol Degradation	1.98E00	8.7E-02	NaN	LPL,LIPE	0.0104713
Ovarian Cancer Signaling	1.95E00	3.1E-02	NaN	VEGFA,PIK3R3,WNT2B,WNT11	0.0112202
Renal Cell Carcinoma Signaling	1.95E00	4.35E-02	NaN	VEGFA,PIK3R3,SLC2A1	0.0112202
Relaxin Signaling	1.9E00	3.01E-02	NaN	VEGFA,PIK3R3,PDE2A,PDE1B	0.0125893
Human Embryonic Stem Cell Pluripotency	1.9E00	3.01E-02	NaN	PIK3R3,BMP2,WNT2B,WNT11	0.0125893
LPS/IL-1 Mediated Inhibition of RXR Function	1.87E00	2.39E-02	NaN	ACSL5,FABP4,FABP5,FABP3,LBP	0.0134896
eNOS Signaling	1.84E00	2.88E-02	NaN	VEGFA,PIK3R3,AQP3,AQP7	0.0144544
Sonic Hedgehog Signaling	1.82E00	7.14E-02	NaN	GLI1,CCNB1	0.0151356
Retinol Biosynthesis	1.74E00	6.45E-02	NaN	LPL,LIPE	0.018197
Biotin-carboxyl Carrier Protein Assembly	1.7E00	3.33E-01	NaN	ACACB	0.0199526
Glycerol-3-phosphate Shuttle	1.7E00	3.33E-01	NaN	GPD1	0.0199526
Colorectal Cancer Metastasis Signaling	1.68E00	2.15E-02	0.447	VEGFA,PIK3R3,WNT2B,BIRC5,WNT11	0.020893
Inhibition of Angiogenesis by TSP1	1.66E00	5.88E-02	NaN	VEGFA,CD36	0.0218776
Coagulation System	1.64E00	5.71E-02	NaN	VWF,SERPINE1	0.0229087
tRNA Splicing	1.64E00	5.71E-02	NaN	PDE2A,PDE1B	0.0229087
Acute Phase Response Signaling	1.62E00	2.47E-02	NaN	PIK3R3,VWF,LBP,SERPINE1	0.0239883
Wnt/β-catenin Signaling	1.59E00	2.41E-02	NaN	WNT2B,RARB,PPP2R1B,WNT11	0.025704
ILK Signaling	1.51E00	2.27E-02	NaN	VEGFA,PIK3R3,BMP2,PPP2R1B	0.030903
Pancreatic Adenocarcinoma Signaling	1.47E00	2.86E-02	NaN	VEGFA,PIK3R3,BIRC5	0.0338844
Molecular Mechanisms of Cancer	1.46E00	1.67E-02	NaN	PIK3R3,BMP2,WNT2B,AURKA,GLI1,WNT11	0.0346737
Regulation of the Epithelial-Mesenchymal Transition Pathway	1.45E00	2.19E-02	NaN	PIK3R3,WNT2B,WNT11,FGF1	0.0354813
LXR/RXR Activation	1.41E00	2.7E-02	NaN	CD36,LPL,LBP	0.0389045
Glycerol Degradation I	1.4E00	1.67E-01	NaN	GPD1	0.0398107
Zymosterol Biosynthesis	1.4E00	1.67E-01	NaN	TM7SF2	0.0398107
Ephrin A Signaling	1.4E00	4.26E-02	NaN	PIK3R3,EFNA5	0.0398107
HMGB1 Signaling	1.38E00	2.63E-02	NaN	PIK3R3,LIF,SERPINE1	0.0416869
IL-6 Signaling	1.38E00	2.63E-02	NaN	VEGFA,PIK3R3,LBP	0.0416869
Type II Diabetes Mellitus Signaling	1.37E00	2.61E-02	NaN	PIK3R3,CD36,ACSL5	0.042658
Cell Cycle: G2/M DNA Damage Checkpoint Regulation	1.37E00	4.08E-02	NaN	AURKA,CCNB1	0.042658

## Sheet: BPS Day 4 Pathways
Ingenuity Canonical Pathways	-log(p-value)	Ratio	z-score	Molecules	p value
LXR/RXR Activation	3.87E00	3.6E-02	NaN	APOE,SCD,MLXIPL,AGT	0.000134896
AMPK Signaling	3.11E00	2.29E-02	0.000	PRKAR2B,ACACB,ADIPOQ,LIPE	0.000776247
PPARα/RXRα Activation	3.1E00	2.27E-02	NaN	PRKAR2B,GPD1,ADCY1,ADIPOQ	0.000794328
Renin-Angiotensin Signaling	2.67E00	2.78E-02	NaN	PRKAR2B,ADCY1,AGT	0.00213796
FXR/RXR Activation	2.57E00	2.56E-02	NaN	APOE,MLXIPL,AGT	0.00269153
Neuroprotective Role of THOP1 in Alzheimer's Disease	2.51E00	5.71E-02	NaN	PRKAR2B,AGT	0.0030903
Biotin-carboxyl Carrier Protein Assembly	2.15E00	3.33E-01	NaN	ACACB	0.00707946
Glycerol-3-phosphate Shuttle	2.15E00	3.33E-01	NaN	GPD1	0.00707946
PXR/RXR Activation	1.98E00	3.08E-02	NaN	SCD,PRKAR2B	0.0104713
GPCR-Mediated Integration of Enteroendocrine Signaling Exemplified by an L Cell	1.95E00	2.94E-02	NaN	PRKAR2B,ADCY1	0.0112202
Leptin Signaling in Obesity	1.89E00	2.74E-02	NaN	PRKAR2B,ADCY1	0.0128825
LPS/IL-1 Mediated Inhibition of RXR Function	1.88E00	1.44E-02	NaN	APOE,ALDH1L1,FABP4	0.0131826
Dopamine Receptor Signaling	1.87E00	2.67E-02	NaN	PRKAR2B,ADCY1	0.0134896
Glycerol Degradation I	1.85E00	1.67E-01	NaN	GPD1	0.0141254
TR/RXR Activation	1.79E00	2.44E-02	NaN	PCK1,THRSP	0.0162181
GPCR-Mediated Nutrient Sensing in Enteroendocrine Cells	1.79E00	2.44E-02	NaN	PRKAR2B,ADCY1	0.0162181
Melanocyte Development and Pigmentation Signaling	1.78E00	2.41E-02	NaN	PRKAR2B,ADCY1	0.0165959
α-Adrenergic Signaling	1.76E00	2.35E-02	NaN	PRKAR2B,ADCY1	0.017378
G Beta Gamma Signaling	1.75E00	2.33E-02	NaN	PRKAR2B,ADCY1	0.0177828
IL-1 Signaling	1.72E00	2.22E-02	NaN	PRKAR2B,ADCY1	0.0190546
CDK5 Signaling	1.66E00	2.08E-02	NaN	PRKAR2B,ADCY1	0.0218776
Corticotropin Releasing Hormone Signaling	1.58E00	1.87E-02	NaN	PRKAR2B,ADCY1	0.0263027
Gαs Signaling	1.58E00	1.87E-02	NaN	PRKAR2B,ADCY1	0.0263027
Gustation Pathway	1.56E00	1.83E-02	NaN	PRKAR2B,ADCY1	0.0275423
Oleate Biosynthesis II (Animals)	1.55E00	8.33E-02	NaN	SCD	0.0281838
Synaptic Long Term Potentiation	1.5E00	1.71E-02	NaN	PRKAR2B,ADCY1	0.0316228
P2Y Purigenic Receptor Signaling Pathway	1.5E00	1.71E-02	NaN	PRKAR2B,ADCY1	0.0316228
Gαi Signaling	1.5E00	1.69E-02	NaN	PRKAR2B,ADCY1	0.0316228
Cellular Effects of Sildenafil (Viagra)	1.46E00	1.61E-02	NaN	PRKAR2B,ADCY1	0.0346737
GNRH Signaling	1.45E00	1.59E-02	NaN	PRKAR2B,ADCY1	0.0354813
Cardiac β-adrenergic Signaling	1.43E00	1.56E-02	NaN	PRKAR2B,ADCY1	0.0371535
Insulin Receptor Signaling	1.43E00	1.55E-02	NaN	PRKAR2B,LIPE	0.0371535
Adipogenesis pathway	1.41E00	1.53E-02	NaN	PLIN1,FABP4	0.0389045
Relaxin Signaling	1.4E00	1.5E-02	NaN	PRKAR2B,ADCY1	0.0398107
eNOS Signaling	1.37E00	1.44E-02	NaN	PRKAR2B,ADCY1	0.042658
