# Supplementary material for: Bisphenol A and Bisphenol S Induce Distinct Transcriptional Profiles in Differentiating Human Primary Preadipocytes
Source: PLoS One. 2016 Sep 29;11(9):e0163318. doi: 10.1371/journal.pone.0163318 (PMC5042406; doi:10.1371/journal.pone.0163318)
Supplement: S6 Table — Canonical pathways identified by IPA on day 2 and day 4 following treatment with DEX (p<0.05). (XLS) [file pone.0163318.s006.xls]

## Sheet: DEX Day 2 Pathways
DEX Day 2 Canonical Pathways																																												p value
Ingenuity Canonical Pathways	-log(p-value)	Ratio	z-score	Molecules																																								1.99526e-12
Hepatic Fibrosis / Hepatic Stellate Cell Activation	1.17E01	2.9E-01	NaN	TGFBR1,KLF6,COL8A1,MYL6B,IL6,VEGFA,IL1RL2,PROK1,TGFB1,LAMA1,FIGF,SERPINE1,IL1RAP,IL4R,COL4A1,IL6R,COL2A1,MMP2,MYL9,IGF2,CD14,AGTR1,COL7A1,COL3A1,COL4A5,LEP,PDGFA,FGF2,IL1RL1,COL4A2,COL15A1,BCL2,COL5A1,COL16A1,COL1A2,CCL2,IGF1,EDN1,NGFR,HGF,TGFB2,IGF1R,LBP,AGT,COL5A2,EDNRB,IL1R1,TLR4,COL1A1,CSF1,EDNRA,COL4A4,COL11A1																																								7.94328e-11
Axonal Guidance Signaling	1.01E01	2.08E-01	NaN	SLIT3,ECEL1,BMP4,ITSN1,EPHB2,PIK3R1,UNC5B,CXCL12,MYL6B,ADAMTS2,ROCK2,VEGFA,EPHB1,GNB3,CFL2,SEMA3D,PROK1,ABLIM3,MRAS,ADAM23,WNT4,FIGF,ABLIM2,FZD2,ADAMTS5,PRKD1,ADAMTS4,ITGA4,TUBB3,FES,ADAMTS1,KALRN,RRAS,WNT9A,SEMA5A,GNG2,MMP2,ADAMTS9,RAC3,MYL9,PIK3R3,ADAMTS6,ADAM12,GNAO1,PRKCH,FZD5,EPHA2,ERAP2,ADAM22,PDGFA,BDNF,ABL1,NGF,ROBO1,WNT2,NFATC1,TUBB2B,EPHB6,NTNG1,SHC1,GLI3,IGF1,SRGAP1,NGFR,EFNB1,SMO,MMP1…																																								1.04713e-09
Role of Osteoblasts, Osteoclasts and Chondrocytes in Rheumatoid Arthritis	8.98E00	2.47E-01	NaN	BMP4,MMP3,PIK3R1,IL6,IL1RL2,TGFB1,RUNX2,WNT4,FZD2,IL1RAP,ADAMTS5,ADAMTS4,SFRP4,WNT9A,GSN,IL7,PIK3R3,IL33,FZD5,SFRP1,MAP2K6,CAMK4,SFRP2,FRZB,PTK2B,IL1RL1,MMP14,MAP3K5,WNT2,NFATC1,BCL2,IGF1,NGFR,SMO,PIK3R2,ALPL,CTSK,WNT2B,DLX5,SMAD6,IKBKE,NFATC4,IL1R1,CALM1 (includes others),COL1A1,FOS,FZD4,FOXO1,CSF1,DKK1,BMP6,LRP1,FZD7,IL11																																								5.01187e-09
Role of Macrophages, Fibroblasts and Endothelial Cells in Rheumatoid Arthritis	8.3E00	2.18E-01	NaN	SOCS1,SOCS3,MMP3,PIK3R1,CXCL12,IL17RC,IL6,CEBPG,VEGFA,ROCK2,IL1RL2,TGFB1,PROK1,MRAS,ATF4,WNT4,FIGF,IL1RAP,FZD2,PRKD1,ADAMTS4,SFRP4,RRAS,WNT9A,IL6R,CREB5,IL7,C5,IL33,PIK3R3,GNAO1,PRKCH,FZD5,SFRP1,MAP2K6,SFRP2,CAMK4,FRZB,IL1RL1,PDGFA,FGF2,JAK2,WNT2,NFATC1,CCL2,NGFR,SMO,PIK3R2,TLR3,DAAM1,WNT2B,IKBKE,IL1R1,NFATC4,IRAK3,IL16,TLR4,CALM1 (includes others),FOS,FZD4,CSF1,DKK1,LRP1,FZD7,IRAK2																																								2.34423e-08
LPS/IL-1 Mediated Inhibition of RXR Function	7.63E00	2.33E-01	-2.000	LIPC,CHST15,CHST2,MAOB,ALDH1L1,ALDH1A1,IL1RL2,RARA,ACSL5,HS3ST1,FMO4,IL1RAP,ALDH6A1,MGST1,FMO2,GSTM3,ALDH8A1,IL33,HS3ST3B1,SMOX,ALDH1A2,CD14,ALDH3B1,ALDH16A1,RXRA,ALDH4A1,APOE,CHST7,IL1RL1,ABCC2,FMO5,SLC27A5,NGFR,CHST3,GSTM4,PPARGC1B,FABP4,FABP5,FABP3,LBP,HMGCS1,MAP3K1,IL1R1,TLR4,ALDH1L2,CAT,HS3ST2,SLC27A3,ACSL1,MAOA,PPARGC1A																																								1.14815e-07
AMPK Signaling	6.94E00	2.4E-01	0.707	ADRA2B,FOXO4,ULK1,LEP,PIK3R1,ADIPOQ,LIPE,SMARCD2,MAPK13,NOS3,MAPK11,EIF4EBP1,CCNA2,PCK2,FASN,PPM1L,MRAS,ATF4,IRS2,PIK3R2,ADRA1B,ACACB,ACTB,PFKP,CREB5,SLC2A4,SMARCD3,PFKFB2,PPP2R5A,PFKM,PIK3R3,AK5,PRKAR2B,FOXO1,ADRA2A,PPM1B,PFKFB4,CDKN1A,PRKAG2,AK4,ADRA2C,PPP2R1B,PPARGC1A																																								2.95121e-07
Colorectal Cancer Metastasis Signaling	6.53E00	2.16E-01	1.571	TGFBR1,MMP3,PTGER3,MMP14,ADCY4,MMP16,DIRAS3,PIK3R1,MMP15,JAK2,IL6,WNT2,MMP24,VEGFA,ARRB1,GNB3,TGFB1,PROK1,TGFB2,SMO,RHOU,MRAS,WNT4,FIGF,MMP11,PIK3R2,TLR3,RHOF,FZD2,ADCY2,RRAS,ADRBK2,WNT9A,WNT2B,IL6R,GNG2,MMP2,RHOJ,BIRC5,PIK3R3,FOS,TLR4,BCL2L1,FZD4,PRKAR2B,PRKAG2,FZD5,PTGS2,ADCY7,LRP1,FZD7																																								3.80189e-07
Xenobiotic Metabolism Signaling	6.42E00	2.07E-01	NaN	CAMK1,PIK3R1,MAF,GCLC,IL6,MAPK13,CHST15,CHST2,MAOB,ALDH1L1,ALDH1A1,PPM1L,MRAS,HS3ST1,FMO4,PRKD1,AHR,ALDH6A1,MGST1,FMO2,RRAS,GSTM3,ALDH8A1,HDAC5,PIK3R3,HS3ST3B1,SMOX,ALDH1A2,PRKCH,ALDH3B1,MAPK7,ALDH16A1,RXRA,MAP2K6,ALDH4A1,CAMK4,CHST7,ABCC2,MAP3K5,FMO5,MAPK11,HMOX1,CES1,CHST3,GSTM4,PIK3R2,MAP3K1,PPP2R5A,ALDH1L2,HS3ST2,CAT,MAP3K8,NCOR2,PPP2R1B,MAOA,PPARGC1A																																								5.62341e-07
IL-6 Signaling	6.25E00	2.67E-01	0.557	MAP2K6,SOCS3,SOCS1,IL1RL1,PIK3R1,HSPB2,MAPK13,JAK2,IL6,MAPK11,VEGFA,SHC1,IL1RL2,CYP19A1,NGFR,MRAS,LBP,PIK3R2,IL1RAP,TNFAIP6,RRAS,IL6R,IKBKE,IL1R1,IL33,PIK3R3,COL1A1,FOS,CD14,HSPB7,HSPB1																																								6.60693e-06
Corticotropin Releasing Hormone Signaling	5.18E00	2.52E-01	NaN	CAMK4,BDNF,ADCY4,MAPK13,NOS3,MAPK11,VEGFA,GLI3,UCN,SMO,ATF4,PRKD1,ADCY2,CNR1,ITPR1,CREB5,CALM1 (includes others),FOS,PRKAR2B,NPR1,GNAO1,PRKAG2,NR4A1,MEF2C,PRKCH,PTGS2,ADCY7,GLI1																																								8.70964e-06
Acute Phase Response Signaling	5.06E00	2.19E-01	0.378	MAP2K6,SOCS3,SOCS1,ITIH3,PIK3R1,MAPK13,MAP3K5,JAK2,IL6,MAPK11,NR3C1,HMOX1,SHC1,NGFR,SAA1,CFB,MRAS,OSMR,LBP,PIK3R2,SERPINE1,IL1RAP,AGT,RRAS,MAP3K1,IL6R,SERPINF1,IKBKE,IL1R1,HMOX2,C5,IL33,PIK3R3,FOS,CRABP2,SOCS5,RBP4																																								8.91251e-06
Ovarian Cancer Signaling	5.05E00	2.37E-01	NaN	PIK3R1,SUV39H1,ABL1,WNT2,BCL2,VEGFA,ARRB1,EDN1,PROK1,MRAS,SMO,WNT4,FIGF,PIK3R2,FZD2,GJA1,PMS2,RRAS,FGF9,WNT9A,WNT2B,MMP2,PIK3R3,PRKAR2B,FZD4,PRKAG2,EDNRA,BRCA2,FZD5,PTGS2,FZD7																																								9.77237e-06
Cardiac Hypertrophy Signaling	5.01E00	2.02E-01	0.000	ADRA2B,MAP2K6,CAMK4,EIF2B4,TGFBR1,DIRAS3,ADCY4,PIK3R1,MYL6B,MAPK13,MAP3K5,IL6,MAPK11,ROCK2,GNB3,IGF1,TGFB1,TGFB2,RHOU,IGF1R,MRAS,PIK3R2,RHOF,ADRA1B,MYL12A,ADCY2,RRAS,MAP3K1,IL6R,GNG2,RHOJ,NFATC4,PIK3R3,MYL9,CALM1 (includes others),PRKAR2B,ADRA2A,GNAO1,PRKAG2,ADRA2C,MAP3K8,MEF2C,RPS6KA1,ADCY7,HSPB1																																								2.45471e-05
RAR Activation	4.61E00	2.05E-01	NaN	AKR1C3,RDH10,PIK3R1,ADCY4,NR2F2,SMARCD2,JAK2,MAP3K5,MAPK13,MAPK11,VEGFA,NR2F1,ALDH1A1,TGFB1,RARA,RARB,TGFB2,PIK3R2,ZBTB16,PRKD1,ADCY2,RELB,ACTB,MAP3K1,SMAD6,SMARCD3,PIK3R3,FOS,PRKAR2B,DUSP1,ALDH1A2,PRKAG2,PRKCH,NCOR2,RXRA,CRABP2,ADCY7,RBP4,PPARGC1A																																								3.38844e-05
HIF1α Signaling	4.47E00	2.45E-01	NaN	MMP3,PIK3R1,MMP16,MMP14,MMP15,MAPK13,HIF1A,NOS3,MAPK11,MMP24,SLC2A3,VEGFA,EDN1,PROK1,MRAS,FIGF,MMP11,PIK3R2,SLC2A5,RRAS,MMP2,SLC2A4,PIK3R3,EGLN1,MAPK7																																								3.46737e-05
Adipogenesis pathway	4.46E00	2.28E-01	NaN	PLIN1,LEP,BMP4,DDIT3,FGF2,NR2F2,HIF1A,EGR2,LPIN1,TGFB1,LPL,SMO,FABP4,FZD2,PPARG,XBP1,NFATC4,SLC2A4,HDAC5,NR1D2,EBF1,FZD4,RUNX1T1,FOXO1,SOX9,FZD5,RPS6KA1,PER2,FZD7																																								3.98107e-05
Renin-Angiotensin Signaling	4.4E00	2.39E-01	1.460	PTK2B,PIK3R1,ADCY4,SHC3,JAK2,MAPK13,MAPK11,SHC1,CCL2,MRAS,PIK3R2,PRKD1,AGT,ADCY2,RRAS,MAP3K1,REN,ITPR1,PIK3R3,FOS,PRKAR2B,SHC2,PRKAG2,PRKCH,ADCY7,AGTR1																																								7.07946e-05
Triacylglycerol Degradation	4.15E00	4.17E-01	NaN	AADAC,LIPC,CES1,LPL,LIPE,MGLL,PNPLA3,LIPG,PNPLA2,PRDX6																																								8.12831e-05
PEDF Signaling	4.09E00	2.68E-01	1.633	PPARG,GDNF,BDNF,RRAS,PIK3R1,SERPINF1,IKBKE,MAPK13,ZEB1,NGF,PNPLA2,MAPK11,BCL2,ROCK2,PIK3R3,BCL2L1,MRAS,PIK3R2,CFLAR																																								9.54993e-05
Inhibition of Matrix Metalloproteases	4.02E00	3.33E-01	NaN	TIMP3,MMP3,MMP16,MMP14,MMP15,MMP2,TFPI2,MMP24,TIMP4,ADAM12,THBS2,MMP11,LRP1																																								9.77237e-05
LXR/RXR Activation	4.01E00	2.23E-01	1.279	APOE,APOB,IL1RL1,CD36,IL6,IL1RL2,CCL2,FASN,NGFR,SAA1,LPL,TLR3,LBP,IL1RAP,AGT,MLXIPL,SERPINF1,IL1R1,IL33,TLR4,CD14,NCOR2,PTGS2,RXRA,HADH,APOD,RBP4																																								0.000125893
Molecular Mechanisms of Cancer	3.9E00	1.67E-01	NaN	GAB2,BMP4,TGFBR1,SUV39H1,ADCY4,DIRAS3,PIK3R1,MAPK13,TGFB1,MRAS,WNT4,HIPK2,FZD2,PRKD1,ITGA4,RRAS,WNT9A,RHOJ,AURKA,RAC3,PIK3R3,BCL2L1,GNAO1,PRKCH,FZD5,CFLAR,ARHGEF9,MAP2K6,ABL1,HIF1A,MAP3K5,JAK2,MAPK11,WNT2,BCL2,SHC1,HHAT,FANCD2,TGFB2,SMO,RHOU,ARHGEF2,ARHGEF3,PIK3R2,RHOF,ADCY2,PMAIP1,WNT2B,SMAD6,FOS,PRKAR2B,FZD4,FOXO1,RASGRP1,CDKN1A,PRKAG2,BMP6,ADCY7,GLI1,LRP1,FZD7																																								0.000138038
p38 MAPK Signaling	3.86E00	2.22E-01	-0.408	MAP2K6,TGFBR1,DDIT3,IL1RL1,HSPB2,MAPK13,MAP3K5,MAPK11,IL1RL2,TGFB1,TGFB2,ATF4,IL1RAP,PLA2G4C,IL1R1,IRAK3,CREB5,IL33,PLA2G4A,RPS6KA6,DUSP1,HSPB7,MEF2C,RPS6KA1,IRAK2,HSPB1																																								0.000144544
VEGF Signaling	3.84E00	2.39E-01	2.683	EIF2B4,PTK2B,RRAS,ACTB,PIK3R1,ACTN3,HIF1A,NOS3,BCL2,PIK3R3,ROCK2,VEGFA,BCL2L1,SHC1,FOXO1,PROK1,MRAS,FIGF,PIK3R2,VCL,ACTG2,ACTC1																																								0.000169824
Role of JAK1 and JAK3 in γc Cytokine Signaling	3.77E00	2.7E-01	NaN	SOCS1,SOCS3,IL15RA,IL4R,PTK2B,FES,RRAS,IL21R,PIK3R1,JAK2,IL7,PIK3R3,SHC1,SH2B2,MRAS,IRS2,PIK3R2																																								0.000169824
PCP pathway	3.77E00	2.7E-01	-1.291	WNT9A,WNT2B,DAAM1,JUNB,SDC4,WNT2,ROCK2,FZD4,EFNB1,SMO,WNT4,FZD5,PRICKLE1,FZD2,LGR4,FZD7,HSPB1																																								0.000177828
TGF-β Signaling	3.75E00	2.41E-01	-1.000	MAP2K6,TGFBR1,BMP4,RRAS,SMAD6,MAPK13,ACVR2B,PITX2,MAPK11,INHBB,BCL2,FOS,IRF7,TGFB1,RUNX2,MRAS,TGFB2,SMURF2,VDR,SERPINE1,PMEPA1																																								0.000194984
Nitric Oxide Signaling in the Cardiovascular System	3.71E00	2.3E-01	1.279	CAMK4,PIK3R1,ATP2A3,SLC7A1,ITPR1,PRKG2,NOS3,PIK3R3,VEGFA,BDKRB2,CALM1 (includes others),PRKAR2B,PRKG1,PROK1,PDE3B,PDE1B,CAV1,PRKAG2,FIGF,PDE5A,PRKCH,PIK3R2,PRKD1																																								0.000239883
Human Embryonic Stem Cell Pluripotency	3.62E00	2.09E-01	NaN	TGFBR1,BMP4,FGF2,BDNF,PDGFA,PIK3R1,NGF,NOG,WNT2,TGFB1,MRAS,TGFB2,SMO,WNT4,PIK3R2,FZD2,WNT9A,WNT2B,SMAD6,PIK3R3,FZD4,FOXO1,NTRK3,S1PR1,FZD5,BMP6,SALL4,FZD7																																								0.000245471
Virus Entry via Endocytic Pathways	3.61E00	2.36E-01	NaN	ITSN1,RRAS,ACTB,PIK3R1,ABL1,ITGA6,RAC3,DNM1,PIK3R3,CD55,FLNC,CLTCL1,CAV1,MRAS,PRKCH,ACTG2,ITGB4,PIK3R2,ACTC1,PRKD1,ITGA4																																								0.000301995
G-Protein Coupled Receptor Signaling	3.52E00	1.76E-01	NaN	ADRA2B,CAMK4,PTK2B,PTGDR,PTGER3,VIPR2,PIK3R1,DUSP6,ADCY4,HRH1,SHC1,PDE7B,PDE3B,MRAS,ATF4,ADORA2B,PIK3R2,ADORA1,ADRA1B,HTR2A,ADCY2,RGS2,RRAS,NPY1R,CNR1,IKBKE,CREB5,FPR1,PIK3R3,PRKAR2B,NPR3,ADRA2A,DUSP1,RASGRP1,GNAO1,PTH1R,PDE1B,S1PR1,PRKAG2,PDE5A,ADRA2C,MAP3K8,RPS6KA1,ADCY7,AGTR1																																								0.000301995
IL-8 Signaling	3.52E00	1.9E-01	1.859	ANGPT2,NAPEPLD,PTK2B,PIK3R1,DIRAS3,BCL2,EIF4EBP1,ROCK2,VEGFA,HMOX1,GNB3,PROK1,RHOU,MRAS,FIGF,PIK3R2,RHOF,PRKD1,LASP1,ANGPT1,RRAS,GNG2,HBEGF,MMP2,RHOJ,IKBKE,IRAK3,RAC3,PIK3R3,MYL9,BCL2L1,FOS,PRKCH,PTGS2,IRAK2																																								0.000323594
PI3K/AKT Signaling	3.49E00	2.11E-01	1.528	GAB2,PIK3R1,GDF15,JAK2,MAP3K5,NOS3,BCL2,EIF4EBP1,SHC1,PPM1L,MRAS,PIK3R2,ITGA4,RRAS,IKBKE,MAPK8IP1,PPP2R5A,SYNJ2,PIK3R3,BCL2L1,FOXO1,LIMS1,CDKN1A,MAP3K8,PTGS2,PPP2R1B																																								0.000331131
Ethanol Degradation II	3.48E00	3.33E-01	NaN	ALDH4A1,ADH1A,ACSS3,ALDH1A1,ALDH1A2,ACSS2,ACSS1,ADH1B,PECR,ADHFE1,ACSL1																																								0.000354813
TR/RXR Activation	3.45E00	2.35E-01	NaN	RAB3B,AKR1C1/AKR1C2,CAMK4,AKR1C3,TRH,PIK3R1,BCL3,PFKP,HIF1A,PCK1,PIK3R3,ENO1,SLC16A3,PDE3B,FASN,NCOR2,PIK3R2,RXRA,SYT12,PPARGC1A																																								0.000371535
Atherosclerosis Signaling	3.43E00	2.1E-01	NaN	APOE,APOB,MMP3,PDGFA,CD36,CXCL12,IL6,PRDX6,TNFRSF12A,COL1A2,CCL2,TGFB1,LPL,PNPLA3,ITGA4,PLA2G16,PLA2G4C,COL2A1,CCL11,IL33,PLA2G4A,COL1A1,CSF1,APOD,RBP4,COL3A1																																								0.000371535
iNOS Signaling	3.43E00	2.95E-01	NaN	FOS,CALM1 (includes others),TLR4,CAMK4,CD14,IKBKE,LBP,IRAK3,JAK2,MAPK13,MAPK11,IRF1,IRAK2																																								0.000371535
PPARα/RXRα Activation	3.43E00	1.9E-01	1.029	MAP2K6,GPD1,TGFBR1,IL1RL1,ADCY4,CD36,ADIPOQ,JAK2,ACVR2B,IL6,NR2F1,SHC1,IL1RL2,GPD2,TGFB1,FASN,LPL,TGFB2,MRAS,IL1RAP,ADCY2,RRAS,IKBKE,BCL3,IL1R1,PRKAR2B,GHR,GK,PRKAG2,MEF2C,NCOR2,RXRA,ADCY7,PPARGC1A																																								0.000371535
Role of NFAT in Cardiac Hypertrophy	3.43E00	1.9E-01	-0.686	MAP2K6,TGFBR1,CAMK4,LIF,CAMK1,PIK3R1,ADCY4,MAPK13,IL6,MAPK11,SHC1,GNB3,IGF1,TGFB1,TGFB2,IGF1R,MRAS,PIK3R2,PRKD1,ADCY2,RRAS,GNG2,MAP3K1,NFATC4,ITPR1,HDAC5,PIK3R3,CALM1 (includes others),PRKAR2B,PRKAG2,MEF2C,PRKCH,ADCY7,IL11																																								0.000436516
CDK5 Signaling	3.36E00	2.22E-01	1.528	ADCY2,BDNF,RRAS,PPP1R3C,ADCY4,ABL1,ITGA6,PPP1R14A,MAPK13,NGF,MAPK11,PPP2R5A,PRKAR2B,NGFR,PPM1L,MRAS,LAMB1,LAMA1,PRKAG2,MAPK7,ADCY7,PPP2R1B																																								0.000467735
Germ Cell-Sertoli Cell Junction Signaling	3.33E00	1.94E-01	NaN	MAP2K6,TUBB3,TGFBR1,RRAS,ACTB,DIRAS3,PIK3R1,MAP3K1,ACTN3,ITGA6,TUBA4A,RHOJ,MAP3K5,GSN,RAC3,TUBB2B,PIK3R3,EPN2,CDH2,CFL2,SORBS1,TGFB1,TGFB2,RHOU,MRAS,MAP3K8,ACTG2,VCL,PIK3R2,RHOF,ACTC1																																								0.000501187
Aryl Hydrocarbon Receptor Signaling	3.3E00	2E-01	0.000	ALDH4A1,HSPB2,IL6,NR2F1,CCNA2,ALDH1L1,ALDH1A1,TGFB1,RARA,RARB,GSTM4,TGFB2,ALDH6A1,AHR,MGST1,GSTM3,ALDH8A1,FOS,ALDH1L2,ALDH1A2,CDKN1A,ALDH3B1,HSPB7,NCOR2,RXRA,ALDH16A1,MCM7,HSPB1																																								0.000537032
Folate Polyglutamylation	3.27E00	8E-01	NaN	MTHFD1L,SHMT1,MTHFD1,SHMT2																																								0.000537032
Acetate Conversion to Acetyl-CoA	3.27E00	8E-01	NaN	ACSS3,ACSS2,ACSS1,ACSL1																																								0.000537032
Ethanol Degradation IV	3.27E00	4E-01	NaN	ALDH4A1,ACSS3,ALDH1A1,ALDH1A2,CAT,ACSS2,ACSS1,ACSL1																																								0.000537032
Glioma Invasiveness Signaling	3.27E00	2.63E-01	-0.775	TIMP3,RRAS,HMMR,DIRAS3,PIK3R1,PLAUR,RHOJ,MMP2,PIK3R3,TIMP4,RHOU,MRAS,PIK3R2,PLAU,RHOF																																								0.000549541
Growth Hormone Signaling	3.26E00	2.46E-01	0.832	SOCS1,SOCS3,PIK3R1,JAK2,SLC2A4,PIK3R3,FOS,IGF2,RPS6KA6,GHR,IGF1,IGF1R,PRKCH,PIK3R2,RPS6KA1,SOCS5,PRKD1																																								0.00057544
Noradrenaline and Adrenaline Degradation	3.24E00	3.14E-01	NaN	ALDH4A1,ADH1A,MAOB,ALDH1A1,SMOX,ALDH1A2,ADH1B,PECR,ADHFE1,LRTOMT,MAOA																																								0.000630957
Oxidative Ethanol Degradation III	3.2E00	4.38E-01	NaN	ALDH4A1,ACSS3,ALDH1A1,ALDH1A2,ACSS2,ACSS1,ACSL1																																								0.000676083
RhoA Signaling	3.17E00	2.05E-01	0.655	PTK2B,MYL6B,MYLK,SEPT11,ROCK2,IGF1,CFL2,CIT,IGF1R,PIP5KL1,ACTG2,ACTC1,MYL12A,PLXNA1,ARHGAP6,SEPT5,NRP2,ANLN,ACTB,ARHGAP4,CDC42EP3,CDC42EP4,MYL9,RHPN2,SEPT6																																								0.000758578
Stearate Biosynthesis I (Animals)	3.12E00	3.06E-01	NaN	SLC27A5,ACOT2,SRD5A3,DHCR24,FASN,ACSL5,ACOT1,ACOT4,SLC27A3,ACSL1,ELOVL6																																								0.000776247
ILK Signaling	3.11E00	1.83E-01	-0.354	MAP2K6,PIK3R1,DIRAS3,MUC1,MYL6B,HIF1A,VEGFA,CFL2,PROK1,PPM1L,RHOU,FIGF,ATF4,IRS2,ITGB4,PIK3R2,VCL,ACTG2,RHOF,ACTC1,ACTB,ACTN3,RHOJ,CREB5,PPP2R5A,MYL9,PIK3R3,FOS,FLNC,LIMS1,SH2B2,KRT18,PTGS2,PPP2R1B																																								0.000794328
Glucocorticoid Receptor Signaling	3.1E00	1.67E-01	NaN	TGFBR1,PRL,SGK1,PIK3R1,SMARCD2,MAPK13,JAK2,IL6,CD163,MAPK11,NR3C1,NFATC1,TSC22D3,BCL2,SHC1,AR,CCL2,PCK2,TGFB1,TGFB2,MRAS,PIK3R2,FKBP5,SERPINE1,AGT,CDKN1C,RRAS,ACTB,MAP3K1,IKBKE,NFATC4,PCK1,CCL11,HSPA2,SMARCD3,TAF9B,PIK3R3,BCL2L1,FOS,TAF5,DUSP1,CDKN1A,PRKAG2,PLAU,NCOR2,PTGS2																																								0.000831764
Melanocyte Development and Pigmentation Signaling	3.08E00	2.26E-01	0.943	ADCY2,RRAS,MITF,ADCY4,PIK3R1,CREB5,BCL2,PIK3R3,SHC1,RPS6KA6,PRKAR2B,SH2B2,MRAS,PRKAG2,ATF4,KIT,PIK3R2,RPS6KA1,ADCY7																																								0.000851138
ERK/MAPK Signaling	3.07E00	1.82E-01	1.029	PTK2B,PIK3R1,DUSP6,HSPB2,PPP1R3C,NFATC1,DUSP2,KSR1,EIF4EBP1,SHC1,PPM1L,MRAS,ATF4,PIK3R2,ITGA4,PPARG,RRAS,PLA2G4C,PPP1R14A,CREB5,RAC3,PPP2R5A,ELF1,PIK3R3,PLA2G4A,FOS,PRKAR2B,TLN2,DUSP1,PRKAG2,HSPB7,RPS6KA1,PPP2R1B,HSPB1																																								0.000851138
Type II Diabetes Mellitus Signaling	3.07E00	2.05E-01	NaN	PPARG,SOCS3,SOCS1,CD36,PIK3R1,PKM,MAP3K1,ADIPOQ,IKBKE,MAP3K5,SLC2A4,PIK3R3,SLC27A5,NGFR,SH2B2,ACSL5,PRKAG2,IRS2,PRKCH,PIK3R2,SLC27A3,SOCS5,ACSL1,PRKD1																																								0.000954993
Mitotic Roles of Polo-Like Kinase	3.02E00	2.42E-01	NaN	KIF23,ESPL1,CDC20,PLK3,PTTG1,PRC1,CCNB2,PLK1,PPP2R5A,CDK1,CCNB1,TGFB1,PPM1L,PKMYT1,FBXO5,PPP2R1B																																								0.000977237
Ephrin Receptor Signaling	3.01E00	1.84E-01	NaN	ITSN1,EPHB2,PTPN13,PDGFA,GRIN2D,CXCL12,ABL1,JAK2,EPHB6,ROCK2,VEGFA,SHC1,EPHB1,GNB3,CFL2,SORBS1,PROK1,EFNB1,MRAS,FIGF,ATF4,ITGA4,EPHB4,ANGPT1,KALRN,RRAS,GNG2,CREB5,RAC3,GNAO1,EPHB3,EPHA2																																								0.000977237
γ-linolenate Biosynthesis II (Animals)	3.01E00	4.12E-01	NaN	SLC27A5,ACSL5,FADS2,SLC27A3,CYB5A,ACSL1,FADS1																																								0.000977237
Putrescine Degradation III	3.01E00	4.12E-01	NaN	ALDH4A1,MAOB,ALDH1A1,SMOX,ALDH1A2,SAT1,MAOA																																								0.00107152
Folate Transformations I	2.97E00	5.56E-01	NaN	MTHFD1L,MTHFD2,SHMT1,MTHFD1,SHMT2																																								0.00109648
Prolactin Signaling	2.96E00	2.33E-01	1.807	SOCS1,SOCS3,PRL,RRAS,PIK3R1,JAK2,NR3C1,IRF1,PIK3R3,FOS,SHC1,MRAS,NMI,PRKCH,PIK3R2,SOCS5,PRKD1																																								0.00112202
Cholesterol Biosynthesis I	2.95E00	4.62E-01	NaN	EBP,NSDHL,DHCR24,HSD17B7,MSMO1,TM7SF2																																								0.00112202
Cholesterol Biosynthesis II (via 24,25-dihydrolanosterol)	2.95E00	4.62E-01	NaN	EBP,NSDHL,DHCR24,HSD17B7,MSMO1,TM7SF2																																								0.00112202
Cholesterol Biosynthesis III (via Desmosterol)	2.95E00	4.62E-01	NaN	EBP,NSDHL,DHCR24,HSD17B7,MSMO1,TM7SF2																																								0.00112202
Neurotrophin/TRK Signaling	2.95E00	2.39E-01	0.775	MAP2K6,BDNF,RRAS,PIK3R1,MAP3K5,NGF,CREB5,PIK3R3,FOS,SHC1,NTRK3,NGFR,MRAS,ATF4,PIK3R2,RPS6KA1																																								0.00114815
Cell Cycle: G2/M DNA Damage Checkpoint Regulation	2.94E00	2.65E-01	-1.941	CDKN1A,TOP2A,ABL1,PKMYT1,CCNB2,BORA,PLK1,RPS6KA1,AURKA,HIPK2,CDK1,CCNB1,SKP2																																								0.00120226
Wnt/β-catenin Signaling	2.92E00	1.83E-01	-0.408	TGFBR1,SFRP2,FRZB,ACVR2B,SOX13,WNT2,TGFB1,RARA,RARB,PPM1L,SMO,TGFB2,WNT4,FZD2,SOX5,SFRP4,GJA1,APPL2,WNT9A,WNT2B,PPP2R5A,CDH2,FZD4,GNAO1,SOX9,FZD5,DKK1,SFRP1,PPP2R1B,LRP1,FZD7																																								0.00123027
Hepatic Cholestasis	2.91E00	1.85E-01	NaN	LIF,IL1RL1,ABCC2,ADCY4,IL6,ATP8B1,IL1RL2,TGFB1,NGFR,RARA,TGFB2,LBP,IL1RAP,PRKD1,ADCY2,CYP7B1,TJP2,IKBKE,IL1R1,IRAK3,IL33,TLR4,PRKAR2B,PRKAG2,CD14,PRKCH,RXRA,ADCY7,IRAK2,IL11																																								0.00123027
HMGB1 Signaling	2.91E00	2E-01	-0.853	MAP2K6,LIF,RRAS,PIK3R1,DIRAS3,RHOJ,IL6,MAPK13,IL1R1,MAPK11,PIK3R3,TLR4,FOS,CCL2,TGFB1,NGFR,MRAS,RHOU,TGFB2,PIK3R2,SERPINE1,RHOF,IL11,PLAT																																								0.00131826
Bladder Cancer Signaling	2.88E00	2.18E-01	NaN	DAPK1,MMP3,RRAS,FGF2,SUV39H1,FGF9,MMP16,MMP14,MMP15,ABL1,MMP2,MMP24,VEGFA,FGF18,PROK1,CDKN1A,MRAS,FIGF,MMP11																																								0.00134896
IL-10 Signaling	2.87E00	2.35E-01	NaN	MAP2K6,SOCS3,IL4R,IL1RL1,IKBKE,IL6,MAPK13,IL1R1,MAPK11,IL33,FOS,HMOX1,IL1RL2,CD14,LBP,IL1RAP																																								0.00141254
eNOS Signaling	2.85E00	1.9E-01	0.218	CAMK4,PIK3R1,ADCY4,SLC7A1,NOS3,BDKRB2,VEGFA,AQP3,CCNA2,PROK1,CAV1,FIGF,PIK3R2,PRKD1,AQP7,ADCY2,AQP1,ITPR1,HSPA2,PIK3R3,CALM1 (includes others),PRKG1,PRKAR2B,PRKAG2,PRKCH,ADCY7,BDKRB1																																								0.00141254
Circadian Rhythm Signaling	2.85E00	3.03E-01	NaN	PER3,PER1,NR1D1,VIPR2,GRIN2D,BHLHE40,CRY2,ATF4,CREB5,PER2																																								0.00147911
Zymosterol Biosynthesis	2.83E00	6.67E-01	NaN	NSDHL,HSD17B7,MSMO1,TM7SF2																																								0.00151356
Superpathway of Cholesterol Biosynthesis	2.82E00	3.21E-01	NaN	EBP,NSDHL,ACAT2,DHCR24,IDI1,HSD17B7,MSMO1,TM7SF2,HMGCS1																																								0.00162181
Endothelin-1 Signaling	2.79E00	1.8E-01	2.335	NAPEPLD,PIK3R1,ADCY4,SHC3,MAPK13,NOS3,MAPK11,PRDX6,SHC1,HMOX1,EDN1,MRAS,PNPLA3,PIK3R2,PRKD1,PLA2G16,ADCY2,EDNRB,RRAS,PLA2G4C,ITPR1,PIK3R3,PLA2G4A,FOS,GNAO1,SHC2,EDNRA,PRKCH,MAPK7,PTGS2,ADCY7																																								0.00229087
IL-1 Signaling	2.64E00	2.09E-01	0.500	MAP2K6,ADCY2,ADCY4,GNG2,MAP3K1,IKBKE,IRAK3,MAPK13,IL1R1,MAPK11,FOS,GNB3,PRKAR2B,GNAO1,MRAS,PRKAG2,IL1RAP,ADCY7,IRAK2																																								0.00229087
Role of JAK2 in Hormone-like Cytokine Signaling	2.64E00	2.86E-01	NaN	SHC1,SOCS1,SOCS3,GHR,PRL,SH2B3,SH2B2,IRS2,JAK2,SOCS5																																								0.00234423
B Cell Receptor Signaling	2.63E00	1.76E-01	NaN	MAP2K6,GAB2,CAMK4,PTK2B,PIK3R1,ABL1,MAP3K5,MAPK13,BCL6,MAPK11,NFATC1,SHC1,CFL2,MRAS,ATF4,RASSF5,PIK3R2,RRAS,MAP3K1,IKBKE,NFATC4,CREB5,PIK3R3,SYNJ2,CALM1 (includes others),BCL2L1,EBF1,FOXO1,PAG1,MAP3K8,MEF2C																																								0.00234423
VDR/RXR Activation	2.63E00	2.18E-01	-1.134	CYP24A1,IL1RL1,PDGFA,HES1,THBD,HR,KLF4,FOXO1,RUNX2,CDKN1A,TGFB2,CD14,PRKCH,VDR,NCOR2,RXRA,PRKD1																																								0.00234423
Gαq Signaling	2.63E00	1.84E-01	0.577	NAPEPLD,CAMK4,PTK2B,PIK3R1,DIRAS3,NFATC1,ROCK2,HRH1,HMOX1,GNB3,RHOU,MRAS,PIK3R2,RHOF,ADRA1B,PRKD1,HTR2A,RGS2,GNG2,IKBKE,RHOJ,NFATC4,ITPR1,PIK3R3,CALM1 (includes others),PRKCH,AGTR1																																								0.00239883
Breast Cancer Regulation by Stathmin1	2.62E00	1.73E-01	NaN	CAMK4,CAMK1,PIK3R1,PPP1R3C,ADCY4,TUBB2B,ROCK2,SHC1,GNB3,PPM1L,MRAS,ARHGEF2,ARHGEF3,PIK3R2,PRKD1,ADCY2,TUBB3,RRAS,GNG2,TUBA4A,PPP1R14A,ITPR1,PPP2R5A,CDK1,PIK3R3,CALM1 (includes others),PRKAR2B,CDKN1A,PRKAG2,PRKCH,PPP2R1B,ADCY7,ARHGEF9																																								0.00269153
IL-15 Signaling	2.57E00	2.27E-01	NaN	IL15RA,RRAS,PIK3R1,IL6,MAPK13,JAK2,AXL,MAPK11,RAC3,BCL2,PIK3R3,BCL2L1,SHC1,MRAS,PIK3R2																																								0.00269153
Pancreatic Adenocarcinoma Signaling	2.57E00	1.98E-01	0.775	NAPEPLD,TGFBR1,SUV39H1,PIK3R1,ABL1,HBEGF,JAK2,BIRC5,BCL2,PIK3R3,VEGFA,BCL2L1,HMOX1,PROK1,TGFB1,CDKN1A,TGFB2,BRCA2,FIGF,PTGS2,PIK3R2																																								0.00288403
Role of JAK family kinases in IL-6-type Cytokine Signaling	2.54E00	3.2E-01	NaN	SOCS1,SOCS3,IL6R,OSMR,MAPK13,JAK2,IL6,MAPK11																																								0.00288403
Glycolysis I	2.54E00	3.2E-01	NaN	PGK1,ENO1,TPI1,PKM,ENO2,GAPDH,PFKP,PFKM																																								0.00295121
LPS-stimulated MAPK Signaling	2.53E00	2.19E-01	1.069	MAP2K6,RRAS,PIK3R1,IKBKE,MAPK13,MAP3K5,MAPK11,PIK3R3,FOS,TLR4,MRAS,CD14,PRKCH,PIK3R2,LBP,PRKD1																																								0.00295121
Ephrin B Signaling	2.53E00	2.19E-01	0.905	EPHB4,ITSN1,KALRN,EPHB2,GNG2,CXCL12,RAC3,ROCK2,EPHB6,EPHB1,GNB3,CFL2,EFNB1,GNAO1,MRAS,EPHB3																																								0.00295121
STAT3 Pathway	2.53E00	2.19E-01	NaN	SOCS1,SOCS3,TGFBR1,RRAS,JAK2,MAPK13,MAPK11,BCL2,GHR,NTRK3,PIM1,NGFR,CDKN1A,MRAS,IGF1R,SOCS5																																								0.00316228
Superpathway of Serine and Glycine Biosynthesis I	2.5E00	5.71E-01	NaN	PSAT1,PHGDH,SHMT1,SHMT2																																								0.00416869
Melatonin Degradation II	2.38E00	7.5E-01	NaN	MAOB,SMOX,MAOA																																								0.0042658
Leukocyte Extravasation Signaling	2.37E00	1.67E-01	0.756	MMP3,PTK2B,PIK3R1,MMP16,MMP14,MMP15,CXCL12,JAM2,ABL1,MAPK13,CLDN7,MAPK11,MMP24,ROCK2,MMP11,RASSF5,VCL,PIK3R2,ACTG2,ACTC1,PRKD1,ITGA4,TIMP3,ARHGAP6,ACTB,ACTN3,ITGA6,ARHGAP4,MMP2,PIK3R3,TIMP4,RASGRP1,PRKCH																																								0.00436516
Glioblastoma Multiforme Signaling	2.36E00	1.78E-01	-1.177	RRAS,PDGFA,WNT9A,DIRAS3,PIK3R1,WNT2B,RHOJ,ITPR1,WNT2,PIK3R3,SHC1,IGF2,FZD4,FOXO1,IGF1,CDKN1A,SMO,MRAS,IGF1R,RHOU,WNT4,FZD5,PIK3R2,RHOF,FZD2,FZD7																																								0.00446684
Thrombin Signaling	2.35E00	1.68E-01	0.557	CAMK4,CAMK1,PIK3R1,DIRAS3,ADCY4,MYLK,MYL6B,MAPK13,MAPK11,ROCK2,SHC1,GNB3,RHOU,MRAS,GATA6,ARHGEF2,ARHGEF3,PIK3R2,RHOF,PRKD1,MYL12A,ADCY2,RRAS,GNG2,RHOJ,ITPR1,MYL9,PIK3R3,GNAO1,PRKCH,ADCY7,ARHGEF9																																								0.00457088
Estrogen-Dependent Breast Cancer Signaling	2.34E00	2.22E-01	-0.302	PIK3R3,FOS,IGF1,CYP19A1,RRAS,PIK3R1,MRAS,IGF1R,HSD17B7,ATF4,PIK3R2,CREB5,HSD17B4,HSD17B8																																								0.0047863
Role of NANOG in Mammalian Embryonic Stem Cell Pluripotency	2.32E00	1.89E-01	1.000	LIF,BMP4,RRAS,WNT9A,PIK3R1,WNT2B,JAK2,WNT2,PIK3R3,SHC1,FZD4,MRAS,SMO,WNT4,GATA6,FZD5,PIK3R2,BMP6,FZD2,FZD7,SALL4																																								0.00489779
Glutamate Receptor Signaling	2.31E00	2.28E-01	0.000	CALM1 (includes others),GNB3,HOMER2,SLC1A4,CAMK4,SLC17A7,GRIN2D,GNG2,SLC1A3,HOMER1,GLUL,GRIK2,GRIA3																																								0.00512861
Glutaryl-CoA Degradation	2.29E00	4.17E-01	NaN	ACAT2,EHHADH,HSD17B4,HADH,HSD17B8																																								0.00524807
Retinol Biosynthesis	2.28E00	2.73E-01	NaN	AADAC,LIPC,CES1,RDH10,LPL,LIPE,PNPLA3,LIPG,PNPLA2																																								0.00524807
Eicosanoid Signaling	2.28E00	2.19E-01	1.890	PLA2G16,PTGIS,PLA2G4A,PTGES,DPEP1,AKR1C3,LTB4R2,PTGER3,PTGDR,PLA2G4C,PNPLA3,PTGS2,TBXAS1,PRDX6																																								0.00537032
Netrin Signaling	2.27E00	2.56E-01	NaN	PRKG1,PRKAR2B,ABLIM3,UNC5B,PRKAG2,ABLIM2,NFATC4,RAC3,NFATC1,ENAH																																								0.00549541
Insulin Receptor Signaling	2.26E00	1.79E-01	NaN	SOCS3,FOXO4,EIF2B4,SGK1,RRAS,PIK3R1,PPP1R3C,PPP1R14A,LIPE,JAK2,SLC2A4,PTPRF,EIF4EBP1,SYNJ2,PIK3R3,SHC1,PRKAR2B,FOXO1,PDE3B,SH2B2,MRAS,PRKAG2,IRS2,PIK3R2																																								0.0057544
Gαi Signaling	2.24E00	1.83E-01	0.728	ADRA2B,ADCY2,PTGER3,RRAS,NPY1R,CNR1,ADCY4,GNG2,FPR1,SHC1,PRKAR2B,GNB3,NPR3,ADRA2A,CAV1,MRAS,S1PR1,PRKAG2,ADRA2C,ADORA1,ADCY7,AGTR1																																								0.0060256
Factors Promoting Cardiogenesis in Vertebrates	2.22E00	1.96E-01	NaN	TBX5,BMP4,TGFBR1,ACVR2B,NOG,FZD4,TGFB1,TGFB2,SMO,PRKCH,FZD5,MEF2C,DKK1,BMP6,FZD2,PRKD1,LRP1,FZD7																																								0.00630957
Production of Nitric Oxide and Reactive Oxygen Species in Macrophages	2.2E00	1.67E-01	0.365	APOE,APOB,PIK3R1,PPP1R3C,DIRAS3,JAK2,MAP3K5,MAPK13,MAPK11,NGFR,PPM1L,RHOU,PIK3R2,RHOF,PRKD1,MAP3K1,PPP1R14A,IKBKE,RHOJ,PPP2R5A,IRF1,PIK3R3,FOS,TLR4,CAT,MAP3K8,PRKCH,PPP2R1B,APOD,RBP4																																								0.00630957
Signaling by Rho Family GTPases	2.2E00	1.58E-01	1.061	PTK2B,PIK3R1,DIRAS3,WASF3,MYLK,MYL6B,SEPT11,CDH11,CLIP1,ROCK2,GNB3,CFL2,CIT,RHOU,MRAS,PIP5KL1,ARHGEF2,ARHGEF3,PIK3R2,ACTG2,RHOF,ACTC1,MYL12A,ITGA4,SEPT5,ACTB,GNG2,CDC42EP3,RHOJ,CDC42EP4,MYL9,PIK3R3,FOS,CDH2,GNAO1,SEPT6,ARHGEF9																																								0.00645654
Protein Kinase A Signaling	2.19E00	1.45E-01	NaN	TGFBR1,ADCY4,LIPE,MYL6B,NOS3,ROCK2,GNB3,PDE7B,TGFB1,ATF4,EYA2,PRKD1,PTPRE,PTPRG,GNG2,PPP1R14A,PTPN18,ITPR1,CREB5,PTP4A1,PTPDC1,MYL9,PTPRH,DUSP1,PDE1B,PRKCH,H1F0,CAMK4,PTK2B,PTPN13,DUSP6,PPP1R3C,UBASH3B,MYLK,PTPRF,NFATC1,DUSP2,HHAT,GLI3,PDE3B,NGFR,TGFB2,SMO,PTPRN,MYL12A,ADCY2,MAP3K1,NFATC4,CALM1 (includes others),PRKAR2B,FLNC,PRKAG2,PDE5A,PTGS2,ADCY7,AKAP1																																								0.00645654
IL-17 Signaling	2.19E00	2.08E-01	NaN	MAP2K6,MMP3,RRAS,PIK3R1,IL17RC,IL6,MAPK13,JAK2,CCL11,MAPK11,PIK3R3,CCL2,MRAS,PTGS2,PIK3R2																																								0.00660693
Oncostatin M Signaling	2.18E00	2.65E-01	1.667	MT2A,SHC1,TIMP3,MMP3,RRAS,MRAS,OSMR,PLAU,JAK2																																								0.00660693
cAMP-mediated signaling	2.18E00	1.6E-01	0.343	ADRA2B,CAMK4,CAMK1,PTGDR,PTGER3,VIPR2,DUSP6,ADCY4,PDE7B,PDE3B,ATF4,ADORA2B,PKIA,ADORA1,ADCY2,RGS2,NPY1R,CNR1,CREB5,FPR1,CALM1 (includes others),PRKAR2B,NPR3,ADRA2A,DUSP1,GNAO1,PTH1R,PDE1B,S1PR1,PDE5A,ADRA2C,RPS6KA1,ADCY7,AGTR1,AKAP1																																								0.00691831
Agranulocyte Adhesion and Diapedesis	2.16E00	1.64E-01	NaN	AOC3,MMP3,MMP16,MMP14,MMP15,CXCL12,MYL6B,SDC4,CLDN7,MMP24,HRH1,ICAM2,CCL2,CCL28,MMP11,ACTG2,ACTC1,ITGA4,ACTB,ITGA6,MMP2,IL1R1,CCL11,CXCL6,C5,MYL9,IL33,CXCL16,PODXL2,CX3CL1,CD34																																								0.00758578
Cholecystokinin/Gastrin-mediated Signaling	2.12E00	1.88E-01	0.688	MAP2K6,PTK2B,RRAS,DIRAS3,RHOJ,ITPR1,IL33,ROCK2,FOS,SHC1,MRAS,RHOU,SST,MEF2C,PRKCH,MAPK7,PTGS2,RHOF,PRKD1																																								0.00758578
Paxillin Signaling	2.12E00	1.88E-01	2.324	PTK2B,RRAS,ACTB,PIK3R1,ACTN3,ITGA6,MAPK13,MAPK11,PIK3R3,TLN2,ITGA11,MRAS,ACTG2,ITGB4,PIK3R2,VCL,ACTC1,ITGA7,ITGA4																																								0.00758578
PPAR Signaling	2.12E00	1.91E-01	0.728	PPARG,IL1RL1,RRAS,PDGFA,IKBKE,IL1R1,NR2F1,IL33,FOS,SHC1,IL1RL2,NGFR,MRAS,NCOR2,PTGS2,RXRA,IL1RAP,PPARGC1A																																								0.00851138
Glioma Signaling	2.07E00	1.89E-01	0.500	CAMK1,CAMK4,RRAS,PDGFA,SUV39H1,PIK3R1,ABL1,PIK3R3,SHC1,CALM1 (includes others),IGF2,IGF1,CDKN1A,MRAS,IGF1R,PRKCH,PIK3R2,PRKD1																																								0.00851138
RANK Signaling in Osteoclasts	2.07E00	1.93E-01	NaN	MAP2K6,CAMK4,PTK2B,MITF,PIK3R1,MAP3K1,IKBKE,MAPK13,MAP3K5,GSN,MAPK11,NFATC1,PIK3R3,CALM1 (includes others),FOS,MAP3K8,PIK3R2																																								0.00891251
Granulocyte Adhesion and Diapedesis	2.05E00	1.64E-01	NaN	MMP3,IL1RL1,MMP16,MMP14,MMP15,CXCL12,SDC4,CLDN7,MMP24,HRH1,ICAM2,CCL2,IL1RL2,NGFR,CCL28,MMP11,IL1RAP,ITGA4,ITGA6,MMP2,IL1R1,CCL11,CXCL6,C5,FPR1,IL33,CXCL16,CX3CL1,HSPB1																																								0.00912011
Dopamine Degradation	2.04E00	2.92E-01	NaN	ALDH4A1,MAOB,ALDH1A1,SMOX,ALDH1A2,LRTOMT,MAOA																																								0.00954993
Prostanoid Biosynthesis	2.02E00	4.44E-01	NaN	PTGIS,PTGES,PTGS2,TBXAS1																																								0.00954993
Tetrahydrofolate Salvage from 5,10-methenyltetrahydrofolate	2.02E00	6E-01	NaN	MTHFD1L,MTHFD2,MTHFD1																																								0.00954993
Integrin Signaling	2.02E00	1.59E-01	2.414	ARHGAP26,PIK3R1,DIRAS3,ABL1,MYLK,SHC1,ITGA11,CAV1,MRAS,RHOU,PIK3R2,VCL,ITGB4,ACTG2,RHOF,ACTC1,MYL12A,ITGA4,TSPAN5,RRAS,ACTB,ACTN3,ITGA6,TSPAN2,RHOJ,RAC3,MYL9,PIK3R3,TLN2,LIMS1,ITGA7,NEDD9																																								0.00977237
Thrombopoietin Signaling	2.01E00	2.18E-01	1.732	PIK3R3,GAB2,SHC1,FOS,RRAS,PIK3R1,MRAS,IRS2,PRKCH,PIK3R2,JAK2,PRKD1																																								0.00977237
PTEN Signaling	2.01E00	1.78E-01	-2.357	FOXO4,TGFBR1,RRAS,PIK3R1,PREX2,IKBKE,RAC3,BCL2,PIK3R3,SYNJ2,SHC1,BCL2L1,GHR,FOXO1,NTRK3,NGFR,CDKN1A,MRAS,IGF1R,PIK3R2,ITGA4																																								0.00977237
Actin Cytoskeleton Signaling	2.01E00	1.57E-01	NaN	FGF2,PDGFA,PIK3R1,MYLK,MYL6B,ROCK2,SHC1,DIAPH1,DIAPH2,CYFIP2,CFL2,FGF18,MRAS,LBP,VCL,PIK3R2,ACTG2,SSH2,ACTC1,MYL12A,ITGA4,IQGAP3,TIAM1,RRAS,ACTB,FGF9,ACTN3,GSN,RAC3,MYL9,PIK3R3,TLN2,SSH3,CD14																																								0.0102329
Tryptophan Degradation X (Mammalian, via Tryptamine)	1.99E00	3.16E-01	NaN	ALDH4A1,MAOB,ALDH1A1,SMOX,ALDH1A2,MAOA																																								0.0104713
IGF-1 Signaling	1.98E00	1.86E-01	1.500	SOCS1,SOCS3,RRAS,PIK3R1,JAK2,IGFBP2,PIK3R3,FOS,SHC1,PRKAR2B,IGF1,FOXO1,MRAS,IGF1R,PRKAG2,IRS2,PIK3R2,SOCS5																																								0.0104713
Role of MAPK Signaling in the Pathogenesis of Influenza	1.98E00	2.03E-01	NaN	MAP2K6,PLA2G16,RRAS,PLA2G4C,MAPK13,MAP3K5,MAPK11,PRDX6,BCL2,PLA2G4A,CCL2,MRAS,PNPLA3,PTGS2																																								0.0107152
VEGF Family Ligand-Receptor Interactions	1.97E00	1.97E-01	2.138	PIK3R3,VEGFA,PLA2G4A,SHC1,FOS,NRP2,RRAS,PIK3R1,PLA2G4C,MRAS,FIGF,PRKCH,PIK3R2,NOS3,PRKD1																																								0.0107152
β-alanine Degradation I	1.97E00	1E00	NaN	ABAT,ALDH6A1																																								0.0107152
Taurine Biosynthesis	1.97E00	1E00	NaN	CSAD,CDO1																																								0.0107152
Glycine Biosynthesis I	1.97E00	1E00	NaN	SHMT1,SHMT2																																								0.0112202
NRF2-mediated Oxidative Stress Response	1.95E00	1.61E-01	0.258	MAP2K6,DNAJB4,PIK3R1,ABCC2,MAF,DNAJC6,GCLC,MAP3K5,HMOX1,GSTM4,MRAS,ATF4,PIK3R2,ACTG2,FKBP5,ACTC1,PRKD1,MGST1,RRAS,ACTB,GSTM3,MAP3K1,HERPUD1,JUNB,PIK3R3,FOS,CAT,PRKCH,MAPK7																																								0.0112202
FXR/RXR Activation	1.95E00	1.73E-01	NaN	PPARG,APOE,MLXIPL,APOB,LIPC,ABCC2,SERPINF1,VLDLR,IL33,SLC27A5,FOXO1,PCK2,CYP19A1,SAA1,FASN,RARA,LPL,RXRA,PPARGC1A,AGT,RBP4,APOD																																								0.011749
Amyotrophic Lateral Sclerosis Signaling	1.93E00	1.84E-01	NaN	GDNF,NEFL,GRIN2D,PIK3R1,NEFM,NEFH,BCL2,PIK3R3,VEGFA,BCL2L1,IGF1,PROK1,CAT,GLUL,FIGF,PIK3R2,GRIK2,GRIA3																																								0.011749
ERK5 Signaling	1.93E00	2.06E-01	-0.832	LIF,RRAS,SGK1,NGF,CREB5,FOS,RPS6KA6,MRAS,ATF4,MAP3K8,MEF2C,RPS6KA1,MAPK7																																								0.0120226
Fatty Acid β-oxidation I	1.92E00	2.58E-01	NaN	SLC27A5,ACSL5,SLC27A3,EHHADH,HSD17B4,ACSL1,HADH,HSD17B8																																								0.0128825
Sperm Motility	1.89E00	1.74E-01	2.236	PLA2G16,CAMK4,PTK2B,ZP3,SLC12A2,PLA2G4C,ITPR1,PRKG2,PRDX6,CALM1 (includes others),PLA2G4A,PRKAR2B,PRKG1,NPR1,PDE1B,MRAS,PRKAG2,PNPLA3,PRKCH,PRKD1,PTK7																																								0.0131826
Role of IL-17F in Allergic Inflammatory Airway Diseases	1.88E00	2.27E-01	NaN	RPS6KA6,IGF1,CCL2,IL17RC,ATF4,IL6,RPS6KA1,CREB5,CXCL6,IL11																																								0.0134896
Dopamine Receptor Signaling	1.87E00	1.92E-01	0.000	ADCY2,PRL,ADCY4,PPP1R3C,PPP1R14A,PPP2R5A,MAOB,PRKAR2B,SMOX,PTS,PPM1L,PRKAG2,ADCY7,PPP2R1B,MAOA																																								0.0134896
Cellular Effects of Sildenafil (Viagra)	1.87E00	1.71E-01	NaN	ADCY2,CAMK4,ACTB,SLC4A11,ADCY4,MYL6B,MYLK,ITPR1,PRKG2,NOS3,MYL9,CALM1 (includes others),PRKAR2B,PRKG1,PDE3B,PDE1B,PRKAG2,PDE5A,ACTG2,ADCY7,ACTC1,MYL12A																																								0.0138038
CXCR4 Signaling	1.86E00	1.64E-01	0.853	ADCY2,RRAS,DIRAS3,ADCY4,PIK3R1,GNG2,CXCL12,RHOJ,MYL6B,ITPR1,MYL9,PIK3R3,ROCK2,FOS,ELMO3,GNB3,GNAO1,MRAS,RHOU,PRKCH,PIK3R2,RHOF,ADCY7,PRKD1,MYL12A																																								0.0144544
Antiproliferative Role of TOB in T Cell Signaling	1.84E00	2.69E-01	NaN	CCNA2,TGFBR1,TGFB1,TGFB2,TOB1,RPS6KA1,SKP2																																								0.0151356
Regulation of the Epithelial-Mesenchymal Transition Pathway	1.82E00	1.58E-01	NaN	MAP2K6,ID2,TGFBR1,RRAS,FGF2,FGF9,WNT9A,PIK3R1,WNT2B,MMP2,ZEB1,HIF1A,JAK2,WNT2,PIK3R3,CDH2,FZD4,FGF18,TGFB1,HGF,MRAS,SMO,TGFB2,WNT4,FZD5,PIK3R2,JAG1,FZD2,FZD7																																								0.0151356
Basal Cell Carcinoma Signaling	1.82E00	1.94E-01	NaN	BMP4,WNT9A,WNT2B,WNT2,KIF7,FZD4,GLI3,SMO,WNT4,FZD5,BMP6,FZD2,GLI1,FZD7																																								0.0151356
JAK/Stat Signaling	1.82E00	1.94E-01	2.138	SOCS1,SOCS3,RRAS,PIK3R1,IL6,JAK2,PIK3R3,SHC1,BCL2L1,FOS,CDKN1A,MRAS,PIK3R2,SOCS5																																								0.0165959
tRNA Charging	1.78E00	2.31E-01	NaN	CARS,WARS,TARS2,YARS,GARS,TARS,AARS,MARS,IARS																																								0.0169824
Angiopoietin Signaling	1.77E00	1.97E-01	1.265	PIK3R3,ANGPTL1,ANGPT2,FOXO1,ANGPT1,RRAS,PIK3R1,MRAS,ANGPT4,IKBKE,PIK3R2,NOS3,BIRC5																																								0.017378
Gap Junction Signaling	1.76E00	1.61E-01	NaN	PIK3R1,ADCY4,PRKG2,TUBB2B,MRAS,CAV1,ACTG2,PIK3R2,ACTC1,PRKD1,HTR2A,ADCY2,TUBB3,RRAS,ACTB,TUBA4A,ITPR1,PIK3R3,PRKG1,PRKAR2B,NPR1,PRKAG2,PRKCH,MAPK7,ADCY7																																								0.017378
CCR3 Signaling in Eosinophils	1.76E00	1.71E-01	NaN	CAMK4,RRAS,PIK3R1,GNG2,PLA2G4C,MYLK,ITPR1,MAPK13,CCL11,MAPK11,PIK3R3,ROCK2,PLA2G4A,CALM1 (includes others),GNB3,CFL2,MRAS,PRKCH,PIK3R2,PRKD1																																								0.0177828
Glycerol Degradation I	1.75E00	5E-01	NaN	GPD1,GK,GPD2																																								0.0177828
MSP-RON Signaling Pathway	1.75E00	2.17E-01	NaN	PIK3R3,TLR4,CCL2,CSF1,PIK3R1,ACTB,PIK3R2,ACTG2,JAK2,ACTC1																																								0.018197
Role of Tissue Factor in Cancer	1.74E00	1.73E-01	NaN	PTK2B,RRAS,PIK3R1,ITGA6,HBEGF,PLAUR,JAK2,MAPK13,MAPK11,PIK3R3,VEGFA,BCL2L1,RPS6KA6,ARRB1,CFL2,CSF1,MRAS,PIK3R2,RPS6KA1																																								0.0186209
Semaphorin Signaling in Neurons	1.73E00	2.08E-01	NaN	ROCK2,PLXNA1,SEMA4D,FES,CFL2,DPYSL3,DPYSL4,DIRAS3,RHOU,RHOJ,RHOF																																								0.0190546
FLT3 Signaling in Hematopoietic Progenitor Cells	1.72E00	1.89E-01	NaN	GAB2,RRAS,PIK3R1,MAPK13,CREB5,MAPK11,EIF4EBP1,PIK3R3,SHC1,RPS6KA6,MRAS,ATF4,RPS6KA1,PIK3R2																																								0.0194984
Thyroid Cancer Signaling	1.71E00	2.25E-01	NaN	PPARG,SHC1,GDNF,BDNF,RRAS,NTRK3,MRAS,NGF,RXRA																																								0.0204174
PAK Signaling	1.69E00	1.8E-01	1.069	ARHGAP10,PTK2B,RRAS,PDGFA,PIK3R1,MYL6B,MYLK,PIK3R3,MYL9,SHC1,CFL2,MRAS,EPHB3,PIK3R2,ITGA4,MYL12A																																								0.0213796
Role of IL-17A in Arthritis	1.67E00	2.04E-01	NaN	MAP2K6,PIK3R3,CCL2,PIK3R1,IL17RC,MAPK13,PIK3R2,PTGS2,RPS6KA1,MAPK11,CXCL6																																								0.0213796
Macropinocytosis Signaling	1.67E00	1.91E-01	1.000	PIK3R3,CSF1,PDGFA,RRAS,HGF,PIK3R1,MRAS,CD14,PRKCH,ITGB4,PIK3R2,NGF,PRKD1																																								0.0234423
Phospholipase C Signaling	1.63E00	1.46E-01	0.577	NAPEPLD,CAMK4,DIRAS3,ADCY4,MYL6B,NFATC1,SHC1,HMOX1,GNB3,MRAS,RHOU,ATF4,ARHGEF2,ARHGEF3,RHOF,PRKD1,MYL12A,ITGA4,ADCY2,RRAS,GNG2,PLA2G4C,PPP1R14A,RHOJ,NFATC4,ITPR1,CREB5,HDAC5,MYL9,PLA2G4A,CALM1 (includes others),MEF2C,PRKCH,ARHGEF9,ADCY7																																								0.0234423
IL-4 Signaling	1.63E00	1.84E-01	NaN	SOCS1,IL4R,RRAS,PIK3R1,NFATC4,JAK2,NR3C1,NFATC1,SYNJ2,PIK3R3,SHC1,HLA-DMA,MRAS,PIK3R2																																								0.0234423
BMP signaling pathway	1.63E00	1.84E-01	NaN	CAMK4,BMP4,RRAS,SMAD6,MAPK13,PITX2,MAPK11,NOG,CHRD,PRKAR2B,RUNX2,PRKAG2,MRAS,BMP6																																								0.0245471
IL-17A Signaling in Fibroblasts	1.61E00	2.29E-01	NaN	NFKBID,FOS,CCL2,IL17RC,IKBKE,MAPK13,IL6,MAPK11																																								0.0251189
GNRH Signaling	1.6E00	1.63E-01	0.218	MAP2K6,ADCY2,RRAS,ADCY4,MAP3K1,ITPR1,MAPK13,MAP3K5,CREB5,MAPK11,DNM1,FOS,PRKAR2B,MRAS,PRKAG2,ATF4,MAP3K8,PRKCH,MAPK7,ADCY7,PRKD1																																								0.0269153
NGF Signaling	1.57E00	1.68E-01	0.243	RRAS,PIK3R1,MAP3K1,IKBKE,MAP3K5,CREB5,NGF,PIK3R3,ROCK2,SHC1,RPS6KA6,NGFR,MRAS,ATF4,MAP3K8,PIK3R2,MAPK7,RPS6KA1																																								0.0281838
FGF Signaling	1.55E00	1.76E-01	-1.291	MAP2K6,FGF2,FGF9,PIK3R1,MAP3K1,MAPK13,MAP3K5,ITPR1,CREB5,MAPK11,PIK3R3,FGF18,HGF,ATF4,PIK3R2																																								0.0288403
Sertoli Cell-Sertoli Cell Junction Signaling	1.54E00	1.52E-01	NaN	JAM2,MAP3K5,MAPK13,PRKG2,CLDN7,NOS3,MAPK11,TUBB2B,SORBS1,MRAS,ACTG2,VCL,ACTC1,ITGA4,TUBB3,TJP2,RRAS,ACTB,MAP3K1,ACTN3,TUBA4A,EPN2,EPB41,PRKAR2B,PRKG1,PRKAG2,MAP3K8																																								0.0288403
Cyclins and Cell Cycle Regulation	1.54E00	1.79E-01	1.265	SUV39H1,ABL1,CCNB2,PPP2R5A,CDK1,SKP2,HDAC5,CCNB1,CCNA2,TGFB1,PPM1L,CDKN1A,TGFB2,PPP2R1B																																								0.0295121
Caveolar-mediated Endocytosis Signaling	1.53E00	1.83E-01	NaN	CD55,ITSN1,ITGA11,FLNC,ACTB,CAV1,ABL1,ITGA6,ACTG2,ITGB4,ITGA7,ACTC1,ITGA4																																								0.0295121
Chemokine Signaling	1.53E00	1.83E-01	0.277	CAMK4,CAMK1,PTK2B,RRAS,CXCL12,MAPK13,CCL11,MAPK11,ROCK2,CALM1 (includes others),FOS,CCL2,MRAS																																								0.0301995
D-glucuronate Degradation I	1.52E00	6.67E-01	NaN	DCXR,CRYL1																																								0.0301995
Glycerol-3-phosphate Shuttle	1.52E00	6.67E-01	NaN	GPD1,GPD2																																								0.0301995
1D-myo-inositol Hexakisphosphate Biosynthesis V (from Ins(1,3,4)P3)	1.52E00	6.67E-01	NaN	ITPK1,IPMK																																								0.030903
ErbB Signaling	1.51E00	1.74E-01	NaN	MAP2K6,RRAS,PIK3R1,HBEGF,MAPK13,MAPK11,NRG1,PIK3R3,FOS,SHC1,FOXO1,MRAS,PRKCH,PIK3R2,PRKD1																																								0.030903
Heparan Sulfate Biosynthesis (Late Stages)	1.51E00	2E-01	NaN	CHST2,HS3ST3B1,AADAC,CHST7,HS3ST2,CHST3,LIPE,HS3ST1,CHST15,PRDX6																																								0.030903
Sonic Hedgehog Signaling	1.51E00	2.33E-01	NaN	PRKAR2B,GLI3,SMO,PRKAG2,GLI1,CDK1,CCNB1																																								0.0316228
Reelin Signaling in Neurons	1.5E00	1.77E-01	NaN	APOE,PIK3R1,CNR1,ITGA6,VLDLR,MAPK8IP1,PIK3R3,LRP8,ARHGEF2,ARHGEF3,PIK3R2,ARHGEF9,ITGA4,PAFAH1B3																																								0.0323594
Valine Degradation I	1.49E00	2.78E-01	NaN	BCAT1,BCAT2,ABAT,EHHADH,ALDH6A1																																								0.0338844
α-Adrenergic Signaling	1.47E00	1.72E-01	0.277	CALM1 (includes others),ADCY2,PRKAR2B,GNB3,CAMK4,ADRA2A,RRAS,ADCY4,GNG2,MRAS,PRKAG2,PRKCH,ITPR1,ADCY7,PRKD1																																								0.0338844
Cardiac β-adrenergic Signaling	1.47E00	1.58E-01	0.243	ADCY2,ADRBK2,ADCY4,PPP1R3C,GNG2,ATP2A3,PPP1R14A,PPP2R5A,GNB3,PRKAR2B,PDE7B,PDE3B,PPM1L,PDE1B,MRAS,PRKAG2,PDE5A,PKIA,ADCY7,PPP2R1B,AKAP1																																								0.0346737
RhoGDI Signaling	1.46E00	1.5E-01	NaN	DIRAS3,MYL6B,CDH11,ROCK2,GNB3,CFL2,RHOU,MRAS,PIP5KL1,ARHGEF2,ACTG2,ARHGEF3,RHOF,ACTC1,MYL12A,ITGA4,ARHGAP6,ACTB,GNG2,ARHGAP4,RHOJ,ARHGDIB,MYL9,CDH2,GNAO1,ARHGEF9																																								0.0354813
Ceramide Signaling	1.45E00	1.75E-01	0.535	PIK3R3,FOS,RRAS,NGFR,PIK3R1,PPM1L,MAP3K1,S1PR1,MRAS,PIK3R2,PPP2R1B,PPP2R5A,BCL2,KSR1																																								0.0354813
Mouse Embryonic Stem Cell Pluripotency	1.45E00	1.68E-01	0.000	ID2,BMP4,LIF,RRAS,PIK3R1,MAPK13,JAK2,MAPK11,PIK3R3,FZD4,SMO,MRAS,FZD5,PIK3R2,FZD2,FZD7																																								0.0371535
Tec Kinase Signaling	1.43E00	1.52E-01	1.342	PTK2B,ACTB,DIRAS3,PIK3R1,TNFRSF10B,GNG2,TNFSF10,RHOJ,JAK2,PIK3R3,FOS,TLR4,GNB3,GNAO1,TNFRSF25,MRAS,RHOU,PRKCH,ACTG2,PIK3R2,RHOF,ACTC1,PRKD1,ITGA4																																								0.0389045
April Mediated Signaling	1.41E00	2.11E-01	-0.707	FOS,TNFSF13,MAP3K1,IKBKE,MAPK13,NFATC4,MAPK11,NFATC1																																								0.0389045
Fatty Acid Activation	1.41E00	3.08E-01	NaN	SLC27A5,ACSL5,SLC27A3,ACSL1																																								0.0389045
Oleate Biosynthesis II (Animals)	1.41E00	3.08E-01	NaN	FADS2,CYB5A,ALDH6A1,FADS1																																								0.0389045
Histamine Degradation	1.41E00	3.08E-01	NaN	ALDH4A1,HNMT,ALDH1A1,ALDH1A2																																								0.0389045
ATM Signaling	1.41E00	1.86E-01	-1.265	FANCD2,GADD45G,CDKN1A,ABL1,CCNB2,ATF4,MAPK13,CREB5,MAPK11,CDK1,CCNB1																																								0.0389045
IL-12 Signaling and Production in Macrophages	1.41E00	1.56E-01	NaN	PPARG,APOE,APOB,PIK3R1,MAF,IKBKE,MAPK13,MAPK11,IRF1,PIK3R3,FOS,TLR4,TGFB1,TGFB2,MAP3K8,PRKCH,PIK3R2,RXRA,PRKD1,RBP4,APOD																																								0.040738
Leptin Signaling in Obesity	1.39E00	1.76E-01	NaN	PIK3R3,SOCS3,ADCY2,PRKAR2B,LEP,FOXO1,PDE3B,PIK3R1,ADCY4,PRKAG2,PIK3R2,JAK2,ADCY7																																								0.0416869
T Cell Receptor Signaling	1.38E00	1.65E-01	NaN	CAMK4,RRAS,PIK3R1,MAP3K1,IKBKE,NFATC4,NFATC1,PIK3R3,FOS,SHB,CALM1 (includes others),PTPRH,PAG1,RASGRP1,MRAS,PIK3R2																																								0.0416869
Erythropoietin Signaling	1.38E00	1.79E-01	NaN	PIK3R3,SHC1,SOCS1,SOCS3,FOS,RRAS,PIK3R1,MRAS,PRKCH,PIK3R2,JAK2,PRKD1																																								0.0416869
Histidine Degradation III	1.38E00	3.75E-01	NaN	MTHFD1L,MTHFD2,MTHFD1																																								0.042658
HGF Signaling	1.37E00	1.62E-01	1.291	RRAS,PIK3R1,MAP3K1,IL6,MAP3K5,ELF1,PIK3R3,FOS,HGF,CDKN1A,MRAS,MAP3K8,PRKCH,PTGS2,PIK3R2,PRKD1,ITGA4																																								0.0436516
Clathrin-mediated Endocytosis Signaling	1.36E00	1.46E-01	NaN	APOE,APOB,FGF2,EPHB2,PDGFA,PIK3R1,VEGFA,ARRB1,SNX9,FGF18,IGF1,PROK1,AMPH,DAB2,FIGF,ITGB4,PIK3R2,ACTG2,ACTC1,RAB4B,FGF9,ACTB,PIK3R3,DNM1,CLTCL1,APOD,RBP4																																								0.0446684
Docosahexaenoic Acid (DHA) Signaling	1.35E00	2.05E-01	NaN	PIK3R3,BCL2L1,FOXO1,PIK3R1,SERPINF1,PIK3R2,PNPLA2,BCL2																																								0.0446684
Chondroitin Sulfate Biosynthesis (Late Stages)	1.35E00	1.96E-01	NaN	CHST2,HS3ST3B1,CHSY3,CHST7,HS3ST2,CHSY1,CHST3,HS3ST1,CHST15																																								0.0457088
GDNF Family Ligand-Receptor Interactions	1.34E00	1.76E-01	1.508	PIK3R3,SHC1,FOS,GDNF,RRAS,GFRA1,PIK3R1,MRAS,IRS2,DOK3,PIK3R2,ITPR1																																								0.047863
Regulation of Actin-based Motility by Rho	1.32E00	1.65E-01	0.535	DIRAS3,ACTB,MYL6B,RHOJ,MYLK,GSN,RAC3,MYL9,RHOU,PIP5KL1,ACTG2,RHOF,ACTC1,ITGA4,MYL12A																																								0.0489779
HER-2 Signaling in Breast Cancer	1.31E00	1.71E-01	NaN	PIK3R3,NRG1,FOXO1,RRAS,PIK3R1,CDKN1A,MRAS,PRKCH,MMP2,ITGB4,PIK3R2,MAP3K5,PRKD1																																								0.0489779
Unfolded protein response	1.31E00	1.85E-01	NaN	PPARG,DDIT3,ERN1,XBP1,ATF4,CD82,MAP3K5,HSPA2,CEBPG,BCL2																																								0.0501187
Isoleucine Degradation I	1.3E00	2.86E-01	NaN	BCAT1,ACAT2,BCAT2,EHHADH																																								0.0501187
Phenylalanine Degradation IV (Mammalian, via Side Chain)	1.3E00	2.86E-01	NaN	MAOB,SMOX,SLC27A3,MAOA																																								0.0501187
CREB Signaling in Neurons	1.3E00	1.46E-01	0.853	ADCY2,CAMK4,RRAS,ADCY4,GRIN2D,PIK3R1,GNG2,ITPR1,CREB5,PIK3R3,CALM1 (includes others),SHC1,PRKAR2B,GNB3,GNAO1,PRKAG2,MRAS,ATF4,PRKCH,RPS6KA1,GRIK2,PIK3R2,ADCY7,PRKD1,GRIA3																																								1

## Sheet: DEX Day 4 Pathways
DEX Day 4 Canonical Pathways																																p Value
Ingenuity Canonical Pathways	-log(p-value)	Ratio	z-score	Molecules																												5.01187e-14
Hepatic Fibrosis / Hepatic Stellate Cell Activation	1.33E01	3.06E-01	NaN	MYH10,CTGF,TGFBR1,SMAD3,KLF6,IL6,VEGFA,TGFB1,SERPINE1,IL1RAP,CXCL8,IL4R,MYH14,IL6R,COL2A1,MMP2,IGF2,COL6A3,COL23A1,MYH3,IGFBP3,CD14,COL7A1,COL3A1,COL8A2,IGFBP4,LEP,FN1,ICAM1,IL1RL1,PDGFA,FGF2,MYH11,COL15A1,FAS,BCL2,COL1A2,COL5A1,COL16A1,EDN1,CCL2,IGF1,HGF,TGFB2,STAT1,AGT,COL5A2,VCAM1,EDNRB,IL1R1,COL1A1,LY96,CSF1,EDNRA,COL4A4,A2M																												1.69824e-09
Superpathway of Cholesterol Biosynthesis	8.77E00	5.71E-01	NaN	MVD,NSDHL,PMVK,ACAT2,IDI1,MVK,HSD17B7,TM7SF2,FDPS,EBP,DHCR24,HADHB,LSS,HMGCR,HMGCS1,HADHA																												1.7378e-07
Adipogenesis pathway	6.76E00	2.68E-01	NaN	CDKN2A,LEP,PLIN1,DDIT3,FGF2,SMAD3,PPIP5K1,FZD1,HIF1A,EGR2,TGFB1,AGPAT2,EZH2,LPL,SMO,CEBPA,FABP4,FZD2,PPARG,CCNH,CDK7,XBP1,NFATC4,SLC2A4,NR1D2,EBF1,RUNX1T1,FZD4,FOXO1,FZD5,SOX9,RPS6KA1,FZD7,WNT5A																												5.37032e-07
LXR/RXR Activation	6.27E00	2.64E-01	2.041	SCD,APOE,APOB,IL1RL1,VTN,CD36,ARG2,ABCG1,IL6,CCL2,SAA1,FASN,LPL,IL1RAP,AGT,MLXIPL,C3,SERPINF1,NR1H3,IL1R1,IL33,APOL1,LY96,MYLIP,CD14,PTGS2,NCOR2,RXRA,HMGCR,HADH,RBP4,APOD																												7.07946e-07
Mevalonate Pathway I	6.15E00	6.92E-01	NaN	MVD,PMVK,ACAT2,IDI1,MVK,HADHB,HMGCR,HMGCS1,HADHA																												1e-06
Role of Macrophages, Fibroblasts and Endothelial Cells in Rheumatoid Arthritis	6E00	1.98E-01	NaN	SOCS3,PIK3R1,CXCL12,IL17RC,IL6,IL18R1,VEGFA,ROCK2,TGFB1,WNT4,ATF4,IL1RAP,FZD2,ADAMTS4,PIK3C2B,CXCL8,SFRP4,WNT9A,IL6R,IL7,APC,IL33,PRKCD,PRKCH,FZD5,SFRP1,MAP2K6,SFRP2,CAMK4,FN1,ICAM1,FRZB,IL1RL1,PDGFA,FGF2,FZD1,JAK2,WNT2,NFATC1,ROR2,CCL2,SMO,CEBPA,VCAM1,C5AR1,CHP1,IRAK3,NFATC4,IL1R1,IL16,CALM1 (includes others),FZD4,CSF1,DKK1,LRP1,WNT11,IRAK2,FZD7,WNT5A																												1.20226e-06
Role of Osteoblasts, Osteoclasts and Chondrocytes in Rheumatoid Arthritis	5.92E00	2.15E-01	NaN	MAP2K6,SFRP2,CAMK4,FRZB,PTK2B,IL1RL1,PIK3R1,FZD1,IL6,WNT2,NFATC1,ITGB3,IL18R1,BCL2,IGF1,RUNX2,TGFB1,SMO,WNT4,FZD2,IL1RAP,ADAMTS4,PIK3C2B,SFRP4,WNT9A,CHP1,NFATC4,IL1R1,GSN,IL7,APC,IL33,CALM1 (includes others),COL1A1,FZD4,FOXO1,CSF1,MAPK10,FZD5,DKK1,SFRP1,BMP6,WNT11,LRP1,IL11,FZD7,WNT5A																												1.47911e-06
Superpathway of Geranylgeranyldiphosphate Biosynthesis I (via Mevalonate)	5.83E00	5.88E-01	NaN	MVD,FDPS,PMVK,ACAT2,IDI1,MVK,HADHB,HMGCR,HMGCS1,HADHA																												2.04174e-06
Human Embryonic Stem Cell Pluripotency	5.69E00	2.46E-01	NaN	TGFBR1,FGF2,BDNF,PDGFA,SMAD3,PIK3R1,FZD1,NGF,NOG,WNT2,TGFB1,TGFB2,SMO,WNT4,FZD2,PIK3C2B,S1PR2,S1PR5,WNT9A,INHBA,APC,S1PR3,FZD4,NTRK2,FOXO1,NTRK3,S1PR1,FZD5,BMP6,WNT11,SALL4,FZD7,WNT5A																												2.95121e-06
Atherosclerosis Signaling	5.53E00	2.5E-01	NaN	APOE,ICAM1,APOB,PDGFA,CD36,CXCL12,IL6,PRDX6,TNFRSF12A,COL1A2,CCL2,TGFB1,PLA2G5,LPL,PNPLA3,PLA2G16,CXCL8,VCAM1,ABHD3,COL2A1,CCL11,IL33,APOL1,PLA2G4A,COL1A1,ITGB2,CSF1,RARRES3,APOD,RBP4,COL3A1																												3.46737e-06
PCP pathway	5.46E00	3.17E-01	-0.943	WNT9A,VANGL1,JUNB,FZD1,WNT2,ROCK2,ROR2,FZD4,EFNB1,SMO,MAPK10,WNT4,FZD5,PRICKLE1,FZD2,LGR4,WNT11,WNT5A,FZD7,HSPB1																												3.98107e-06
TR/RXR Activation	5.4E00	2.82E-01	NaN	PIK3C2B,AKR1C1/AKR1C2,CAMK4,AKR1C3,TRH,PIK3R1,BCL3,PFKP,HIF1A,PCK1,DIO2,THRSP,F10,SLC16A3,HP,COL6A3,SCARB1,PDE3B,FASN,NCOR2,RXRA,RCAN2,SYT12,PPARGC1A																												1.07152e-05
Triacylglycerol Degradation	4.97E00	4.58E-01	NaN	FAAH,CEL,LIPC,LPL,LIPE,MGLL,PNPLA3,LIPG,NDST2,PNPLA2,PRDX6																												1.1749e-05
RAR Activation	4.93E00	2.11E-01	NaN	AKR1C3,RDH10,PIK3R1,ADCY4,SMAD3,ADH1C,MAPK13,JAK2,VEGFA,NR2F1,ALDH1A1,KAT2B,TGFB1,ALDH1A3,TGFB2,RDH13,ZBTB16,STAT5A,CCNH,SRA1,DHRS3,CDK7,ADCY6,PRKAR2A,SMARCD3,PRKAR2B,DUSP1,PRKCD,MAPK10,IGFBP3,PRKACA,PRKCH,RDH5,NCOR2,RXRA,REL,CRABP2,ADCY7,RBP4,PPARGC1A																												1.28825e-05
Regulation of the Epithelial-Mesenchymal Transition Pathway	4.89E00	2.12E-01	NaN	MAP2K6,ID2,TGFBR1,FGF2,SMAD3,PIK3R1,JAK2,FZD1,HIF1A,WNT2,FGF13,FGF18,TGFB1,HGF,TGFB2,SMO,WNT4,FZD2,FGF7,PIK3C2B,NOTCH3,FGF9,WNT9A,EGR1,SNAI1,MMP2,ZEB1,APC,FGF21,CDH2,GSC,FZD4,FZD5,JAG1,NOTCH1,WNT11,FZD7,WNT5A,FGF5																												1.41254e-05
Axonal Guidance Signaling	4.85E00	1.71E-01	NaN	SLIT3,PAPPA2,RAC2,EPHB2,PIK3R1,UNC5B,CXCL12,ADAMTS2,LIMK1,ROCK2,VEGFA,ABLIM3,WNT4,ABLIM2,EFNB3,FZD2,ADAMTS4,PIK3C2B,TUBB3,PAPPA,ADAMTS1,SEMA5A,WNT9A,TUBB2A,GNG2,MMP2,ADAMTS9,RAC3,ADAMTS6,ADAM12,PRKCD,PRKACA,PRKCH,FZD5,EPHA2,ERAP2,BDNF,PDGFA,EPHA4,FZD1,NGF,ROBO1,NFATC1,WNT2,EPHB6,EFNB2,NTNG1,IGF1,GLIS1,EFNA5,EFNB1,ADAM19,SMO,RASSF5,SEMA3G,NRP2,CHP1,PRKAR2A,NFATC4,ROBO3,PLXND1,NTRK2,KIF7,PRKAR2B,FZ…																												1.54882e-05
LPS/IL-1 Mediated Inhibition of RXR Function	4.81E00	2.01E-01	-3.357	ALDH4A1,APOE,LIPC,CHST7,IL1RL1,ABCC2,ABCG1,ALAS1,HS3ST3A1,CHST2,MAOB,ALDH1L1,ALDH1A1,SCARB1,ALDH1A3,ACSL5,CHST3,FABP4,PPARGC1B,FABP5,IL1RAP,HMGCS1,ALDH6A1,MGST1,FMO2,NR1H3,IL1R1,ALDH9A1,IL33,HS3ST3B1,CHST1,LY96,ALDH1L2,SMOX,CAT,HS3ST2,CD14,SLC27A3,NDST2,RXRA,ACSL1,MGST3,PPARGC1A,MAOA																												1.62181e-05
Growth Hormone Signaling	4.79E00	2.9E-01	1.698	STAT5A,PIK3C2B,SOCS3,PIK3R1,SOCS6,JAK2,SLC2A4,IGF2,GHR,IGF1,PRKCD,IGFBP3,CEBPA,SOCS2,PRKCH,RPS6KA2,RPS6KA1,STAT1,SOCS5,A2M																												2.34423e-05
Isoleucine Degradation I	4.63E00	5.71E-01	NaN	BCAT1,ACAT2,BCAT2,DLD,HADHB,ACADSB,EHHADH,HADHA																												2.75423e-05
Triacylglycerol Biosynthesis	4.56E00	3.71E-01	NaN	GPAM,ABHD5,PPAP2B,AGPAT2,DGAT2,GPAT2,DGAT1,LPIN3,AGPAT9,ELOVL1,PPAP2C,PPAP2A,ELOVL6																												2.95121e-05
Valine Degradation I	4.53E00	5E-01	NaN	BCAT1,BCAT2,DLD,HADHB,ACADSB,EHHADH,ALDH6A1,HADHA,BCKDHB																												4.7863e-05
Colorectal Cancer Metastasis Signaling	4.32E00	1.91E-01	0.762	TGFBR1,PTGER3,PIK3R1,DIRAS3,MMP16,ADCY4,SMAD3,MMP15,FZD1,JAK2,IL6,WNT2,VEGFA,ARRB1,TGFB1,TGFB2,SMO,WNT4,STAT1,FZD2,PTGER4,MMP19,RND2,PIK3C2B,ADRBK2,WNT9A,IL6R,GNG2,PRKAR2A,ADCY6,MMP2,RHOJ,APC,BCL2L1,PRKAR2B,FZD4,MAPK10,PRKACA,FZD5,PTGS2,ADCY7,WNT11,LRP1,FZD7,WNT5A																												5.37032e-05
Factors Promoting Cardiogenesis in Vertebrates	4.27E00	2.5E-01	NaN	NOX4,TGFBR1,TGFBR3,FZD1,ACVR2B,NOG,APC,FZD4,TGFB1,PRKCD,TGFB2,SMO,MEF2C,FZD5,PRKCH,DKK1,BMP6,ACVR1C,FZD2,ACVR2A,WNT11,LRP1,FZD7																												6.60693e-05
Glutaryl-CoA Degradation	4.18E00	5.83E-01	NaN	ACAT2,HADHB,EHHADH,HSD17B4,HADHA,HADH,GCDH																												7.58578e-05
Nitric Oxide Signaling in the Cardiovascular System	4.12E00	2.4E-01	-0.853	PIK3C2B,PDE2A,CAMK4,PIK3R1,PRKAR2A,ATP2A3,SLC7A1,CACNA1C,ARG2,PRKG2,PDE1A,CACNA1A,PDE1C,VEGFA,BDKRB2,CALM1 (includes others),PRKAR2B,PDE3B,PRKCD,ITPR3,CAV1,GUCY1A2,PRKACA,PRKCH																												8.31764e-05
Ethanol Degradation IV	4.08E00	4.5E-01	NaN	ALDH4A1,ALDH1A1,ALDH1A3,CAT,ACSS2,CYGB,GPX7,ALDH9A1,ACSL1																												0.000131826
Wnt/β-catenin Signaling	3.88E00	2.01E-01	-0.756	CDKN2A,TGFBR1,SFRP2,FRZB,TGFBR3,TLE1,FZD1,ACVR2B,WNT2,TGFB1,PPM1J,TGFB2,SMO,WNT4,FZD2,ACVR1C,SOX5,SFRP4,GJA1,WNT9A,PPP2R5A,APC,CDH2,FZD4,SOX9,FZD5,DKK1,SFRP1,PPP2R1B,ACVR2A,WNT11,LRP1,FZD7,WNT5A																												0.000138038
Coagulation System	3.86E00	3.43E-01	-0.577	BDKRB2,F10,F2R,F8,PROS1,PLAUR,PLAU,SERPINE1,THBD,A2M,BDKRB1,PLAT																												0.000141254
Putrescine Degradation III	3.85E00	4.71E-01	NaN	ALDH4A1,MAOB,ALDH1A1,ALDH1A3,SMOX,SAT1,ALDH9A1,MAOA																												0.00017378
Ovarian Cancer Signaling	3.76E00	2.14E-01	NaN	CDKN2A,PIK3R1,FZD1,WNT2,BCL2,VEGFA,ARRB1,EDN1,SMO,WNT4,FZD2,PIK3C2B,GJA1,FGF9,WNT9A,PTGS1,PRKAR2A,MMP2,APC,FZD4,PRKAR2B,PRKACA,EDNRA,FZD5,PTGS2,WNT11,FZD7,WNT5A																												0.000218776
Superpathway of Serine and Glycine Biosynthesis I	3.66E00	7.14E-01	NaN	PSAT1,PSPH,PHGDH,SHMT1,SHMT2																												0.000229087
Cardiac β-adrenergic Signaling	3.64E00	2.11E-01	-0.600	PDE7A,PPP1R1A,PDE12,ADCY4,PPP1R3C,PDE1A,PDE7B,PDE3B,PPM1J,PDE4D,PDE2A,ADRBK2,GNG2,PRKAR2A,ADCY6,CACNA1C,PPP1R14A,ATP2A3,PPP2R5A,CACNA1A,PDE1C,PRKAR2B,PKIB,PRKACA,PDE8B,PPP2R1B,ADCY7,AKAP1																												0.000263027
Molecular Mechanisms of Cancer	3.58E00	1.64E-01	NaN	CDKN2A,RAC2,TGFBR1,ADCY4,DIRAS3,PIK3R1,SMAD3,CDKN2C,MAPK13,BBC3,CCND3,TGFB1,WNT4,HIPK2,FZD2,RND2,PIK3C2B,ARHGEF4,WNT9A,CDK7,RHOJ,AURKA,RAC3,APC,BCL2L1,PRKCD,PRKACA,MAPK10,PRKCH,FZD5,CFLAR,NOTCH1,MAP2K6,FZD1,HIF1A,JAK2,WNT2,FAS,BCL2,ARHGEF19,HHAT,TGFB2,SMO,ARHGEF2,PRKAR2A,ADCY6,FZD4,PRKAR2B,FOXO1,RASGRP1,CYCS,BMP6,ADCY7,GLI1,LRP1,WNT11,BCL2L11,CASP7,FZD7,WNT5A																												0.000269153
Sperm Motility	3.57E00	2.15E-01	0.408	CAMK4,PTK2B,CACNA1H,PRKG2,PDE1A,PRDX6,PLA2G5,PDE4D,PNPLA3,PTK7,PLA2G16,SLC9A5,PDE2A,ABHD3,PRKAR2A,PDE1C,PLA2G4A,CALM1 (includes others),PRKAR2B,NPR1,PRKCD,ITPR3,GUCY1A2,PRKACA,RARRES3,PRKCH																												0.000524807
TGF-β Signaling	3.28E00	2.3E-01	-1.941	ZFYVE9,MAP2K6,TGFBR1,SMAD3,MAPK13,ACVR2B,PITX2,INHBB,TGIF1,INHBA,BCL2,GSC,TGFB1,RUNX2,TGFB2,SMURF2,VDR,SERPINE1,ACVR1C,ACVR2A																												0.000549541
Folate Polyglutamylation	3.26E00	8E-01	NaN	MTHFD1L,SHMT1,MTHFD1,SHMT2																												0.00060256
Role of JAK2 in Hormone-like Cytokine Signaling	3.22E00	3.14E-01	NaN	SOCS3,STAT5A,GHR,PRL,SOCS6,SH2B2,SOCS2,JAK2,STAT1,SOCS5,SIRPA																												0.00060256
Noradrenaline and Adrenaline Degradation	3.22E00	3.14E-01	NaN	ALDH4A1,MAOB,ALDH1A1,ALDH1A3,SMOX,ADH1C,ADH1B,PECR,ADHFE1,ALDH9A1,MAOA																												0.000616595
cAMP-mediated signaling	3.21E00	1.78E-01	0.649	CAMK4,CAMK1,PDE7A,PTGDR,PTGER3,DUSP6,PDE12,ADCY4,PDE1A,OPRL1,PDE7B,PDE3B,ATF4,PDE4D,ADORA1,HCAR2,PTGER4,PDE2A,CNR1,ADCY6,PRKAR2A,FPR1,PDE1C,S1PR3,CALM1 (includes others),PRKAR2B,NPR3,ADRA2A,DUSP1,PKIB,PTH1R,S1PR1,PRKACA,PDE8B,ADRA2C,DUSP4,RPS6KA1,ADCY7,AKAP1																												0.000630957
Role of JAK family kinases in IL-6-type Cytokine Signaling	3.2E00	3.6E-01	NaN	SOCS3,STAT5A,IL6R,MAPK10,OSMR,MAPK13,JAK2,IL6,STAT1																												0.000630957
G-Protein Coupled Receptor Signaling	3.2E00	1.72E-01	NaN	CAMK4,HTR2B,PDE7A,PTK2B,PTGDR,PTGER3,PIK3R1,DUSP6,PDE12,ADCY4,PDE1A,AVPR1A,OPRL1,HRH1,PDE7B,PDE3B,ATF4,PDE4D,ADORA1,HCAR2,PTGER4,ADRA1B,PIK3C2B,PDE2A,CNR1,PRKAR2A,ADCY6,RGS16,PDE1C,FPR1,S1PR3,PRKAR2B,NPR3,ADRA2A,DUSP1,RASGRP1,PTH1R,S1PR1,PRKACA,DUSP4,PDE8B,ADRA2C,RPS6KA1,ADCY7																												0.000660693
Protein Kinase A Signaling	3.18E00	1.58E-01	NaN	MYH10,TGFBR1,ADCY4,PDE12,SMAD3,LIPE,ROCK2,DUSP3,PDE7B,TGFB1,ATF4,EYA2,PTPRE,PTPRG,PDE2A,PPP1R1B,GNG2,PPP1R14A,PTP4A1,PDE1C,PTPRH,PYGM,DUSP1,PRKCD,ITPR3,PRKACA,PRKCH,DUSP4,H1F0,SIRPA,CAMK4,PTK2B,PTPN2,PDE7A,PTPN13,PPP1R3C,DUSP6,UBASH3B,MYLK,PDE1A,PTPRF,NFATC1,HHAT,PTPRJ,PDE3B,TGFB2,SMO,PDE4D,PTPRN,CHP1,ADCY6,PRKAR2A,PYGL,NFATC4,CALM1 (includes others),PRKAR2B,FLNC,PDE8B,PTGS2,ADCY7,AKAP1																												0.000776247
Mitochondrial Dysfunction	3.11E00	1.87E-01	NaN	NDUFA4,COX7B,FURIN,ACO2,DHODH,NDUFA4L2,CYB5R3,BCL2,PDHA1,MAOB,UQCRFS1,PARK2,ACO1,NDUFAB1,ATP5F1,ATP5G3,AIFM1,SDHA,NDUFV1,ATP5A1,GPX7,COX7A1,ATP5B,CYC1,UQCRC2,CAT,MAPK10,CYCS,BACE2,CYB5A,UQCRC1,MAOA																												0.000794328
Stearate Biosynthesis I (Animals)	3.1E00	3.06E-01	NaN	ACOT2,DHCR24,FASN,ACSL5,ACOT1,ACOT4,SLC27A3,ELOVL1,ACOT9,ACSL1,ELOVL6																												0.000812831
Tryptophan Degradation III (Eukaryotic)	3.09E00	3.81E-01	NaN	ACAT2,HAAO,HADHB,EHHADH,HSD17B4,HADHA,HADH,GCDH																												0.000851138
PPARα/RXRα Activation	3.07E00	1.84E-01	1.567	MAP2K6,TGFBR1,GPD1,IL1RL1,SMAD3,ADCY4,TGFBR3,CD36,ADIPOQ,JAK2,ACVR2B,IL6,NR2F1,TGFB1,FASN,LPL,TGFB2,IL1RAP,ACVR1C,PRKAR2A,ADCY6,BCL3,IL1R1,PRKAR2B,GHR,GK,PRKACA,MEF2C,NCOR2,RXRA,ADCY7,ACVR2A,PPARGC1A																												0.000851138
AMPK Signaling	3.07E00	1.84E-01	1.300	LEP,PIK3R1,ADIPOQ,LIPE,MAPK13,PPM1D,EIF4EBP1,KAT2B,PCK2,PPM1J,FASN,ATF4,ADRA1B,PIK3C2B,PFKFB3,ACACB,PRKAR2A,PFKP,SLC2A4,PPP2R5A,SMARCD3,AK5,PRKAR2B,FOXO1,ADRA2A,PPM1B,PFKFB4,PRKACA,ADRA2C,MLYCD,HMGCR,PPP2R1B,PPARGC1A																												0.000891251
Glucocorticoid Receptor Signaling	3.05E00	1.67E-01	NaN	ICAM1,TGFBR1,PRL,SGK1,PIK3R1,SMAD3,HSPA1A/HSPA1B,MAPK13,JAK2,IL6,CD163,NFATC1,TSC22D3,BCL2,AR,KAT2B,CCL2,PCK2,TGFB1,TGFB2,CEBPA,FKBP5,STAT1,SERPINE1,AGT,CXCL8,PIK3C2B,STAT5A,SRA1,CCNH,VCAM1,CDK7,CHP1,NFATC4,PCK1,CCL11,HSPA2,SMARCD3,BCL2L1,DUSP1,MAPK10,PRKACA,PLAU,NCOR2,PTGS2,A2M																												0.000912011
p38 MAPK Signaling	3.04E00	2.05E-01	-0.853	MAP2K6,TGFBR1,DDIT3,IL1RL1,IRAK3,MAPK13,IL1R1,MKNK2,FAS,IL33,PLA2G4A,DUSP1,TGFB1,PLA2G5,TGFB2,ATF4,HSPB7,MEF2C,RPS6KA2,RPS6KA1,STAT1,IL1RAP,HSPB1,IRAK2																												0.000933254
Dopamine Receptor Signaling	3.03E00	2.31E-01	0.632	PPP1R1B,PRL,ADCY4,PPP1R3C,ADCY6,PRKAR2A,PPP1R14A,PPP2R5A,MAOB,PRKAR2B,SMOX,PPM1J,PRKACA,SPR,ADCY7,PPP2R1B,MAOA,QDPR																												0.000977237
Basal Cell Carcinoma Signaling	3.01E00	2.36E-01	NaN	WNT9A,FZD1,WNT2,APC,FZD4,KIF7,GLIS2,GLIS1,SMO,WNT4,FZD5,BMP6,GLI1,FZD2,WNT11,WNT5A,FZD7																												0.001
γ-linolenate Biosynthesis II (Animals)	3E00	4.12E-01	NaN	ACSL5,FADS2,SLC27A3,CYB5A,CYB5R3,ACSL1,FADS1																												0.00102329
Unfolded protein response	2.99E00	2.59E-01	NaN	PPARG,DDIT3,INSIG1,ERN1,ERO1LB,PPP1R15A,HSPA1A/HSPA1B,CEBPA,XBP1,ATF4,CD82,DNAJB9,HSPA2,BCL2																												0.00109648
Ketolysis	2.96E00	5.56E-01	NaN	BDH1,ACAT2,HADHB,OXCT1,HADHA																												0.00109648
Folate Transformations I	2.96E00	5.56E-01	NaN	MTHFD1L,MTHFD2,SHMT1,MTHFD1,SHMT2																												0.00109648
Epithelial Adherens Junction Signaling	2.96E00	1.92E-01	NaN	MYH10,TGFBR1,TGFBR3,ACVR2B,MYH11,CLIP1,SORBS1,HGF,TGFB2,ACTG2,VCL,JUP,ACVR1C,DLL1,TUBB3,NOTCH3,LMO7,MYH14,TUBB2A,SNAI1,ACTN3,APC,EPN2,CDH2,MYH3,SSX2IP,NOTCH1,ACVR2A																												0.00114815
Ubiquinol-10 Biosynthesis (Eukaryotic)	2.94E00	4.62E-01	NaN	CYP11A1,CYP7B1,MICAL2,COQ3,ECHDC1,BCKDHB																												0.00114815
Cholesterol Biosynthesis I	2.94E00	4.62E-01	NaN	EBP,NSDHL,DHCR24,HSD17B7,LSS,TM7SF2																												0.00114815
Cholesterol Biosynthesis II (via 24,25-dihydrolanosterol)	2.94E00	4.62E-01	NaN	EBP,NSDHL,DHCR24,HSD17B7,LSS,TM7SF2																												0.00114815
Cholesterol Biosynthesis III (via Desmosterol)	2.94E00	4.62E-01	NaN	EBP,NSDHL,DHCR24,HSD17B7,LSS,TM7SF2																												0.00120226
CDK5 Signaling	2.92E00	2.12E-01	1.342	BDNF,PPP1R1B,EGR1,ADCY4,PPP1R3C,ADCY6,PRKAR2A,ITGA6,PPP1R14A,MAPK13,NGF,CACNA1A,PPP2R5A,NTRK2,PRKAR2B,PPM1J,MAPK10,LAMB1,PRKACA,ADCY7,PPP2R1B																												0.00123027
3-phosphoinositide Degradation	2.91E00	1.9E-01	NaN	SOCS3,PTPN2,PPP1R1B,PTPN13,PPP1R1A,EPHX2,PPTC7,PPP1R14A,PPIP5K1,PAWR,PPM1K,HACD2,PPP2R5A,PTPRF,SYNJ2,ITPK1,CA3,PTPRH,MTMR4,INPP4B,PTPRJ,DUSP1,PGAM5,CILP,INPP5K,PTPRN,SIRPA,PPFIA4																												0.00131826
Hepatic Cholestasis	2.88E00	1.85E-01	NaN	LIF,IL1RL1,ABCC2,ADCY4,MAP3K4,IL6,HSD3B7,TGFB1,TGFB2,IL1RAP,CXCL8,CYP7B1,TJP2,PRKAR2A,ADCY6,NR1H3,IL1R1,IRAK3,IL33,LY96,PRKAR2B,PRKCD,PRKACA,MAPK10,CD14,PRKCH,RXRA,ADCY7,IRAK2,IL11																												0.00134896
FXR/RXR Activation	2.87E00	1.97E-01	NaN	APOE,APOB,LIPC,VTN,ABCC2,SCARB1,PCK2,CYP19A1,FASN,SAA1,LPL,AGT,PPARG,MLXIPL,C3,SERPINF1,NR1H3,IL33,APOL1,FOXO1,MAPK10,RXRA,APOD,PPARGC1A,RBP4																												0.00138038
IL-8 Signaling	2.86E00	1.79E-01	0.870	RAC2,NAPEPLD,ICAM1,PTK2B,PIK3R1,DIRAS3,BCL2,EIF4EBP1,LIMK1,ITGB3,ROCK2,VEGFA,CCND3,CXCL1,TEK,RND2,CXCL8,PIK3C2B,NOX4,VCAM1,ANGPT1,GNG2,RHOJ,MMP2,IRAK3,RAC3,ITGB2,BCL2L1,PRKCD,MAPK10,PRKCH,PTGS2,IRAK2																												0.00144544
Ethanol Degradation II	2.84E00	3.03E-01	NaN	ALDH4A1,ALDH1A1,ALDH1A3,ACSS2,ADH1C,ADH1B,PECR,ADHFE1,ALDH9A1,ACSL1																												0.00162181
TCA Cycle II (Eukaryotic)	2.79E00	3.48E-01	NaN	SDHA,CS,DHTKD1,ACO2,DLD,MDH1,FH,ACO1																												0.00165959
Netrin Signaling	2.78E00	2.82E-01	NaN	RAC2,PRKAR2B,ABLIM3,UNC5B,CHP1,PRKAR2A,PRKACA,ABLIM2,NFATC4,RAC3,NFATC1																												0.00165959
Inhibition of Matrix Metalloproteases	2.78E00	2.82E-01	NaN	TIMP4,ADAM12,MMP16,MMP15,THBS2,ADAM10,MMP2,A2M,TFPI2,LRP1,MMP19																												0.00169824
Cellular Effects of Sildenafil (Viagra)	2.77E00	1.94E-01	NaN	MYH10,PDE2A,CAMK4,MYH14,ADCY4,ADCY6,PRKAR2A,CACNA1C,MYLK,MYH11,PRKG2,PDE1A,CACNA1A,PDE1C,CALM1 (includes others),PRKAR2B,PPP1R12B,PDE3B,ITPR3,PRKACA,MYH3,GUCY1A2,PDE4D,ACTG2,ADCY7																												0.00190546
D-myo-inositol (1,4,5,6)-Tetrakisphosphate Biosynthesis	2.72E00	1.92E-01	NaN	SOCS3,PTPN2,PPP1R1B,PTPN13,PPP1R1A,EPHX2,PPTC7,PPP1R14A,PPIP5K1,PAWR,HACD2,PPM1K,PPP2R5A,PTPRF,ITPK1,CA3,PTPRH,MTMR4,PTPRJ,DUSP1,PGAM5,CILP,PTPRN,SIRPA,PPFIA4																												0.00190546
D-myo-inositol (3,4,5,6)-tetrakisphosphate Biosynthesis	2.72E00	1.92E-01	NaN	SOCS3,PTPN2,PPP1R1B,PTPN13,PPP1R1A,EPHX2,PPTC7,PPP1R14A,PPIP5K1,PAWR,HACD2,PPM1K,PPP2R5A,PTPRF,ITPK1,CA3,PTPRH,MTMR4,PTPRJ,DUSP1,PGAM5,CILP,PTPRN,SIRPA,PPFIA4																												0.00199526
Ketogenesis	2.7E00	5E-01	NaN	BDH1,ACAT2,HADHB,HMGCS1,HADHA																												0.00204174
Role of Tissue Factor in Cancer	2.69E00	2E-01	NaN	STAT5A,PIK3C2B,CXCL8,CTGF,PTK2B,PIK3R1,EGR1,ITGA6,PLAUR,MAPK13,JAK2,LIMK1,ITGB3,VEGFA,BCL2L1,F10,ARRB1,CSF1,CXCL1,RPS6KA2,RPS6KA1,FGF5																												0.00204174
Eicosanoid Signaling	2.69E00	2.34E-01	1.414	PTGIS,PLA2G16,AKR1C3,ABHD3,PTGDR,PTGER3,PTGS1,PRDX6,PTGES,PLA2G4A,PLA2G5,RARRES3,PNPLA3,PTGS2,PTGER4																												0.00218776
Tryptophan Degradation X (Mammalian, via Tryptamine)	2.66E00	3.68E-01	NaN	ALDH4A1,MAOB,ALDH1A1,ALDH1A3,SMOX,ALDH9A1,MAOA																												0.00229087
PEDF Signaling	2.64E00	2.25E-01	2.236	PPARG,PIK3C2B,GDNF,BDNF,PIK3R1,SERPINF1,MAPK13,ZEB1,NGF,PNPLA2,FAS,BCL2,ROCK2,BCL2L1,CFLAR,CASP7																												0.00229087
Corticotropin Releasing Hormone Signaling	2.64E00	1.98E-01	NaN	CAMK4,BDNF,CNR1,ADCY4,ADCY6,PRKAR2A,MAPK13,VEGFA,CALM1 (includes others),PRKAR2B,PRKCD,NPR1,ITPR3,GUCY1A2,PRKACA,SMO,ATF4,MEF2C,PRKCH,PTGS2,GLI1,ADCY7																												0.00239883
tRNA Splicing	2.62E00	2.86E-01	NaN	PDE2A,TSEN15,PDE7B,PDE7A,PDE3B,PDE12,PDE8B,PDE4D,PDE1A,PDE1C																												0.00245471
VDR/RXR Activation	2.61E00	2.18E-01	-0.816	IL1RL1,PDGFA,HES1,THBD,KLF4,FOXO1,RUNX2,PRKCD,TGFB2,CEBPA,IGFBP3,CD14,PRKCH,CYP27B1,VDR,NCOR2,RXRA																												0.0030903
STAT3 Pathway	2.51E00	2.19E-01	NaN	SOCS3,TGFBR1,PTPN2,TGFBR3,SOCS6,MAPK13,JAK2,BCL2,MAP3K12,GHR,NTRK2,PIM1,NTRK3,MAPK10,SOCS2,SOCS5																												0.00354813
Xenobiotic Metabolism Signaling	2.45E00	1.59E-01	NaN	MAP2K6,ALDH4A1,CAMK4,CAMK1,CHST7,ABCC2,PIK3R1,MAF,GCLC,MAPK13,MAP3K4,IL6,HS3ST3A1,CHST2,ALDH1L1,MAOB,ALDH1A1,ALDH1A3,PPM1J,CHST3,ALDH6A1,PIK3C2B,SRA1,MGST1,FMO2,ALDH9A1,PPP2R5A,CHST1,MAP3K12,HS3ST3B1,ALDH1L2,SMOX,PRKCD,CAT,HS3ST2,PRKCH,NCOR2,NDST2,RXRA,PPP2R1B,MGST3,PPARGC1A,MAOA																												0.00363078
3-phosphoinositide Biosynthesis	2.44E00	1.77E-01	NaN	SOCS3,PTPN2,PPP1R1A,PTPN13,PIK3R1,EPHX2,PPIP5K1,PPM1K,HACD2,PTPRF,CA3,PTPRJ,PGAM5,PIP5KL1,PTPRN,PIK3C2B,PPP1R1B,PPTC7,PPP1R14A,PAWR,PPP2R5A,ITPK1,PTPRH,MTMR4,DUSP1,CILP,SIRPA,PPFIA4																												0.0040738
IL-6 Signaling	2.39E00	1.9E-01	0.655	MAP2K6,PIK3C2B,SOCS3,CXCL8,TNFAIP6,IL1RL1,PIK3R1,IL6R,IL6,JAK2,MAPK13,IL1R1,VEGFA,IL33,COL1A1,CYP19A1,MAPK10,CD14,HSPB7,A2M,IL1RAP,HSPB1																												0.0040738
CDP-diacylglycerol Biosynthesis I	2.39E00	3.75E-01	NaN	TAMM41,GPAM,ABHD5,AGPAT2,GPAT2,AGPAT9																												0.0040738
Oxidative Ethanol Degradation III	2.39E00	3.75E-01	NaN	ALDH4A1,ALDH1A1,ALDH1A3,ACSS2,ALDH9A1,ACSL1																												0.00416869
Melatonin Degradation II	2.38E00	7.5E-01	NaN	MAOB,SMOX,MAOA																												0.00467735
Role of IL-17F in Allergic Inflammatory Airway Diseases	2.33E00	2.5E-01	NaN	CXCL8,IGF1,CCL2,IL17RC,ATF4,CXCL1,CXCL5,RPS6KA2,IL6,RPS6KA1,IL11																												0.00501187
Acute Phase Response Signaling	2.3E00	1.72E-01	0.000	MAP2K6,SOCS3,ITIH3,FN1,PIK3R1,SOCS6,JAK2,MAPK13,IL6,F8,SAA1,CFB,SOCS2,OSMR,SERPINE1,IL1RAP,AGT,C3,C1S,IL6R,SERPINF1,IL1R1,HMOX2,IL33,HP,CRABP2,A2M,SOCS5,RBP4																												0.00512861
Dermatan Sulfate Biosynthesis	2.29E00	2.28E-01	NaN	CHST7,XYLT1,CHSY1,DSEL,HS3ST3A1,DSE,CHST2,HS3ST3B1,CHST1,CSGALNACT2,HS3ST2,CHST3,NDST2																												0.00549541
Cardiac Hypertrophy Signaling	2.26E00	1.61E-01	0.333	MAP2K6,CAMK4,TGFBR1,PIK3R1,DIRAS3,ADCY4,MAPK13,MAP3K4,IL6,ROCK2,IGF1,TGFB1,TGFB2,ADRA1B,RND2,PIK3C2B,CHP1,GNG2,IL6R,PRKAR2A,ADCY6,CACNA1C,RHOJ,NFATC4,CACNA1A,CALM1 (includes others),MAP3K12,PRKAR2B,ADRA2A,MAPK10,PRKACA,MEF2C,ADRA2C,RPS6KA1,ADCY7,HSPB1																												0.00549541
Retinol Biosynthesis	2.26E00	2.73E-01	NaN	CEL,DHRS3,LIPC,RDH10,LPL,LIPE,PNPLA3,LIPG,PNPLA2																												0.00616595
Role of NFAT in Cardiac Hypertrophy	2.21E00	1.68E-01	-0.365	MAP2K6,CAMK1,LIF,TGFBR1,CAMK4,ADCY4,PIK3R1,IL6,MAPK13,IGF1,TGFB1,TGFB2,PIK3C2B,CHP1,GNG2,PRKAR2A,ADCY6,NFATC4,CALM1 (includes others),PRKAR2B,PRKCD,ITPR3,PRKACA,MAPK10,RCAN3,MEF2C,PRKCH,ADCY7,RCAN2,IL11																												0.00645654
ERK/MAPK Signaling	2.19E00	1.66E-01	0.180	RAC2,PTK2B,PIK3R1,PPP1R3C,DUSP6,NFATC1,KSR1,EIF4EBP1,PPM1J,PLA2G5,ATF4,STAT1,PPARG,PIK3C2B,PRKAR2A,PPP1R14A,MKNK2,RAC3,PPP2R5A,ELF1,PLA2G4A,TLN2,PRKAR2B,DUSP1,PRKCD,PRKACA,HSPB7,DUSP4,RPS6KA1,PPP2R1B,HSPB1																												0.00776247
Oleate Biosynthesis II (Animals)	2.11E00	3.85E-01	NaN	SCD,FADS2,CYB5A,ALDH6A1,FADS1																												0.00794328
Phosphatidylglycerol Biosynthesis II (Non-plastidic)	2.1E00	3.33E-01	NaN	TAMM41,GPAM,ABHD5,AGPAT2,GPAT2,AGPAT9																												0.00812831
Intrinsic Prothrombin Activation Pathway	2.09E00	2.76E-01	NaN	COL1A2,COL1A1,F10,F8,PROS1,COL2A1,THBD,COL3A1																												0.00831764
Germ Cell-Sertoli Cell Junction Signaling	2.08E00	1.69E-01	NaN	MAP2K6,RAC2,TGFBR1,PIK3R1,DIRAS3,MAP3K4,LIMK1,SORBS1,TGFB1,TGFB2,VCL,JUP,ACTG2,RND2,PIK3C2B,TUBB3,TUBB2A,ACTN3,ITGA6,RHOJ,GSN,RAC3,EPN2,MAP3K12,CDH2,MAPK10,A2M																												0.00870964
Role of IL-17A in Arthritis	2.06E00	2.22E-01	NaN	MAP2K6,CXCL8,PIK3C2B,CCL2,PIK3R1,MAPK10,IL17RC,CXCL1,MAPK13,CXCL5,PTGS2,RPS6KA1																												0.00891251
D-myo-inositol-5-phosphate Metabolism	2.05E00	1.71E-01	NaN	SOCS3,PTPN2,PPP1R1B,PTPN13,PPP1R1A,EPHX2,PPTC7,PPP1R14A,PPIP5K1,PAWR,HACD2,PPM1K,PPP2R5A,PTPRF,ITPK1,CA3,PTPRH,MTMR4,PTPRJ,DUSP1,PGAM5,CILP,PTPRN,SIRPA,PPFIA4																												0.00891251
Dopamine-DARPP32 Feedback in cAMP Signaling	2.05E00	1.68E-01	-0.853	CAMK4,ADCY4,PPP1R3C,PRKG2,PPM1J,ATF4,PPP1R1B,KCNJ15,CHP1,ADCY6,PRKAR2A,CACNA1C,PPP1R14A,ATP2A3,PAWR,CACNA1A,PPP2R5A,CALM1 (includes others),PRKAR2B,PRKCD,CAMKK1,ITPR3,GUCY1A2,PRKACA,PRKCH,PPP2R1B,ADCY7																												0.00933254
Tumoricidal Function of Hepatic Natural Killer Cells	2.03E00	2.92E-01	0.447	SERPINB9,ICAM1,SRGN,CYCS,CASP7,FAS,AIFM1																												0.00933254
Dopamine Degradation	2.03E00	2.92E-01	NaN	ALDH4A1,MAOB,ALDH1A1,ALDH1A3,SMOX,ALDH9A1,MAOA																												0.00977237
Creatine-phosphate Biosynthesis	2.01E00	6E-01	NaN	CKB,CKMT2,CKMT1A/CKMT1B																												0.00977237
Tetrahydrofolate Salvage from 5,10-methenyltetrahydrofolate	2.01E00	6E-01	NaN	MTHFD1L,MTHFD2,MTHFD1																												0.00977237
Serine Biosynthesis	2.01E00	6E-01	NaN	PSAT1,PSPH,PHGDH																												0.00977237
Prostanoid Biosynthesis	2.01E00	4.44E-01	NaN	PTGIS,PTGES,PTGS1,PTGS2																												0.00977237
Clathrin-mediated Endocytosis Signaling	2.01E00	1.62E-01	NaN	APOE,APOB,F2R,FGF2,EPHB2,PDGFA,PIK3R1,ITGB8,ITGB3,FGF13,VEGFA,SNX9,ARRB1,IGF1,FGF18,AMPH,DAB2,ACTG2,FGF7,PIK3C2B,FGF9,CHP1,DNM1,APOL1,FGF21,ITGB2,CLTCL1,APOD,RBP4,FGF5																												0.01
Sonic Hedgehog Signaling	2E00	2.67E-01	NaN	PRKAR2B,GLIS2,GLIS1,PRKAR2A,PRKACA,SMO,GLI1,CCNB1																												0.0104713
Glutathione Redox Reactions I	1.98E00	3.16E-01	NaN	GPX3,MGST1,GPX8,GPX7,PRDX6,MGST3																												0.0107152
ILK Signaling	1.97E00	1.61E-01	-0.557	MAP2K6,MYH10,FN1,PIK3R1,DIRAS3,MUC1,HIF1A,MYH11,ITGB8,ITGB3,VEGFA,PPM1J,ATF4,VCL,ACTG2,RND2,PIK3C2B,MYH14,SNAI1,ACTN3,RHOJ,PPP2R5A,ITGB2,FLNC,SH2B2,MAPK10,MYH3,KRT18,PTGS2,PPP2R1B																												0.0109648
Alanine Degradation III	1.96E00	1E00	NaN	GPT,GPT2																												0.0109648
Taurine Biosynthesis	1.96E00	1E00	NaN	CSAD,CDO1																												0.0109648
Alanine Biosynthesis II	1.96E00	1E00	NaN	GPT,GPT2																												0.0109648
Glycine Biosynthesis I	1.96E00	1E00	NaN	SHMT1,SHMT2																												0.0109648
Phenylalanine Degradation IV (Mammalian, via Side Chain)	1.96E00	3.57E-01	NaN	MAOB,HPD,SMOX,SLC27A3,MAOA																												0.011749
Superpathway of Inositol Phosphate Compounds	1.93E00	1.59E-01	NaN	SOCS3,PTPN2,PPP1R1A,PTPN13,PIK3R1,EPHX2,PPIP5K1,HACD2,PPM1K,PTPRF,CA3,PTPRJ,PGAM5,PIP5KL1,PTPRN,PIK3C2B,PPP1R1B,PPTC7,PPP1R14A,PAWR,PPP2R5A,SYNJ2,ITPK1,PTPRH,MTMR4,DUSP1,ITPKC,CILP,INPP5K,SIRPA,PPFIA4																												0.0120226
eNOS Signaling	1.92E00	1.69E-01	-0.688	AQP7,PIK3C2B,CAMK4,ADCY4,PIK3R1,HSPA1A/HSPA1B,ADCY6,PRKAR2A,AQP1,SLC7A1,HSPA2,BDKRB2,VEGFA,CALM1 (includes others),AQP3,PRKAR2B,PRKCD,ITPR3,CAV1,GUCY1A2,PRKACA,PRKCH,BDKRB1,ADCY7																												0.0120226
Complement System	1.92E00	2.43E-01	0.000	ITGB2,CFD,CD55,C3,C5AR1,C1S,CFB,MASP1,CD46																												0.0123027
Amyotrophic Lateral Sclerosis Signaling	1.91E00	1.84E-01	NaN	PIK3C2B,GDNF,NEFL,GRID1,PIK3R1,CACNA1C,CACNA1A,BCL2,VEGFA,BCL2L1,HECW1,IGF1,CAT,CASP1,GLUL,CYCS,CASP7,GRIA3																												0.0123027
Fatty Acid β-oxidation I	1.91E00	2.58E-01	NaN	ACSL5,HADHB,SLC27A3,EHHADH,HSD17B4,ACSL1,HADHA,HADH																												0.0123027
HMGB1 Signaling	1.91E00	1.75E-01	-0.447	RND2,MAP2K6,PIK3C2B,CXCL8,VCAM1,LIF,ICAM1,DIRAS3,PIK3R1,RHOJ,IL1R1,IL6,MAPK13,KAT2B,CCL2,TGFB1,MAPK10,TGFB2,SERPINE1,IL11,PLAT																												0.0125893
Heparan Sulfate Biosynthesis (Late Stages)	1.9E00	2.2E-01	NaN	CHST2,HS3ST3B1,CHST1,CHST7,HS3ST2,CHST3,LIPE,EXT1,NDST2,HS3ST3A1,PRDX6																												0.0131826
Agranulocyte Adhesion and Diapedesis	1.88E00	1.59E-01	NaN	AOC3,MYH10,ICAM1,FN1,CLDN15,MMP16,MMP15,CXCL12,MYH11,CXCL5,HRH1,CCL2,CXCL14,CXCL1,ACTG2,MMP19,CXCL8,VCAM1,C5AR1,MYH14,ITGA6,MMP2,IL1R1,CCL11,IL33,ITGB2,CXCL16,PODXL2,MYH3,CX3CL1																												0.0134896
Glioma Invasiveness Signaling	1.87E00	2.11E-01	-1.155	RND2,PIK3C2B,TIMP4,F2R,DIRAS3,PIK3R1,VTN,PLAUR,RHOJ,MMP2,PLAU,ITGB3																												0.0134896
Heparan Sulfate Biosynthesis	1.87E00	2.11E-01	NaN	CHST2,HS3ST3B1,CHST1,CHST7,XYLT1,HS3ST2,CHST3,LIPE,EXT1,NDST2,HS3ST3A1,PRDX6																												0.0134896
iNOS Signaling	1.87E00	2.27E-01	NaN	CALM1 (includes others),LY96,CAMK4,CD14,MAPK13,JAK2,IRAK3,STAT1,IRF1,IRAK2																												0.0134896
Dermatan Sulfate Biosynthesis (Late Stages)	1.87E00	2.27E-01	NaN	CHST2,HS3ST3B1,CHST1,CHST7,HS3ST2,CHST3,DSEL,NDST2,HS3ST3A1,DSE																												0.0144544
Notch Signaling	1.84E00	2.37E-01	1.633	DLL1,FURIN,NOTCH3,DTX1,DTX3,LFNG,HES1,JAG1,NOTCH1																												0.0147911
Glycine Betaine Degradation	1.83E00	4E-01	NaN	SHMT1,BHMT2,SHMT2,SDSL																												0.0158489
IL-17 Signaling	1.8E00	1.94E-01	NaN	MAP2K6,CXCL8,PIK3C2B,PIK3R1,IL17RC,MAPK13,CXCL5,JAK2,IL6,CCL11,CCL2,MAPK10,CXCL1,PTGS2																												0.0165959
Glioblastoma Multiforme Signaling	1.78E00	1.64E-01	-1.633	RND2,CDKN2A,PIK3C2B,PDGFA,WNT9A,PIK3R1,DIRAS3,RHOJ,FZD1,APC,WNT2,IGF2,FZD4,FOXO1,IGF1,PRKCD,ITPR3,SMO,WNT4,FZD5,FZD2,WNT11,WNT5A,FZD7																												0.017378
Bladder Cancer Signaling	1.76E00	1.84E-01	NaN	CDKN2A,CXCL8,DAPK1,FGF2,FGF9,MMP16,MMP15,MMP2,FGF13,VEGFA,FGF21,FGF18,THBS1,FGF7,MMP19,FGF5																												0.0177828
Prolactin Signaling	1.75E00	1.92E-01	1.941	STAT5A,PIK3C2B,SOCS3,PRL,PRKCD,PIK3R1,SOCS6,SOCS2,PRKCH,NMI,JAK2,STAT1,SOCS5,IRF1																												0.0177828
Zymosterol Biosynthesis	1.75E00	5E-01	NaN	NSDHL,HSD17B7,TM7SF2																												0.0177828
Retinoate Biosynthesis I	1.75E00	2.42E-01	NaN	DHRS3,ALDH1A1,AKR1C3,RDH10,ALDH1A3,ADH1C,RDH5,RDH13																												0.0186209
Chondroitin Sulfate Biosynthesis (Late Stages)	1.73E00	2.17E-01	NaN	CHST2,HS3ST3B1,CHST1,CSGALNACT2,CHST7,HS3ST2,CHSY1,CHST3,NDST2,HS3ST3A1																												0.0199526
Fatty Acid α-oxidation	1.7E00	3.12E-01	NaN	ALDH4A1,ALDH1A1,ALDH1A3,PTGS2,ALDH9A1																												0.020893
Role of NANOG in Mammalian Embryonic Stem Cell Pluripotency	1.68E00	1.71E-01	0.447	PIK3C2B,LIF,PIK3R1,WNT9A,FZD1,JAK2,WNT2,APC,FZD4,SMO,WNT4,GATA6,FZD5,BMP6,FZD2,WNT11,WNT5A,FZD7,SALL4																												0.0213796
Virus Entry via Endocytic Pathways	1.67E00	1.8E-01	NaN	RAC2,PIK3C2B,PIK3R1,ITGA6,ITGB8,RAC3,ITGB3,DNM1,ITGB2,CD55,FLNC,PRKCD,CLTCL1,CAV1,PRKCH,ACTG2																												0.0213796
Inhibition of Angiogenesis by TSP1	1.67E00	2.35E-01	-0.816	VEGFA,TGFBR1,TGFB1,THBS1,CD36,GUCY1A2,MAPK10,MAPK13																												0.0213796
Interferon Signaling	1.67E00	2.35E-01	-0.378	IFIT3,IFIT1,OAS1,PTPN2,JAK2,STAT1,IRF1,BCL2																												0.0218776
Chondroitin Sulfate Biosynthesis	1.66E00	2.04E-01	NaN	CHST2,HS3ST3B1,CHST1,CSGALNACT2,CHST7,XYLT1,HS3ST2,CHSY1,CHST3,NDST2,HS3ST3A1																												0.0223872
Macropinocytosis Signaling	1.65E00	1.91E-01	0.378	ITGB2,PIK3C2B,CSF1,PDGFA,HGF,PRKCD,PIK3R1,CD14,PRKCH,ITGB8,NGF,RAB34,ITGB3																												0.0239883
Leukocyte Extravasation Signaling	1.62E00	1.52E-01	-0.392	RAC2,ICAM1,CLDN15,PTK2B,PIK3R1,MMP16,MMP15,CXCL12,JAM2,MAP3K4,MAPK13,ITGB3,ROCK2,RASSF5,VCL,ACTG2,MMP19,PIK3C2B,VCAM1,ACTN3,ARHGAP4,ITGA6,MMP2,ITGB2,F11R,TIMP4,PRKCD,RASGRP1,MAPK10,PRKCH																												0.0251189
Role of MAPK Signaling in the Pathogenesis of Influenza	1.6E00	1.88E-01	NaN	MAP2K6,PLA2G16,ABHD3,MAPK13,PRDX6,BCL2,PLA2G4A,CCL2,PLA2G5,MAPK10,RARRES3,PNPLA3,PTGS2																												0.0281838
Cell Cycle: G2/M DNA Damage Checkpoint Regulation	1.55E00	2.04E-01	1.265	CDKN2A,KAT2B,CDK7,PKMYT1,RPRM,AURKA,RPS6KA1,HIPK2,PPM1D,CCNB1																												0.0281838
Role of JAK1 and JAK3 in γc Cytokine Signaling	1.55E00	1.9E-01	NaN	IL7R,SOCS3,PIK3C2B,STAT5A,IL4R,PTK2B,PIK3R1,IL21R,SH2B2,JAK2,STAT1,IL7																												0.0281838
Actin Cytoskeleton Signaling	1.55E00	1.47E-01	NaN	RAC2,MYH10,FN1,F2R,FGF2,PDGFA,PIK3R1,MYLK,MYH11,SLC9A1,FGF13,LIMK1,ROCK2,PPP1R12B,FGF18,VCL,ACTG2,SSH2,FGF7,PIK3C2B,ARHGEF4,FGF9,MYH14,ACTN3,GSN,RAC3,APC,FGF21,TLN2,MYH3,CD14,FGF5																												0.0288403
Granulocyte Adhesion and Diapedesis	1.54E00	1.53E-01	NaN	ICAM1,CLDN15,IL1RL1,MMP16,MMP15,CXCL12,CXCL5,ITGB3,HRH1,CCL2,CXCL14,CXCL1,IL1RAP,MMP19,CXCL8,VCAM1,C5AR1,ITGA6,MMP2,IL1R1,CCL11,FPR1,IL33,CXCL16,ITGB2,CX3CL1,HSPB1																												0.0288403
Acetyl-CoA Biosynthesis I (Pyruvate Dehydrogenase Complex)	1.54E00	4.29E-01	NaN	PDHA1,DLAT,DLD																												0.0288403
Pregnenolone Biosynthesis	1.54E00	4.29E-01	NaN	CYP11A1,CYP7B1,MICAL2																												0.0295121
Acyl-CoA Hydrolysis	1.53E00	3.33E-01	NaN	ACOT2,ACOT1,ACOT4,ACOT9																												0.0301995
L-carnitine Biosynthesis	1.52E00	6.67E-01	NaN	BBOX1,ALDH9A1																												0.0323594
Paxillin Signaling	1.49E00	1.68E-01	2.333	PIK3C2B,PTK2B,PIK3R1,ACTN3,ITGA6,ITGB8,MAPK13,ITGA10,ITGB3,ITGB2,TLN2,ITGA9,ITGA11,MAPK10,ACTG2,VCL,ITGA7																												0.0331131
Renin-Angiotensin Signaling	1.48E00	1.65E-01	1.604	PIK3C2B,PTK2B,ADCY4,PIK3R1,PRKAR2A,ADCY6,MAPK13,JAK2,PRKAR2B,CCL2,PRKCD,ITPR3,MAPK10,PRKACA,PRKCH,STAT1,ADCY7,AGT																												0.0331131
Sphingosine-1-phosphate Signaling	1.48E00	1.65E-01	0.000	ASAH2B,RND2,PIK3C2B,S1PR2,S1PR5,PTK2B,PDGFA,ACER2,ADCY4,DIRAS3,PIK3R1,ADCY6,RHOJ,S1PR3,CASP1,S1PR1,ADCY7,CASP7																												0.0346737
Endothelin-1 Signaling	1.46E00	1.51E-01	1.460	PLA2G16,PIK3C2B,NAPEPLD,EDNRB,ABHD3,PIK3R1,ADCY4,PTGS1,ADCY6,MAPK13,PRDX6,PLA2G4A,EDN1,PRKCD,ITPR3,PLA2G5,GUCY1A2,MAPK10,CASP1,EDNRA,RARRES3,PRKCH,PNPLA3,PTGS2,ADCY7,CASP7																												0.0346737
Production of Nitric Oxide and Reactive Oxygen Species in Macrophages	1.46E00	1.5E-01	-0.962	APOE,APOB,PIK3R1,DIRAS3,PPP1R3C,ARG2,MAP3K4,JAK2,MAPK13,PPM1J,STAT1,RND2,PIK3C2B,PPP1R14A,RHOJ,IRF1,PPP2R5A,APOL1,MAP3K12,PRKCD,CAT,MAPK10,PRKCH,PPP2R1B,SIRPA,APOD,RBP4																												0.0354813
α-Adrenergic Signaling	1.45E00	1.72E-01	-0.535	CAMK4,ADCY4,GNG2,PRKAR2A,ADCY6,PYGL,CALM1 (includes others),PYGM,PRKAR2B,ADRA2A,PRKCD,ITPR3,PRKACA,PRKCH,ADCY7																												0.0354813
Serotonin Receptor Signaling	1.45E00	2.05E-01	NaN	MAOB,HTR2B,SMOX,ADCY4,ADCY6,SPR,ADCY7,QDPR,MAOA																												0.0389045
IL-15 Signaling	1.41E00	1.82E-01	NaN	CXCL8,BCL2L1,PIK3C2B,STAT5A,VCAM1,PIK3R1,MAPK13,JAK2,IL6,AXL,RAC3,BCL2																												0.0389045
Role of IL-17A in Psoriasis	1.41E00	3.08E-01	NaN	CXCL8,IL17RC,CXCL1,CXCL5																												0.0389045
Histamine Degradation	1.41E00	3.08E-01	NaN	ALDH4A1,ALDH1A1,ALDH1A3,ALDH9A1																												0.040738
Relaxin Signaling	1.39E00	1.56E-01	1.155	PIK3C2B,PDE2A,PDE7A,PDE12,ADCY4,PIK3R1,GNG2,ADCY6,PRKAR2A,PDE1A,PDE1C,VEGFA,PRKAR2B,PDE7B,PDE3B,NPR1,GUCY1A2,PRKACA,PDE8B,PDE4D,ADCY7																												0.040738
Breast Cancer Regulation by Stathmin1	1.39E00	1.47E-01	NaN	CAMK1,CAMK4,ADCY4,PPP1R3C,PIK3R1,LIMK1,ROCK2,ARHGEF19,PPM1J,ARHGEF2,PIK3C2B,ARHGEF4,TUBB3,GNG2,TUBB2A,PRKAR2A,ADCY6,PPP1R14A,PPP2R5A,CALM1 (includes others),PRKAR2B,PRKCD,ITPR3,PRKACA,UHMK1,PRKCH,PPP2R1B,ADCY7																												0.0416869
Leptin Signaling in Obesity	1.38E00	1.76E-01	NaN	PIK3C2B,SOCS3,PRKAR2B,LEP,FOXO1,PDE3B,PIK3R1,ADCY4,PRKACA,ADCY6,PRKAR2A,JAK2,ADCY7																												0.042658
Histidine Degradation III	1.37E00	3.75E-01	NaN	MTHFD1L,MTHFD2,MTHFD1																												0.042658
Superoxide Radicals Degradation	1.37E00	3.75E-01	NaN	CAT,CYGB,GPX7																												0.042658
Salvage Pathways of Pyrimidine Deoxyribonucleotides	1.37E00	3.75E-01	NaN	APOBEC3B,TYMP,CDA																												0.042658
Gαi Signaling	1.37E00	1.58E-01	0.943	PTGER3,CNR1,ADCY4,GNG2,PRKAR2A,ADCY6,OPRL1,FPR1,S1PR3,PRKAR2B,NPR3,ADRA2A,S1PR1,CAV1,PRKACA,ADRA2C,ADORA1,ADCY7,HCAR2																												0.0436516
PXR/RXR Activation	1.36E00	1.79E-01	NaN	SCD,ALDH1A1,PRKAR2B,PCK2,FOXO1,ABCC2,PRKAR2A,PRKACA,ALAS1,IL6,RXRA,PPARGC1A																												0.0436516
IGF-1 Signaling	1.36E00	1.65E-01	2.309	PIK3C2B,SOCS3,IGFBP4,CTGF,PIK3R1,SOCS6,PRKAR2A,JAK2,IGFBP2,PRKAR2B,IGF1,FOXO1,IGFBP3,PRKACA,SOCS2,SOCS5																												0.0457088
Docosahexaenoic Acid (DHA) Signaling	1.34E00	2.05E-01	NaN	BCL2L1,PIK3C2B,FOXO1,PIK3R1,SERPINF1,CYCS,PNPLA2,BCL2																												0.047863
Antiproliferative Role of TOB in T Cell Signaling	1.32E00	2.31E-01	NaN	TGFBR1,TGFB1,SMAD3,TGFB2,TOB1,RPS6KA1																												0.047863
IL-10 Signaling	1.32E00	1.76E-01	NaN	IL33,MAP2K6,SOCS3,IL4R,IL1RL1,BLVRB,CD14,ARG2,MAPK13,IL1R1,IL6,IL1RAP																												1
																																1
																																1
																																1
																																1
																																1
																																1
																																1
																																1
																																1
																																1
