# Supplementary material for: Bisphenol A and Bisphenol S Induce Distinct Transcriptional Profiles in Differentiating Human Primary Preadipocytes
Source: PLoS One. 2016 Sep 29;11(9):e0163318. doi: 10.1371/journal.pone.0163318 (PMC5042406; doi:10.1371/journal.pone.0163318)
Supplement: S7 Table — Biological Diseases and function identified by IPA on day 2 and day 4 following treatment with BPA (p<0.05). (XLS) [file pone.0163318.s007.xls]

## Sheet: BPA Day 2 Diseases and Function
Categories	Diseases or Functions Annotation	p-Value	Predicted Activation State	Activation z-score	Molecules	# Molecules
Cardiovascular System Development and Function, Hematological System Development and Function	blood pressure	1.26E-11		0.378	ACTA2,AGT,AGTR1,AOC3,APLN,APOE,ARL6,BBC3,CD36,CKMT2,CYP19A1,DUSP1,GUCY1B3,HSD11B1,HSPB8,HTR2B,IGF1,ITGB3,LEP,NPY1R,PLAU,PTGES,PTGS1,RAMP2,RGS2,SERPINE1,SGK1,UCP2	28
Cellular Movement	cell movement	2.14E-11		-0.379	ABR,AGT,ANGPT1,ANGPTL4,AOC3,APLN,APOE,AQP1,ARRB1,BCL2,BMP6,CAMK1D,CAPG,CCL11,CCL2,CD200,CD276,CD36,CNN1,CPEB1,CSPG4,CTGF,CXCL6,CYGB,CYP19A1,DCLK1,DPP4,DUSP1,EFNA5,FGF9,FGL2,GDF15,GLI1,GUCY1B3,HAS2,HOXA1,HTR2B,ICAM2,IGF1,IL1RN,ITGB3,JUP,KLF5,LBP,LEP,LTB4R2,LY96,MAP2,MBP,MMP14,MTSS1,MYO1F,NOG,NRCAM,PDPN,PLAU,PLXNC1,PTGES,PTN,RAMP2,RSPO3,SDC1,SERPINE1,SERPINE2,SH2D3C,SPON2,TEKT3,TNC,TNFAIP6,TNFRSF11…	73
Cellular Assembly and Organization, Cellular Function and Maintenance	organization of cytoskeleton	1.04E-10		0.339	ABR,ACVR2A,ADCY1,AGT,APOE,AQP1,ARL6,ARRB1,AURKC,BCL2,CAPG,CCL11,CCL2,CHN1,CTGF,CYP19A1,DCLK1,DCLK2,DNM1,EFHD1,EFNA5,EPB41,ESPL1,FGD4,FGF9,GEM,HAS2,IGF1,ITGB3,KLF5,KRT18,LAMA1,LEP,LPIN1,MAP2,MBP,MTSS1,MUSK,MYO1F,NRCAM,NYAP1,PDPN,PLAU,PRKCH,PTN,RAB33A,RGS2,RIMS1,SERPINE1,SGK1,SH2B2,SH2D3C,SHROOM3,STX3,TEKT3,TENM4,TNC,TRIM67,VWF	59
Cellular Movement	migration of cells	1.21E-10		0.011	ABR,AGT,ANGPT1,ANGPTL4,AOC3,APLN,APOE,AQP1,ARRB1,BCL2,BMP6,CAMK1D,CAPG,CCL11,CCL2,CD200,CD276,CD36,CPEB1,CSPG4,CTGF,CXCL6,CYGB,CYP19A1,DCLK1,DPP4,DUSP1,EFNA5,FGF9,GDF15,GLI1,GUCY1B3,HAS2,HOXA1,HTR2B,ICAM2,IGF1,IL1RN,ITGB3,KLF5,LBP,LEP,LTB4R2,LY96,MAP2,MMP14,MYO1F,NOG,PDPN,PLAU,PLXNC1,PTGES,PTN,RAMP2,RSPO3,SDC1,SERPINE1,SERPINE2,SH2D3C,SPON2,TNC,TNFAIP6,TNFRSF11B,UCP2,VWF	65
Cellular Growth and Proliferation	proliferation of cells	1.30E-09		1.057	ACVR2A,ADAMTS15,ADAMTS4,AGT,AGTR1,ANGPT1,ANGPTL4,APLN,APOE,ARRB1,BBC3,BCL2,BMP6,CBX2,CCL11,CD276,CDCA7L,CHN1,COL8A1,CPEB1,CSPG4,CTGF,CYGB,CYP19A1,DCLK1,DPP4,DPT,DTX1,DUSP1,EPOR,ESPL1,FGF9,FGL2,GLI1,HAS2,HAVCR2,HOXA1,HSD11B1,HSD3B7,HSPB8,HTR2B,IGF1,IGF2,IGFBP2,IL1RN,ITGB3,JUP,KLF5,KRT7,LAMA3,LEP,LPIN1,LRRC32,LY96,LYL1,MAP2,MBP,MCF2L,MMP14,MTSS1,MUSK,NDRG2,NMB,NOG,NPY1R,NRCAM,OMG,PDPN,PLAU,PLPP2,PR…	98
Cardiovascular System Development and Function, Organismal Development	angiogenesis	2.17E-09		-0.854	AGT,AGTR1,ANGPT1,ANGPTL4,AOC3,APOE,BCL2,BMP6,CBX2,CCL11,CCL2,CD36,COL8A1,CSPG4,CTGF,CXCL6,CYGB,EPOR,ETV2,FGF9,GLI1,HAS2,HTR2B,IGF1,IGF2,IL1RN,ITGB3,KLF5,LAMA1,LEP,LYL1,MMP14,NOG,PLAU,PTGER3,PTGES,PTN,RAMP2,RSPO3,SERPINE1,TIPARP,TM4SF1,VASH2	43
Cardiovascular Disease	atherosclerosis	5.35E-09		1.103	AGT,APOE,BCL2,CCL2,CD36,CYP19A1,CYP27A1,GDF15,IGF2,ITGB3,KCNJ8,LEP,PLAU,PTGES,SCD,SERPINE1,SGCD,TNFRSF11B,VWF	19
Cardiovascular System Development and Function	function of cardiovascular system	9.38E-09		1.547	AGT,APLN,APOE,AQP1,ARRB1,BCL2,CACNA1G,CD36,CKMT2,CYP19A1,EPOR,HSPB8,HTR2B,IGF1,ITGB3,JUP,KCNJ8,KLF5,LEP,NPY1R,PLAU,PTGS1,RAMP2,RGS2,SGCD,TMEM38B,VWF	27
Inflammatory Response	inflammatory response	1.95E-08		-0.808	ABR,AGT,AGTR1,AOC3,APOE,CAMK1D,CAPG,CCL11,CCL2,CD200,CD276,CD36,CSPG4,CXCL6,CYP19A1,GLI1,HAVCR2,IGF1,IL1RN,ITGB3,LBP,LEP,MYO1F,NPY1R,PLAU,PTGER3,PTGES,PTGS1,PTN,SDC1,SLC1A5,SPON2,SYT7,TNFAIP6,TSPAN2	35
Cell-To-Cell Signaling and Interaction	activation of cells	2.33E-08		1.378	AGT,ANGPT1,APLN,APOE,BCL2,CCL2,CD200,CD36,CTGF,CXCL6,DTX1,DUSP1,GRIK2,GUCY1B3,HAVCR2,HSD11B1,IGF1,IL18R1,IL1RN,ITGB3,ITPKB,KRT18,LBP,LEP,MBP,MGAT5B,MMP14,NPY1R,PDPN,PLAU,PTGER3,PTGES,RGCC,SERPINE2,SLC6A15,SPON2,TNFRSF11B,VWF	38
Cardiovascular Disease, Hematological Disease	Thrombosis	3.21E-08	Decreased	-2.588	APOE,CD36,GDF15,GRIK2,GUCY1B3,JUP,LEP,PLAU,PTGER3,PTGS1,SERPINE1,SERPINE2,VWF	13
Cardiovascular Disease, Developmental Disorder, Organismal Injury and Abnormalities	hypertrophy of heart	4.24E-08		-0.561	AGT,AGTR1,ANGPT1,APLN,APOE,BCL2,CD36,CKMT2,CYP19A1,DUSP1,FABP3,GDF15,HSPB8,HTR2B,IGF1,ITGB3,KLF5,LEP,PLAU,PTGES,RCAN2,RGS2,SERPINE1	23
Cellular Movement, Immune Cell Trafficking	leukocyte migration	4.76E-08		1.012	AGT,AOC3,APOE,ARRB1,BCL2,CAMK1D,CAPG,CCL11,CCL2,CD200,CD276,CD36,CXCL6,CYP19A1,DPP4,DUSP1,GDF15,GLI1,ICAM2,IL1RN,ITGB3,LBP,LEP,LY96,MMP14,MYO1F,NOG,PDPN,PLAU,PLXNC1,PTGES,PTN,RSPO3,SDC1,SERPINE1,SH2D3C,SPON2,TNFRSF11B,UCP2,VWF	40
Cellular Movement, Hematological System Development and Function, Immune Cell Trafficking	cell movement of leukocytes	5.14E-08		1.032	AGT,AOC3,APOE,ARRB1,BCL2,CAMK1D,CAPG,CCL11,CCL2,CD276,CD36,CXCL6,CYP19A1,DUSP1,GDF15,ICAM2,IL1RN,ITGB3,LBP,LEP,MMP14,MYO1F,NOG,PDPN,PLAU,PLXNC1,PTGES,PTN,RSPO3,SDC1,SERPINE1,SH2D3C,SPON2,TNFRSF11B,UCP2,VWF	36
Cardiovascular System Development and Function, Hematological System Development and Function	systolic pressure	5.87E-08		-0.220	ACTA2,AGT,AGTR1,APLN,APOE,CKMT2,DUSP1,GUCY1B3,IGF1,ITGB3,LEP,PTGS1,RAMP2,SERPINE1	14
Cellular Movement, Hematological System Development and Function, Immune Cell Trafficking	cell movement of myeloid cells	6.59E-08		0.544	AGT,AOC3,APOE,ARRB1,CAMK1D,CAPG,CCL11,CCL2,CD36,CXCL6,CYP19A1,DUSP1,GDF15,ICAM2,IL1RN,ITGB3,LBP,LEP,MYO1F,NOG,PLAU,PTGES,PTN,RSPO3,SDC1,SERPINE1,SPON2,VWF	28
Cellular Assembly and Organization, Cellular Function and Maintenance	microtubule dynamics	8.28E-08		0.604	ACVR2A,ADCY1,AGT,APOE,AQP1,ARL6,ARRB1,AURKC,BCL2,CAPG,CCL2,CHN1,CTGF,CYP19A1,DCLK1,DCLK2,DNM1,EFHD1,EFNA5,FGD4,FGF9,GEM,IGF1,ITGB3,KLF5,LAMA1,LEP,MAP2,MBP,MUSK,NRCAM,NYAP1,PDPN,PLAU,PRKCH,PTN,RAB33A,RGS2,RIMS1,SERPINE1,SGK1,SH2D3C,STX3,TEKT3,TENM4,TNC,TRIM67,VWF	48
Inflammatory Response	inflammation of body region	8.35E-08		-1.133	AGT,AGTR1,ANGPT1,APOE,AQP1,ARRB1,BCL2,CCL11,CCL2,CD200,CD276,CD36,CYP19A1,DPP4,DTX1,DUSP1,GUCY1B3,HAVCR2,IFIH1,IGF1,IGF2,IL17RD,IL18R1,IL1RN,ITGB3,LBP,LEP,LY96,MBP,MGAT5B,NPY1R,PLAU,PTGES,PTGS1,SCD,SDC1,SERPINE1,SLC19A3,TNFAIP6,TNFRSF11B,TNFRSF14,TSPAN2,VWF	43
Nervous System Development and Function	regeneration of sciatic nerve	9.10E-08		-1.067	AGT,IGF1,IGF2,IL1RN	4
Organismal Injury and Abnormalities	growth of lesion	1.05E-07		0.023	AFAP1L1,AGT,ANGPTL4,AOC3,APOE,BBC3,BCL2,BMP6,CARD10,CCL11,CCL2,CD36,CTGF,CTSK,CYGB,DNMT3B,DPP4,GDF15,GLI1,GPNMB,HAVCR2,IGFBP2,ITGB3,LAMA3,LYL1,PLAU,PLCL1,PTGES,SERPINE1,SLC7A11,TNFRSF11B,TNIK,VASH2	33
Cardiovascular System Development and Function	heart rate	1.20E-07		0.396	AGT,AGTR1,APLN,ARL6,ARRB1,ATP1B1,CACNA1G,CTGF,CYP19A1,EPB41,HAS2,IGF1,ITGB3,JUP,KCNJ8,LEP,NPY1R,PTGES,RGS2,TMEM38B	20
Developmental Disorder	Hypertrophy	1.46E-07		0.108	AGT,AGTR1,ANGPT1,APLN,APOE,BCL2,CD36,CKMT2,CYP19A1,DPP4,DUSP1,FABP3,GDF15,HSD11B1,HSPB8,HTR2B,IGF1,ITGB3,KLF5,LEP,PLAU,PRKG2,PTGES,RCAN2,RGS2,SERPINE1,SGK1	27
Organismal Development	morphology of head	1.89E-07			ABR,ACVR2A,ADAMTS4,ADCY1,AGT,AGTR1,APOE,ARL6,BCL2,CHN1,CHST6,COL8A1,CSPG4,CTGF,CTSK,CYP19A1,DCLK1,DNMT3B,DPT,EFNA5,FGF9,FOXQ1,GABRA5,GLI1,HOXA1,HSD11B1,IGF1,IGF2,IL1RN,LAMA3,MAP2,MMP14,NOG,NPY1R,NRCAM,PLAU,PRKCH,PRKG2,RENBP,RGS2,RIMS1,ROM1,SCD,SERPINE2,SH2D3C,TENM2,TNFRSF11B	47
Cardiovascular System Development and Function	morphology of cardiovascular system	2.01E-07			ACTA2,AGT,AGTR1,ANGPT1,APLN,APOE,BBC3,BCL2,CD36,CKMT2,CNN1,COL8A1,EPB41,EPOR,ETV2,FGF9,HAS2,HSPB8,HTR2B,IGF2,IL1RN,ITGB3,JUP,KLF5,MMP14,PDPN,PLAU,RAMP2,RCAN2,RSPO3,SERPINE1,SGCD,TLL1,TMEM38B,TNFRSF11B,VWF	36
Skeletal and Muscular System Development and Function	function of muscle	2.22E-07		1.221	AGT,APLN,APOE,AQP1,ARRB1,CKMT2,COL14A1,CYP19A1,DUSP1,EPOR,HSD11B1,HSPB8,IGF1,ITGB3,JUP,KCNJ8,KLF5,LEP,MMP14,PLAU,RGS2,SGCD,TMEM38B	23
Cancer, Organismal Injury and Abnormalities	growth of tumor	3.20E-07		-0.084	AFAP1L1,AGT,ANGPTL4,AOC3,BBC3,BCL2,BMP6,CARD10,CCL11,CCL2,CD36,CTGF,CTSK,CYGB,DNMT3B,DPP4,GDF15,GLI1,GPNMB,HAVCR2,IGFBP2,ITGB3,LAMA3,LYL1,PLAU,PLCL1,PTGES,SERPINE1,SLC7A11,TNFRSF11B,TNIK,VASH2	32
Cardiovascular System Development and Function, Hematological System Development and Function	mean arterial pressure	3.31E-07		1.596	AGT,AGTR1,AOC3,APLN,APOE,CYP19A1,IGF1,LEP,PLAU,PTGS1,SERPINE1	11
Organismal Development	abnormal morphology of head	3.43E-07			ABR,ACVR2A,ADAMTS4,ADCY1,AGT,AGTR1,APOE,ARL6,BCL2,CHN1,CHST6,COL8A1,CSPG4,CTGF,CTSK,CYP19A1,DCLK1,DNMT3B,DPT,EFNA5,FGF9,FOXQ1,GABRA5,GLI1,HOXA1,HSD11B1,IGF1,IGF2,LAMA3,MAP2,MMP14,NOG,NPY1R,NRCAM,PLAU,PRKCH,PRKG2,RGS2,RIMS1,ROM1,SCD,SERPINE2,SH2D3C,TENM2,TNFRSF11B	45
Connective Tissue Development and Function, Skeletal and Muscular System Development and Function	bone mineral density of femur	3.98E-07		-1.410	IGF1,IGF2,LEP,NOG,PLCL1,RAMP2,TNFRSF11B	7
Inflammatory Response	inflammation of organ	6.77E-07		-0.858	AGT,AGTR1,ANGPT1,APOE,AQP1,ARRB1,BCL2,CCL11,CCL2,CD200,CD276,CD36,CYP19A1,DPP4,DTX1,DUSP1,HAVCR2,IFIH1,IGF1,IGF2,IL17RD,IL18R1,IL1RN,ITGB3,JUP,LBP,LEP,LY96,MBP,MGAT5B,PLAU,PTGES,PTGS1,SCD,SDC1,SERPINE1,SLC19A3,TNFAIP6,TNFRSF11B,TNFRSF14,TSPAN2,VWF	42
Cellular Movement, Hematological System Development and Function, Immune Cell Trafficking, Inflammatory Response	cell movement of phagocytes	7.56E-07		1.023	AGT,AOC3,APOE,ARRB1,CAMK1D,CAPG,CCL2,CD36,CXCL6,CYP19A1,DUSP1,IL1RN,ITGB3,LBP,LEP,MYO1F,NOG,PDPN,PLAU,PLXNC1,PTGES,PTN,RSPO3,SDC1,SERPINE1,VWF	26
Nutritional Disease	obesity	7.91E-07		0.612	AGTR1,APOE,ARRB1,CACNA1G,CSPG4,CYP19A1,DPP4,DUSP1,G0S2,HSD11B1,IL1RN,ITGB3,KLF5,LEP,LPIN1,NOG,NPY1R,PTGER3,SCD,SDC1,SERPINE1,UCP2	22
Cardiovascular Disease, Organismal Injury and Abnormalities	coronary artery disease	1.12E-06		0.157	AGT,APOE,KCNJ8,SERPINE1,SGCD	5
Organ Morphology	size of secretory structure	1.24E-06		-1.465	ACVR2A,BCL2,CBX2,CYP19A1,HSD11B1,IGF1,IGF2,KRT18,LEP,MMP14,RAMP2	11
Cardiovascular System Development and Function, Organ Development, Skeletal and Muscular System Development and Function	function of cardiac muscle	1.29E-06		0.425	AGT,APLN,APOE,AQP1,ARRB1,CYP19A1,EPOR,HSPB8,IGF1,ITGB3,JUP,KCNJ8,LEP,PLAU,TMEM38B	15
Behavior	behavior	1.37E-06		0.360	ABR,ACVR2A,ADCY1,AGT,AGTR1,AOC3,APLN,APOE,BCL2,CACNA1G,CD36,CHN1,CYP19A1,DNM1,DPP4,DUSP1,EFNA5,EPB41,GABRA5,GDF15,GLRB,GRIK2,HOXA1,HSD11B1,IGF1,IGF2,IL1RN,KLF5,LEP,LRRN2,MAP2,MUSK,NMB,NPY1R,NRCAM,PLAU,PTGER3,PTGS1,PTN,RCAN2,RGS2,RIMS1,SCD,SGK1,STON2,TNC,TNIK	47
Cardiovascular Disease, Cardiovascular System Development and Function, Organ Morphology	mass of heart	1.60E-06		0.461	AGT,AGTR1,APOE,EPOR,FABP3,HSPB8,HTR2B,IGF1,IGF2,IGFBP2,ITGB3,KLF5,STAG3	13
Cardiovascular Disease, Developmental Disorder, Organismal Injury and Abnormalities, Skeletal and Muscular Disorders	hypertrophy of cardiac muscle	1.65E-06		0.357	AGT,AGTR1,DUSP1,GDF15,HSPB8,HTR2B,IGF1,LEP,PLAU,PTGES,RGS2,SERPINE1	12
Organismal Injury and Abnormalities, Skeletal and Muscular Disorders	fibrosis of muscle	1.65E-06		1.010	AGT,IGF1,MMP14,PLAU,SERPINE1,SGCD,SYT7	7
Cell Morphology, Cellular Assembly and Organization, Cellular Function and Maintenance	formation of cellular protrusions	2.12E-06		0.781	ACVR2A,ADCY1,AGT,APOE,AQP1,ARL6,BCL2,CAPG,CHN1,CTGF,CYP19A1,DCLK1,DNM1,EFHD1,EFNA5,FGD4,GEM,IGF1,ITGB3,KLF5,LAMA1,LEP,MAP2,MBP,MUSK,NRCAM,NYAP1,PDPN,PTN,RAB33A,RIMS1,SGK1,STX3,TEKT3,TENM4,TNC,TRIM67,VWF	38
Cardiovascular System Development and Function, Organ Development	function of heart	2.14E-06		1.148	AGT,APLN,APOE,AQP1,ARRB1,BCL2,CYP19A1,EPOR,HSPB8,HTR2B,IGF1,ITGB3,JUP,KCNJ8,LEP,PLAU,TMEM38B	17
Cardiovascular System Development and Function	vasoconstriction of blood vessel	2.23E-06		-0.197	ACTA2,AGT,AGTR1,APLN,APOE,LEP,NPY1R,PLAU,PTGER3,PTGS1,RGS2	11
Cardiovascular System Development and Function, Organismal Development	vasculogenesis	2.41E-06		-0.370	AGT,ANGPT1,ANGPTL4,APOE,BCL2,BMP6,CBX2,CCL2,COL8A1,CSPG4,CTGF,CYGB,EPOR,ETV2,FGF9,HAS2,HTR2B,IGF1,IGF2,ITGB3,KLF5,LAMA1,LEP,MMP14,PLAU,PTGER3,RAMP2,SERPINE1,TIPARP,TM4SF1,VASH2	31
Lipid Metabolism, Molecular Transport, Small Molecule Biochemistry	concentration of fatty acid	2.76E-06		0.232	AGT,ANGPTL4,APOE,CD36,CYP27A1,DUSP1,EFNA5,FABP3,HSD11B1,HSD3B7,IGF1,LEP,LPIN1,NPY1R,PTGES,PTGS1,SCD,STARD10	18
Cardiovascular Disease, Organismal Injury and Abnormalities	stenosis of blood vessel	2.76E-06		-0.600	AGT,APOE,IL1RN,PLAU,SGCD	5
Organismal Injury and Abnormalities, Tissue Morphology	quantity of lesion	2.94E-06		0.063	AGT,APOE,BBC3,BCL2,CCL11,CD200,CYP19A1,DNMT3B,IFIH1,IGF2,ITGB3,KLF5,LEP,PTGES,SERPINE1	15
Digestive System Development and Function, Hepatic System Development and Function, Organ Morphology	mass of liver	3.49E-06		0.870	AGT,APOE,BCL2,CYP19A1,DUSP1,IGF1,IGF2,IGFBP2,LEP,PTGER3,PTN,STARD10	12
Energy Production, Lipid Metabolism, Small Molecule Biochemistry	oxidation of palmitic acid	3.66E-06		0.993	CD36,CYP19A1,FABP3,LEP,LPIN1,SCD,UCP2	7
Cardiovascular Disease, Organismal Injury and Abnormalities	dysfunction of heart	4.34E-06		1.510	ANGPTL4,APOE,CD36,DPP4,HTR2B,LEP,PLAU,SCD,SERPINE1	9
Cellular Assembly and Organization, Cellular Function and Maintenance	organization of actin cytoskeleton	4.46E-06			ABR,ARRB1,BCL2,CCL11,EFNA5,EPB41,HAS2,ITGB3,LEP,LPIN1,MTSS1,MYO1F,PLAU,SH2B2,SHROOM3	15
Organismal Development	mass of organism	4.63E-06		-0.222	AGT,APOE,ARRB1,CD200,CD36,CYP19A1,DNMT3B,FGF9,G0S2,GLI1,IGF1,IGF2,IL1RN,LEP,LPIN1,NPY1R,PTGER3,PTGES,PTGS1,SCD,SERPINE1	21
Carbohydrate Metabolism	synthesis of polysaccharide	5.01E-06		-1.492	APLN,CD36,CHST6,CTGF,CYTL1,HAS2,IGF1,IGF2,IL1RN,LEP,TNFAIP6	11
Cellular Function and Maintenance	function of blood cells	5.09E-06			APOE,BBC3,BCL2,CAPG,CD200,CD276,CD36,CSPG4,CXCL6,DTX1,DUSP1,GPNMB,ICAM2,IFIH1,IL18R1,IRAK2,ITGB3,LBP,LEP,LY96,LYL1,MMP14,NPY1R,PILRA,PLAU,PTGS1,RCAN2,TNFRSF14,UCP2,VWF	30
Cell-To-Cell Signaling and Interaction, Cellular Movement	recruitment of cells	5.28E-06		-0.959	AGT,AOC3,APOE,CCL11,CCL2,CD200,CD36,DPP4,GDF15,GLI1,IL1RN,LEP,LY96,NOG,PTN,SDC1,SERPINE1,SPON2,UCP2,VWF	20
Cell-To-Cell Signaling and Interaction, Cellular Movement, Hematological System Development and Function, Immune Cell Trafficking	recruitment of leukocytes	5.92E-06		-0.743	AGT,AOC3,APOE,CCL11,CCL2,CD200,CD36,DPP4,GDF15,GLI1,IL1RN,LEP,LY96,PTN,SDC1,SERPINE1,SPON2,UCP2,VWF	19
Cardiovascular Disease, Organismal Injury and Abnormalities, Skeletal and Muscular Disorders	damage of myocardium	6.02E-06			AGT,APLN,GDF15,SERPINE1	4
Cardiovascular Disease, Developmental Disorder, Organismal Injury and Abnormalities, Skeletal and Muscular Disorders	hypertrophy of cardiomyocytes	6.19E-06		0.659	AGT,AGTR1,DUSP1,GDF15,HSPB8,IGF1,LEP,PLAU,PTGES,SERPINE1	10
Cell Death and Survival	necrosis	6.29E-06		1.777	AGT,AGTR1,ANGPT1,APLN,APOE,ARRB1,BBC3,BCL2,CACNA1G,CD200,CD36,CTGF,CYP19A1,DNMT3B,DPP4,DTX1,DUSP1,EPOR,FGL2,GABRA5,GDF15,GEM,GRIK2,HAS2,HAVCR2,HSPB8,HTR2B,IGF1,IGF2,IGFBP2,IL1RN,IRAK2,ITGB3,ITPKB,KLF5,KRT18,LAMA3,LBP,LEP,LYL1,MAFB,MBP,MCF2L,MMP14,MUSK,NOG,NRCAM,PLAU,PRKCH,PTGES,PTGS1,PTN,RCAN2,REPS2,SCD,SERPINE1,SERPINE2,SGCD,SGK1,SLC19A3,SLC7A11,TNC,TNFRSF11B,UCP2,VWF	65
Cardiovascular System Development and Function	morphology of vessel	7.04E-06			ACTA2,AGT,AGTR1,ANGPT1,ANGPTL4,APLN,APOE,BCL2,CNN1,EPOR,ETV2,HAS2,IL1RN,KLF5,MMP14,PDPN,PLAU,RAMP2,TLL1,TNFRSF11B	20
Tissue Development	growth of epithelial tissue	7.20E-06		-0.822	ACVR2A,AGT,AGTR1,ANGPTL4,BCL2,BMP6,COL8A1,FGF9,GLI1,HAS2,HTR2B,IGF1,IGF2,IL1RN,ITGB3,JUP,KLF5,LEP,MTSS1,NOG,PTN,SERPINE1,SLC7A11,TNFAIP6,VASH2	25
Tissue Morphology	morphology of connective tissue	7.30E-06			ACTA2,ACVR2A,APOE,BBC3,BCL2,CD36,COL14A1,CSGALNACT1,CSPG4,CTGF,CTSK,CYP19A1,EPB41,EPOR,HSD11B1,IGF1,IL1RN,ITGB3,LAMA3,MKX,MMP14,PDPN,RSPO3,SERPINE1,TNFRSF11B,VWF	26
Tissue Morphology	quantity of cells	7.30E-06		0.438	ACVR2A,AGT,AGTR1,APOE,AQP1,BBC3,BCL2,CACNA1G,CCL11,CCL2,CD200,CD36,CNN1,CSPG4,CTGF,CTSK,CXCL6,CYP19A1,CYP27A1,DCLK1,DNM1,DNMT3B,DTX1,DUSP1,EPOR,ETV2,FGF9,GDF15,GLI1,HAVCR2,HOXA1,HSD11B1,HSPB8,HTR2B,IGF1,IGF2,IL1RN,ITGB3,ITPKB,KRT18,LEP,LRRC32,LYL1,MAFB,MGAT5B,MMP14,MUSK,NOG,NPY1R,NRCAM,PILRA,PLAU,PLCL1,PRKCH,PTGES,PTN,RIMS1,SDC1,SERPINE1,SERPINE2,SH2B2,SH2D3C,SPON2,STON2,TMEM38B,TNC,TNFRSF11B,VWF	68
Organismal Survival	morbidity or mortality	7.34E-06		-1.850	ABR,ACVR2A,ADAMTS4,AGT,AGTR1,ANGPT1,ANGPTL4,APOE,AQP1,ARRB1,BBC3,BCL2,CARD10,CBX2,CCL11,CD200,CD36,CTGF,CXCL6,DNM1,DNMT3B,DUSP1,EFNA5,EPOR,ESPL1,ETV2,FABP3,FGF9,FOXQ1,GDF15,GLDN,GLI1,GUCY1B3,HAS2,HAVCR2,HOXA1,HSD3B7,HSPB8,HTR2B,IFIH1,IGF1,IGF2,IL18R1,IL1RN,IRAK2,ITGB3,ITPKB,JUP,KCNJ8,KLF5,LAMA1,LAMA3,LEP,LY96,MAFB,MAP2,MMP14,MTSS1,MUSK,NOG,NPY1R,NRCAM,PDPN,PILRA,PILRB,PLAU,PLCL1,PRKCH,PTGES,PTGS1…	87
Cardiovascular System Development and Function, Organismal Development	vascularization of body region	7.45E-06		-1.522	APOE,BCL2,CTGF,FGF9,IGF1,IGF2,ITGB3,KLF5,LEP,MMP14,PLAU,PTGER3	12
Cellular Development, Tissue Development	differentiation of connective tissue	7.51E-06		-0.536	BCL2,BMP6,CD200,CD276,CTGF,CYTL1,EPOR,ETV2,FGF9,GLI1,HTR2B,IGF1,JUP,KLF5,LEP,LPIN1,LYL1,MAFB,MMP14,MRAP,NOG,PILRB,PLAU,PLCL1,PRKG2,RGS2,SCD,SH2B2,TNFRSF11B,UBASH3B	30
Organismal Survival	survival of organism	7.71E-06		0.009	AGT,AGTR1,ANGPT1,APOE,AQP1,BCL2,CCL2,DNM1,DNMT3B,DUSP1,EPOR,FGL2,GLI1,HTR2B,IGF1,IGF2,IL18R1,IL1RN,ITGB3,KRT18,LBP,LEP,LY96,MMP14,MUSK,NOG,PTGES,PTGS1,RAMP2,SERPINE1,SGCD,UCP2	32
Cardiovascular Disease	vascular lesion	8.26E-06		0.419	AGT,AGTR1,APOE,BCL2,CCL2,CYP19A1,HAS2,IGF2,ITGB3,PLAU,PTGES,SCD,SERPINE1,TNFRSF11B	14
Cardiovascular Disease	atherosclerotic lesion	8.60E-06		0.990	AGT,APOE,BCL2,CCL2,CYP19A1,IGF2,ITGB3,PLAU,PTGES,SCD,SERPINE1,TNFRSF11B	12
Cellular Movement	invasion of cells	9.65E-06		0.616	ACTA2,AGT,CTGF,DNMT3B,GEM,HAS2,IGF2,ITGB3,JUP,LAMA1,MMP14,NRCAM,PLAU,SDC1,SERPINE1,SYT7,WISP2	17
Developmental Disorder	hypertrophy of tissue	9.75E-06		0.773	AGT,AGTR1,CYP19A1,DUSP1,GDF15,HSPB8,HTR2B,IGF1,LEP,PLAU,PRKG2,PTGES,RGS2,SERPINE1,SGK1	15
Cell-To-Cell Signaling and Interaction, Cellular Movement, Hematological System Development and Function, Immune Cell Trafficking	recruitment of myeloid cells	9.75E-06		-0.583	AGT,AOC3,APOE,CCL11,CD36,DPP4,GDF15,GLI1,IL1RN,LEP,LY96,PTN,SERPINE1,SPON2,VWF	15
Embryonic Development, Organismal Development	development of head	1.07E-05		1.031	ABR,ADCY1,ANGPTL4,APOE,AQP1,ARL6,BCL2,BMP6,CCL2,CDCA7L,CHST6,COL8A1,CSPG4,CTSK,CYP19A1,CYTL1,DCLK1,DCLK2,DPT,EFNA5,EPOR,FGF9,FOXQ1,GLI1,HOXA1,HSPB8,IGF1,IGF2,LAMA3,MAFB,MMP14,NOG,NRCAM,PLAU,RENBP,ROM1,SERPINE1,TENM2,TIPARP,TM4SF1,TNC,TNFRSF11B,TNIK	43
Cell-To-Cell Signaling and Interaction	adhesion of blood cells	1.12E-05		0.820	AGT,ANGPT1,AOC3,APOE,CD200,GDF15,ICAM2,ITGB3,LBP,PILRA,PLAU,PLXNC1,SERPINE1,SPON2,TNFRSF11B,VWF	16
Connective Tissue Disorders, Inflammatory Disease, Skeletal and Muscular Disorders	Rheumatic Disease	1.27E-05		-1.413	APOE,ARRB1,BCL2,CCL2,CD200,CXCL6,CYTL1,DUSP1,IFIH1,IGF1,IL1RN,KCNJ15,LEP,LTB4R2,MMP14,PILRA,PLAU,PTGS1,TNC,TNFAIP6	20
Cell Death and Survival	cell death	1.37E-05		1.782	AGT,AGTR1,AMIGO2,ANGPT1,ANGPTL4,APLN,APOE,ARRB1,BBC3,BCL2,CACNA1G,CAMK1D,CCL2,CD200,CD36,CPEB1,CTGF,CYP19A1,DNM1,DNMT3B,DPP4,DTX1,DUSP1,EPB41,EPOR,ESPL1,ETV2,FABP3,FGL2,GABRA5,GDF15,GEM,GLI1,GRIK2,HAS2,HAVCR2,HSPB8,HTR2B,IGF1,IGF2,IGFBP2,IL18R1,IL1RN,IRAK2,ITGB3,ITPKB,JUP,KLF5,KRT18,LAMA1,LAMA3,LBP,LEP,LYL1,MAFB,MBP,MCF2L,MMP14,MUSK,NOG,NRCAM,PLAU,PRKCH,PRKG2,PTGES,PTGS1,PTN,RCAN2,REPS2,ROM1,SCD,…	82
Cellular Movement	homing of cells	1.40E-05		1.003	AGT,AOC3,APLN,APOE,ARRB1,BCL2,CAMK1D,CAPG,CCL11,CCL2,CD36,CXCL6,CYP19A1,ITGB3,LBP,MMP14,MYO1F,NRCAM,PLAU,PTGES,PTN	21
Connective Tissue Development and Function, Tissue Morphology	quantity of connective tissue	1.43E-05		0.924	ACVR2A,AGT,ANGPTL4,APOE,AQP1,ARL6,BCL2,CSPG4,CTGF,CTSK,CYP19A1,DNMT3B,DPT,DUSP1,EPOR,GDF15,HSD11B1,IGF1,IL1RN,ITGB3,LEP,LYL1,MMP14,NOG,NPY1R,PLAU,PLCL1,SCD,SERPINE1,TNFRSF11B	30
Cell Death and Survival	regeneration of cells	1.52E-05		0.277	APOE,BCL2,IGF1,NOG,OMG,PLAU,PTN,RTN4RL2,SERPINE2,SGK1	10
Embryonic Development, Organismal Development	development of abdomen	1.55E-05		1.176	ACVR2A,AGT,AGTR1,ANGPT1,APOE,AQP1,BCL2,BMP6,CPEB1,CTGF,CYP19A1,EPOR,FGF9,GDF15,IGF1,IGF2,IGFBP2,KRT18,LBP,LEP,LYL1,MAFB,MMP14,NOG,PLAU,SERPINE1,SPRY1,TIPARP,VWF	29
Cellular Development, Tissue Development	differentiation of connective tissue cells	1.56E-05		-0.536	BCL2,BMP6,CD200,CD276,CTGF,CYTL1,FGF9,GLI1,HTR2B,IGF1,JUP,KLF5,LEP,LPIN1,MAFB,MMP14,MRAP,NOG,PILRB,PLAU,PLCL1,PRKG2,RGS2,SCD,SH2B2,TNFRSF11B,UBASH3B	27
Cardiovascular System Development and Function	abnormal morphology of cardiovascular system	1.62E-05			ACTA2,AGT,AGTR1,APLN,APOE,BBC3,BCL2,CD36,CKMT2,COL8A1,EPOR,ETV2,FGF9,HAS2,HSPB8,HTR2B,IGF2,IL1RN,JUP,KLF5,MMP14,PDPN,RAMP2,RCAN2,RSPO3,SGCD,TLL1,TMEM38B,TNFRSF11B,VWF	30
Cellular Movement	chemotaxis of cells	1.73E-05		1.372	AGT,APLN,APOE,ARRB1,CAMK1D,CAPG,CCL11,CCL2,CD36,CXCL6,CYP19A1,ITGB3,LBP,MMP14,MYO1F,NRCAM,PLAU,PTGES,PTN	19
Cellular Function and Maintenance	function of leukocytes	1.74E-05			APOE,BBC3,BCL2,CAPG,CD200,CD276,CD36,CSPG4,CXCL6,DTX1,DUSP1,GPNMB,ICAM2,IFIH1,IL18R1,IRAK2,ITGB3,LBP,LEP,LY96,MMP14,NPY1R,PILRA,PLAU,RCAN2,TNFRSF14,UCP2	27
Cardiovascular Disease, Organismal Injury and Abnormalities	diastolic dysfunction of heart	1.76E-05			AGTR1,LEP,PTGES,SCD	4
Molecular Transport	secretion of molecule	1.76E-05		0.036	AGT,AGTR1,ANGPT1,APOE,AQP1,BCL2,CD36,CYP27A1,GUCY1B3,HSD11B1,HTR2B,IGF1,IL1RN,LEP,LRRC32,NMB,NPY1R,PTGER3,PTGS1,RIMS1,SCD,STX3,SYT7	23
Connective Tissue Disorders, Organismal Injury and Abnormalities	damage of connective tissue	1.88E-05		-1.268	APOE,ARRB1,CYTL1,IL1RN,PLAU,PTGS1,TNFAIP6,TNFRSF11B	8
Embryonic Development, Organ Development, Organ Morphology, Organismal Development, Renal and Urological System Development and Function, Reproductive System Development and Function, Tissue Development	mass of kidney	1.88E-05		-0.178	AGT,AGTR1,APOE,BCL2,GDF15,IGF1,IGF2,IGFBP2	8
Protein Synthesis	quantity of IL-6 in blood	1.90E-05		-0.707	APOE,CXCL6,CYP19A1,DUSP1,HSPB8,IL1RN,IRAK2,PILRB,SERPINE1	9
Cell Morphology	morphology of cells	2.09E-05			ABR,ACVR2A,ADAMTS4,AGT,APOE,ARL6,ARRB1,AURKC,BBC3,BCL2,CCL2,CD200,CD36,CHN1,COL8A1,CTGF,CTSK,CYP19A1,DCLK1,DNM1,DPT,DTX1,DUSP1,EFNA5,EPB41,EPOR,ESPL1,FGD4,FRMPD4,GLDN,GLI1,HSD11B1,HTR2B,ICAM2,IGF1,IGF2,IGFBP2,IL1RN,ITGB3,ITPKB,JUP,KRT18,LAMA3,LEP,MAFB,MAP2,MBP,MMP14,MTSS1,MUSK,NPY1R,NRCAM,PDPN,PLXNC1,PRKCH,RCAN2,RGS2,RIMS1,ROM1,SERPINE1,SERPINE2,SH2D3C,SLC6A15,STON2,TMEM38B,TNC,TNFRSF11B,VWF	68
Organ Development, Renal and Urological System Development and Function	growth of kidney	2.10E-05		0.220	AGT,APLN,APOE,BCL2,DUSP1,IGF2,LEP,MMP14	8
Cell Death and Survival, Cellular Assembly and Organization, Cellular Development, Nervous System Development and Function, Tissue Development, Tissue Morphology	regeneration of neurites	2.10E-05			APOE,BCL2,NOG,OMG,PTN,RTN4RL2,SERPINE2,SGK1	8
Cellular Movement	cellular infiltration	2.20E-05		0.196	AGT,APOE,ARRB1,CCL11,CCL2,CD276,CD36,CYP19A1,DUSP1,FGL2,IL1RN,ITGB3,LBP,LEP,MBP,MMP14,NOG,PLAU,PTGES,RSPO3,SERPINE1,UCP2,VWF	23
Cellular Function and Maintenance	ion homeostasis of cells	2.23E-05		-0.273	AGT,AGTR1,APOE,ATP1B1,BCL2,BMP6,CACNA1G,CCL11,CCL2,EPOR,GABRA5,GRIK2,IGF1,IGF2,ITGB3,LEP,NMB,PTGER3,SGK1,TMEM38B,TNFRSF11B,UCP2	22
Organismal Injury and Abnormalities	angiogenesis of lesion	2.28E-05		-1.405	AGT,ANGPTL4,CXCL6,GLI1,IL1RN,ITGB3,KLF5,LYL1,PTGES,SERPINE1	10
Cell Morphology, Embryonic Development, Organ Development, Organ Morphology, Organismal Development, Respiratory System Development and Function, Tissue Development	morphology of lung cells	2.40E-05			ARRB1,CTGF,IGF1,MMP14,PDPN,TMEM38B	6
Cardiovascular System Development and Function	vascularization	2.43E-05		-1.289	AGT,APOE,BCL2,CTGF,FGF9,IGF1,IGF2,IL1RN,ITGB3,KLF5,LEP,MMP14,PLAU,PTGER3,SERPINE1	15
Cellular Movement, Hematological System Development and Function, Immune Cell Trafficking	cell movement of granulocytes	2.53E-05		0.533	AGT,AOC3,APOE,CAMK1D,CAPG,CCL11,CCL2,CD36,CXCL6,DUSP1,GDF15,ICAM2,IL1RN,LBP,MYO1F,RSPO3,SPON2,VWF	18
Cardiovascular System Development and Function, Tissue Morphology	morphology of blood vessel	2.53E-05			ACTA2,AGT,AGTR1,ANGPT1,APLN,APOE,BCL2,CNN1,EPOR,ETV2,HAS2,IL1RN,KLF5,MMP14,PDPN,RAMP2,TLL1,TNFRSF11B	18
Cell-To-Cell Signaling and Interaction, Hematological System Development and Function, Immune Cell Trafficking	adhesion of immune cells	2.55E-05		0.820	AGT,ANGPT1,AOC3,APOE,CD200,GDF15,ICAM2,ITGB3,LBP,PILRA,PLAU,PLXNC1,SERPINE1,SPON2,TNFRSF11B	15
Cardiovascular Disease, Organismal Injury and Abnormalities	atherogenesis	2.61E-05			AGT,APOE,CCL2,CYP19A1,ITGB3,PTGES,SERPINE1,TNFRSF11B	8
Connective Tissue Development and Function, Embryonic Development, Organ Development, Organismal Development, Skeletal and Muscular System Development and Function, Tissue Development	formation of femur	2.72E-05			GLI1,IGF1,NOG,RAMP2	4
Lymphoid Tissue Structure and Development, Organismal Development, Tissue Morphology	size of vessel component	2.72E-05			AGT,APOE,IGF1,PLAU	4
Organismal Development	morphology of body cavity	2.79E-05			ACVR2A,AGT,AGTR1,ANGPTL4,APOE,ARRB1,BBC3,BCL2,CBX2,CD36,CKMT2,CNN1,CPEB1,CTGF,CTSK,CYP19A1,DUSP1,EPOR,FGF9,GDF15,GLI1,GUCY1B3,HAS2,HSD11B1,HSPB8,HTR2B,IGF1,IGF2,IGFBP2,IL1RN,ITGB3,ITPKB,JUP,LAMA3,LEP,MAFB,MMP14,MTSS1,NPY1R,PDPN,PLAU,PTGS1,RAMP2,RCAN2,RSPO3,SERPINE1,SGCD,SLC19A3,SPRY1,TLL1,TMEM38B	51
Organismal Development, Tissue Morphology	size of vessel	2.85E-05		-0.537	AGT,ANGPT1,APOE,IGF1,PLAU,SERPINE1	6
Organismal Development	growth of vessel	2.90E-05		-1.056	AGT,APOE,BMP6,CTGF,IGF1,ITGB3,MMP14,SERPINE1	8
Lipid Metabolism, Molecular Transport, Small Molecule Biochemistry	concentration of sterol	3.08E-05		-0.743	AGT,ANGPTL4,APOE,BCL2,CD36,CSPG4,CYP19A1,CYP27A1,DUSP1,EPB41,HSD11B1,IGF1,IL1RN,ITGB3,LEP,SCD,SERPINE1,STARD10	18
Cellular Function and Maintenance, Hematological System Development and Function	function of myeloid cells	3.08E-05			APOE,CAPG,CD200,CD36,CSPG4,CXCL6,ICAM2,IRAK2,ITGB3,LBP,LY96,NPY1R,PILRA,PLAU,UCP2	15
Organismal Injury and Abnormalities	stenosis	3.14E-05		-0.946	AGT,APLN,APOE,CCL2,IL1RN,PLAU,SGCD	7
Cellular Development	differentiation of cells	3.19E-05		0.489	AGT,ANGPT1,APLN,APOE,ARHGEF3,ARRB1,BCL2,BMP6,CBX2,CCL11,CD200,CD276,CD36,CHN1,CHRDL2,CTGF,CYP19A1,CYP27A1,CYTL1,DNMT3B,DTX1,DUSP1,EPOR,ETV2,FGF9,GLI1,HOXA1,HSD11B1,HTR2B,ICAM2,IGF1,IGF2,IL17RD,IL18R1,IL1RN,ITGB3,ITPKB,JUP,KLF5,LEP,LPIN1,LYL1,MAFB,MGAT5B,MKX,MLPH,MMP14,MRAP,MUSK,NOG,NPY1R,NRCAM,PILRB,PLAU,PLCL1,PRKCH,PRKG2,PTGS1,RGS2,RIMS1,SCD,SH2B2,SPRY1,STON2,TENM4,TIPARP,TNC,TNFRSF11B,TSPAN2,UB…	71
Cellular Movement	cellular infiltration of cells	3.21E-05		0.445	AGT,APOE,ARRB1,CCL11,CCL2,CD276,CD36,CYP19A1,DUSP1,IL1RN,ITGB3,LBP,LEP,MMP14,NOG,PLAU,PTGES,RSPO3,SERPINE1,UCP2,VWF	21
Cardiovascular Disease, Organismal Injury and Abnormalities, Skeletal and Muscular Disorders	damage of cardiac muscle	3.23E-05		0.152	AGT,APLN,GDF15,SERPINE1,SGCD	5
Cardiovascular System Development and Function, Hematological System Development and Function	pressure of artery	3.23E-05	Increased	2.204	AGT,AGTR1,CYP19A1,HSD11B1,HTR2B	5
Embryonic Development, Organismal Development	development of body axis	3.28E-05		1.031	ABR,ACVR2A,ADCY1,ANGPTL4,APOE,AQP1,ARL6,BCL2,BMP6,CCL2,CDCA7L,CHST6,COL8A1,CSPG4,CTSK,CYP19A1,CYTL1,DCLK1,DCLK2,DPT,EFNA5,EPOR,FGF9,FOXQ1,GLI1,HOXA1,HSPB8,IGF1,IGF2,LAMA3,MAFB,MMP14,NOG,NRCAM,PLAU,RENBP,ROM1,SERPINE1,TENM2,TIPARP,TM4SF1,TNC,TNFRSF11B,TNIK	44
Organ Morphology, Skeletal and Muscular System Development and Function, Tissue Morphology	quantity of muscle cells	3.36E-05		0.739	AGT,AGTR1,APOE,BCL2,CCL2,FGF9,HTR2B,IGF1,PLAU,TMEM38B	10
Nervous System Development and Function	abnormal morphology of nervous system	3.50E-05			ABR,ADAMTS4,ADCY1,AGT,AGTR1,APOE,ARL6,CD200,CHN1,CSPG4,DCLK1,DNM1,DUSP1,EFNA5,FGD4,FRMPD4,GLDN,GLI1,HOXA1,HSD11B1,IGF1,IGF2,MAP2,MBP,MUSK,NPY1R,NRCAM,PLXNC1,RGS2,RIMS1,SERPINE2,SH2D3C,SLC6A15,STON2,TENM2	35
Tissue Development	growth of connective tissue	3.56E-05		0.769	ACVR2A,AGT,APLN,BCL2,BMP6,CBX2,CTGF,DUSP1,EPOR,ESPL1,HAS2,HTR2B,IGF1,ITGB3,JUP,KLF5,LEP,MCF2L,MMP14,PRKG2,PTGES,SERPINE1,SLC7A11,STARD10,TNFRSF11B	25
Organismal Injury and Abnormalities	blood clot	3.57E-05			APOE,ITGB3,PLAU,PTGER3,SERPINE1,SERPINE2,SGK1,VWF	8
Inflammatory Response	inflammation of body cavity	3.71E-05		-0.656	AGT,AGTR1,ANGPT1,APOE,AQP1,BCL2,CCL11,CCL2,CD200,CD36,CYP19A1,DTX1,DUSP1,IFIH1,IGF1,IL17RD,IL1RN,ITGB3,LEP,PLAU,PTGES,PTGS1,SCD,SERPINE1,SLC19A3,TNFAIP6	26
Connective Tissue Development and Function, Skeletal and Muscular System Development and Function	bone mineral density	3.79E-05		-0.591	APOE,CD276,CTGF,CTSK,CYP19A1,IGF1,IGF2,LEP,MMP14,NOG,PLCL1,RAMP2,TNFRSF11B	13
Nervous System Development and Function	morphology of nervous system	3.90E-05			ABR,ADAMTS4,ADCY1,AGT,AGTR1,APOE,ARL6,CD200,CHN1,CSPG4,DCLK1,DNM1,DUSP1,EFNA5,FGD4,FRMPD4,GLDN,GLI1,HOXA1,HSD11B1,IGF1,IGF2,IL1RN,LEP,MAP2,MBP,MUSK,NPY1R,NRCAM,PLXNC1,RGS2,RIMS1,SERPINE2,SH2D3C,SLC6A15,STON2,TENM2	37
Organ Morphology, Renal and Urological System Development and Function	quantity of renal glomerulus	3.97E-05		1.673	AGT,BCL2,CNN1,MAFB,MMP14,SPRY1	6
Cellular Function and Maintenance, Small Molecule Biochemistry	homeostasis of metal ion	4.02E-05			AGT,APOE,ATP1B1,BCL2,BMP6,GRIK2,IGF1,IGF2,ITGB3,SGK1,TMEM38B	11
Connective Tissue Development and Function, Skeletal and Muscular System Development and Function	apposition of bone	4.03E-05			CTGF,IGF1,PLCL1,TNFRSF11B	4
Organismal Injury and Abnormalities, Skeletal and Muscular Disorders	fibrosis of skeletal muscle	4.03E-05		-0.132	IGF1,MMP14,SERPINE1,SYT7	4
Cardiovascular System Development and Function, Organismal Development	growth of blood vessel	4.04E-05		-1.056	AGT,BMP6,CTGF,IGF1,ITGB3,MMP14,SERPINE1	7
Organ Morphology, Renal and Urological System Development and Function	quantity of kidney	4.04E-05		1.250	AGT,BCL2,CNN1,IGF2,MAFB,MMP14,SPRY1	7
Cardiovascular Disease, Hematological Disease	thrombosis of artery	4.07E-05		-0.555	APOE,GUCY1B3,PLAU,SERPINE1,VWF	5
Embryonic Development, Organismal Development	development of body trunk	4.22E-05	Increased	2.634	ACVR2A,AGT,AGTR1,ANGPT1,APOE,AQP1,ARRB1,BBC3,BCL2,BMP6,CCL11,CHRDL2,CPEB1,CTGF,CTSK,CYP19A1,DUSP1,EPOR,FGF9,GDF15,GLI1,HAS2,HSD11B1,HSPB8,HTR2B,IGF1,IGF2,IGFBP2,JUP,KCNJ8,KRT18,LBP,LEP,LYL1,MAFB,MMP14,NOG,PDPN,PLAU,PTGES,RAMP2,RGS2,SERPINE1,SPRY1,TIPARP,TLL1,TMEM38B,TNFRSF11B,VWF	49
Cell-To-Cell Signaling and Interaction, Hematological System Development and Function, Inflammatory Response	aggregation of blood platelets	4.84E-05		0.933	GDF15,GUCY1B3,ITGB3,PDPN,PTGER3,SERPINE2,SGK1,SLC7A11,UBASH3B,VWF	10
Connective Tissue Development and Function, Embryonic Development, Organ Morphology, Organismal Development, Skeletal and Muscular System Development and Function, Tissue Development	size of limb bone	5.07E-05		-1.474	CTGF,IGF1,IGF2,LEP,MMP14	5
Connective Tissue Development and Function, Tissue Morphology	quantity of connective tissue cells	5.09E-05		-0.438	ACVR2A,CSPG4,CTGF,CTSK,CYP19A1,DNMT3B,HSD11B1,IGF1,IL1RN,ITGB3,MMP14,NOG,NPY1R,PLCL1,TNFRSF11B	15
Embryonic Development, Organ Development, Organismal Development, Reproductive System Development and Function, Tissue Development	formation of terminal end bud	5.13E-05			CCL11,GLI1,IGF1	3
Amino Acid Metabolism, Protein Synthesis, Small Molecule Biochemistry	incorporation of L-proline	5.13E-05			AGT,IGF1,IGFBP2	3
Cellular Assembly and Organization, Cellular Function and Maintenance, Organ Morphology, Skeletal and Muscular System Development and Function, Tissue Morphology	quantity of smooth muscle cells	5.40E-05		0.218	AGT,APOE,CCL2,FGF9,IGF1,PLAU	6
Cardiovascular System Development and Function, Organismal Development, Visual System Development and Function	vascularization of eye	5.58E-05		-0.943	APOE,BCL2,CTGF,IGF1,IGF2,ITGB3,LEP,MMP14,PLAU,PTGER3	10
Cardiovascular Disease, Organismal Injury and Abnormalities	stenosis of artery	5.74E-05		0.000	AGT,APOE,IL1RN,SGCD	4
Cell Death and Survival, DNA Replication, Recombination, and Repair	fragmentation of DNA	5.85E-05		1.817	AGTR1,ANGPT1,BCL2,DUSP1,IGF1,IGF2,ITGB3,LEP,PTN	9
Carbohydrate Metabolism, Molecular Transport	quantity of glycogen	5.85E-05		-0.023	CD36,FABP3,HSD11B1,IGF1,IGF2,LEP,NPY1R,PLAU,SCD	9
Cell Morphology, Cellular Assembly and Organization, Cellular Development, Cellular Function and Maintenance, Cellular Growth and Proliferation	formation of plasma membrane projections	6.03E-05		1.328	ACVR2A,ADCY1,APOE,BCL2,CHN1,CYP19A1,DCLK1,EFHD1,EFNA5,GEM,IGF1,ITGB3,LAMA1,LEP,MAP2,MBP,MUSK,NRCAM,NYAP1,PDPN,PTN,RAB33A,RIMS1,SGK1,STX3,TENM4,TNC,TRIM67	28
Cell-To-Cell Signaling and Interaction, Hematological System Development and Function	activation of blood cells	6.15E-05		1.257	APOE,BCL2,CCL2,CD200,CD36,CXCL6,DTX1,DUSP1,GRIK2,GUCY1B3,HAVCR2,HSD11B1,IL18R1,IL1RN,ITGB3,ITPKB,LBP,LEP,MBP,NPY1R,PDPN,PTGES,SERPINE2,SPON2,VWF	25
Organ Morphology, Reproductive System Development and Function	quantity of testis	6.25E-05		-1.387	ACVR2A,CYP19A1,FGF9,IGF2,LEP	5
Lipid Metabolism, Small Molecule Biochemistry, Vitamin and Mineral Metabolism	synthesis of steroid	6.36E-05		0.200	AGT,APOE,BMP6,CYP19A1,CYP27A1,FGF9,HSD11B1,IGF1,IGF2,IGFBP2,LEP,PRKG2,SCD	13
Embryonic Development, Organ Development, Organismal Development, Renal and Urological System Development and Function, Tissue Development	formation of kidney	6.59E-05		0.213	AGT,AGTR1,APOE,AQP1,BCL2,BMP6,GDF15,IGF1,IGF2,IGFBP2,LEP,MAFB,MMP14,NOG,SPRY1,TIPARP	16
Cardiovascular System Development and Function	neovascularization	6.64E-05		-1.126	AGT,APOE,BCL2,CTGF,FGF9,IGF1,IGF2,IL1RN,ITGB3,LEP,PLAU	11
Connective Tissue Development and Function, Tissue Morphology	mass of adipose tissue	6.69E-05		0.238	AGT,ARRB1,CSPG4,CYP19A1,DUSP1,G0S2,GDF15,IGF1,LEP,LPIN1,NPY1R,SCD,SERPINE1	13
Cellular Movement, Hematological System Development and Function, Immune Cell Trafficking	cellular infiltration by leukocytes	6.83E-05		0.584	AGT,APOE,ARRB1,CCL11,CCL2,CD276,CD36,CYP19A1,DUSP1,IL1RN,LBP,LEP,MMP14,NOG,PLAU,PTGES,RSPO3,SERPINE1,UCP2,VWF	20
Cancer, Organismal Injury and Abnormalities	angiogenesis of tumor	6.85E-05		-1.762	AGT,ANGPTL4,CXCL6,GLI1,IL1RN,ITGB3,KLF5,LYL1,SERPINE1	9
Developmental Disorder	hypertrophy of cells	6.89E-05		0.758	AGT,AGTR1,CYP19A1,DUSP1,GDF15,HSPB8,HTR2B,IGF1,LEP,PLAU,PRKG2,PTGES,RGS2,SERPINE1,SGK1	15
Cellular Growth and Proliferation, Tissue Development	generation of cells	6.97E-05		1.651	ACVR2A,ADCY1,AMIGO2,ANGPT1,ANGPTL4,APOE,ARRB1,ATP1B1,AURKC,BBC3,BCL2,BMP6,CBX2,CCL11,CCL2,CHN1,CPEB1,CYP19A1,DCLK1,DTX1,EFHD1,EFNA5,EPOR,ETV2,FGF9,GABRA5,GEM,GLI1,HOXA1,HTR2B,IGF1,IGF2,IL18R1,IL1RN,ITGB3,ITPKB,KRT18,LAMA1,LAMA3,LEP,LYL1,MAFB,MAP2,MBP,MMP14,MUSK,NOG,NRCAM,NYAP1,PRKCH,PTGS1,PTN,RAB33A,RGS2,RIMS1,ROM1,SERPINE1,SGK1,STX3,TENM4,TIPARP,TNC,TNFRSF11B,TRIM67,TSPAN2,VASH2	66
Embryonic Development, Organ Development, Organ Morphology, Organismal Development, Respiratory System Development and Function, Tissue Development	abnormal morphology of lung	7.03E-05			APOE,ARRB1,CTGF,CTSK,DUSP1,FGF9,GLI1,HSD11B1,IGF1,MMP14,PDPN,SERPINE1,TMEM38B	13
Skeletal and Muscular System Development and Function	size of bone	7.14E-05		-1.042	AGTR1,BMP6,CD200,CD36,CSGALNACT1,CTGF,CTSK,CYP19A1,IGF1,IGF2,IL1RN,ITGB3,LEP,MMP14,NOG,PLCL1,TNFRSF11B	17
Cardiovascular Disease, Neurological Disease	cerebrovascular dysfunction	7.22E-05		0.861	APOE,CD36,IGF1,PTGES,TNFRSF11B,UCP2,VWF	7
Cellular Function and Maintenance, Small Molecule Biochemistry	homeostasis of ion	7.38E-05		0.000	AGT,APOE,ATP1B1,BCL2,BMP6,GRIK2,IGF1,IGF2,ITGB3,LEP,SGK1,TMEM38B,TNFRSF11B	13
Cardiovascular Disease, Organismal Injury and Abnormalities	formation of vascular lesion	7.40E-05		0.024	AGT,APOE,CCL2,CYP19A1,HAS2,ITGB3,PTGES,SERPINE1,TNFRSF11B	9
Organismal Development	abnormal morphology of body cavity	7.82E-05			ACVR2A,AGT,AGTR1,ANGPTL4,APOE,ARRB1,BBC3,BCL2,CBX2,CD36,CKMT2,CTGF,CTSK,CYP19A1,DUSP1,EPOR,FGF9,GDF15,GLI1,GUCY1B3,HAS2,HSD11B1,HSPB8,HTR2B,IGF1,IGF2,IGFBP2,IL1RN,ITGB3,ITPKB,JUP,LAMA3,MAFB,MMP14,MTSS1,NPY1R,PDPN,PLAU,PTGS1,RAMP2,RCAN2,RSPO3,SERPINE1,SGCD,SLC19A3,SPRY1,TLL1,TMEM38B	48
Digestive System Development and Function, Hepatic System Development and Function, Organ Development	growth of liver	7.95E-05		0.237	AGT,AGTR1,BCL2,CTGF,GLI1,IGF1,IGF2,IL1RN,ITGB3,LEP,MMP14	11
Organismal Injury and Abnormalities	Fibrosis	8.27E-05		-0.192	AGT,AGTR1,APOE,BCL2,CCL2,CD36,CTSK,HAS2,HSPB8,IGF1,IL1RN,KLF5,MMP14,MTSS1,NPY1R,PLAU,SCD,SERPINE1,SGCD,SYT7,TNFRSF11B	21
Cellular Assembly and Organization	quantity of mitochondria	8.32E-05		-0.640	DNM1,FABP3,HTR2B,LEP,SCD,UCP2	6
Skeletal and Muscular Disorders	damage of muscle	8.38E-05		0.128	AGT,APLN,BCL2,GDF15,IGF1,PLAU,SERPINE1,SGCD	8
Cellular Function and Maintenance	function of phagocytes	8.59E-05			APOE,CAPG,CD200,CD36,CSPG4,CXCL6,GPNMB,IFIH1,IRAK2,ITGB3,LBP,LY96,MMP14,NPY1R,PILRA,PLAU,UCP2	17
Cellular Movement, Hematological System Development and Function, Immune Cell Trafficking, Inflammatory Response	cell movement of macrophages	8.71E-05		-0.024	AGT,APOE,ARRB1,CCL2,CYP19A1,IL1RN,ITGB3,LEP,NOG,PLAU,PTGES,PTN,SDC1,SERPINE1	14
Cellular Growth and Proliferation, Tissue Development	proliferation of epithelial cells	9.36E-05		-1.532	ACVR2A,AGT,AGTR1,BCL2,BMP6,COL8A1,FGF9,GLI1,HAS2,IGF1,IGF2,IL1RN,ITGB3,JUP,KLF5,MTSS1,NOG,PTN,SLC7A11,TNFAIP6	20
Cellular Movement, Hematological System Development and Function, Immune Cell Trafficking	cell movement of antigen presenting cells	9.38E-05		0.490	AGT,APOE,ARRB1,CCL2,CYP19A1,IL1RN,ITGB3,LEP,NOG,PDPN,PLAU,PLXNC1,PTGES,PTN,SDC1,SERPINE1	16
Nervous System Development and Function	morphology of central nervous system	9.61E-05			ABR,ADAMTS4,ADCY1,AGT,AGTR1,APOE,ARL6,CHN1,CSPG4,DCLK1,EFNA5,GLI1,HOXA1,HSD11B1,IGF1,IL1RN,LEP,MAP2,MBP,NPY1R,NRCAM,RGS2,RIMS1,SERPINE2,SH2D3C,TENM2	26
Cell-To-Cell Signaling and Interaction, Nervous System Development and Function	long-term potentiation of cerebellum	1.01E-04			ADCY1,GRIK2,RIMS1	3
Organismal Injury and Abnormalities	lysis of blood clot	1.01E-04			PLAU,SERPINE1,SERPINE2	3
Cell Cycle	mitogenesis of bone cancer cell lines	1.01E-04			IGF1,IGF2,IGFBP2	3
Cell Cycle	mitogenesis of sarcoma cell lines	1.01E-04			IGF1,IGF2,IGFBP2	3
Digestive System Development and Function, Organ Morphology, Organismal Development	size of submandibular gland	1.01E-04			IGF1,IGF2,MMP14	3
Inflammatory Response, Respiratory Disease	inflammation of respiratory system	1.07E-04		-0.350	ANGPT1,APOE,AQP1,CCL11,CCL2,CD200,CD276,CD36,DTX1,DUSP1,ITGB3,PLAU,PTGER3,PTGES,PTGS1,SERPINE1,TNFAIP6	17
Cardiovascular System Development and Function	peripheral resistance	1.07E-04			AGT,APOE,PTGER3,PTGS1	4
Endocrine System Disorders, Metabolic Disease	hyperglycemia	1.08E-04		0.236	APOE,CD36,CYP19A1,DPP4,IGF1,IGF2,IL1RN,LEP,NPY1R,SCD,SERPINE1,UCP2	12
Connective Tissue Development and Function, Skeletal and Muscular System Development and Function, Tissue Development	growth of bone tissue	1.10E-04		0.000	APLN,BCL2,HTR2B,IGF1,ITGB3,LEP,TNFRSF11B	7
Cell Morphology, Embryonic Development, Organ Development, Organ Morphology, Organismal Development, Respiratory System Development and Function, Tissue Development	morphology of pneumocytes	1.11E-04			ARRB1,CTGF,IGF1,PDPN,TMEM38B	5
Tissue Development	development of epithelial tissue	1.12E-04		1.406	ANGPTL4,BMP6,CCL2,CYP19A1,FGF9,HTR2B,IGF1,IGF2,ITGB3,KRT18,LAMA1,LAMA3,LEP,MMP14,PDPN,SERPINE1,TNFRSF11B,VASH2	18
Carbohydrate Metabolism	synthesis of carbohydrate	1.13E-04		-0.256	AGTR1,APLN,APOE,CD36,CHST6,CTGF,CYTL1,HAS2,IGF1,IGF2,IL1RN,LEP,RGS2,SCD,SERINC5,TNFAIP6	16
Molecular Transport	transport of molecule	1.14E-04		0.190	AGT,AGTR1,ANGPT1,AOC3,APOE,AQP1,ATP1B1,BCL2,BMP6,CCL2,CD36,CPEB1,CYP27A1,FABP3,FGF9,GLRB,GRIK2,GUCY1B3,HSD11B1,HTR2B,IGF1,IL1RN,KCNJ15,KCNJ8,LBP,LEP,LRRC32,MBP,NMB,NPY1R,PTGER3,PTGS1,RIMS1,SCD,SERINC5,SGK1,SH2B2,SLC19A3,SLC1A5,SLC4A8,SLC6A15,SLC7A11,SLC7A8,STX3,SYT7,TNFAIP8L3	46
Cardiovascular System Development and Function	development of vasculature	1.18E-04			ACTA2,AGT,AGTR1,ANGPT1,ANGPTL4,APLN,APOE,BCL2,CNN1,EPOR,ETV2,HAS2,IGF1,IL1RN,KLF5,MMP14,PDPN,PLAU,RAMP2,RGS2,TLL1,TNFRSF11B	22
Cellular Growth and Proliferation, Tissue Development	proliferation of connective tissue cells	1.22E-04		0.964	ACVR2A,AGT,APLN,BCL2,BMP6,CBX2,CTGF,DUSP1,ESPL1,HAS2,HTR2B,IGF1,ITGB3,JUP,KLF5,MCF2L,MMP14,PRKG2,PTGES,SERPINE1,SLC7A11,STARD10,TNFRSF11B	23
Nervous System Development and Function, Organ Morphology, Organismal Development	morphology of brain	1.25E-04			ABR,ADAMTS4,ADCY1,AGT,AGTR1,APOE,ARL6,CHN1,CSPG4,DCLK1,EFNA5,GLI1,HOXA1,HSD11B1,IGF1,IL1RN,MAP2,NPY1R,NRCAM,RGS2,RIMS1,SERPINE2,SH2D3C,TENM2	24
Hematological System Development and Function, Tissue Morphology	quantity of antigen presenting cells	1.27E-04		1.086	AGT,APOE,BCL2,CCL2,CD200,CD36,CYP19A1,GDF15,HAVCR2,HSD11B1,IL1RN,ITGB3,PLAU,PTGES,PTN,TNFRSF11B	16
Cell Morphology, Cellular Assembly and Organization, Cellular Development, Cellular Function and Maintenance, Cellular Growth and Proliferation, Nervous System Development and Function, Tissue Development	neuritogenesis	1.30E-04		1.090	ACVR2A,ADCY1,APOE,BCL2,CHN1,CYP19A1,DCLK1,EFHD1,EFNA5,GEM,IGF1,ITGB3,LAMA1,LEP,MAP2,MBP,MUSK,NRCAM,NYAP1,PTN,RAB33A,RIMS1,SGK1,STX3,TENM4,TNC,TRIM67	27
Cardiovascular System Development and Function, Organ Morphology, Organismal Development	morphology of heart ventricle	1.30E-04			APOE,CKMT2,EPOR,FGF9,HAS2,HSPB8,HTR2B,IGF2,JUP,PDPN,RAMP2,SGCD,TLL1	13
Immunological Disease	systemic autoimmune syndrome	1.31E-04		-0.371	ACTA2,APOE,BCL2,CAPG,CCL2,CXCL6,CYTL1,GPNMB,HAVCR2,HSD11B1,IGF1,IL1RN,KCNJ15,LRRC32,MYO1F,PILRB,SCD,SGCD,TNFAIP6,UCP2	20
Connective Tissue Disorders, Inflammatory Disease, Skeletal and Muscular Disorders	arthritis	1.32E-04		-1.180	ARRB1,CCL2,CD200,CXCL6,CYTL1,DUSP1,IGF1,IL1RN,KCNJ15,LEP,LTB4R2,MMP14,PILRA,PLAU,PTGS1,TNC,TNFAIP6	17
Cardiovascular System Development and Function	neovascularization of organ	1.33E-04		-1.650	APOE,BCL2,CTGF,FGF9,IGF1,IGF2,ITGB3,LEP,PLAU	9
Hematological System Development and Function, Inflammatory Response, Tissue Morphology	quantity of macrophages	1.36E-04		0.841	AGT,APOE,BCL2,CD200,CD36,CYP19A1,GDF15,HAVCR2,HSD11B1,ITGB3,PLAU,PTGES,PTN	13
Cardiovascular System Development and Function, Tissue Morphology	abnormal morphology of blood vessel	1.36E-04			ACTA2,AGT,AGTR1,APLN,APOE,BCL2,EPOR,ETV2,HAS2,IL1RN,KLF5,MMP14,PDPN,RAMP2,TLL1,TNFRSF11B	16
Cardiovascular System Development and Function, Tissue Morphology	permeability of blood vessel	1.39E-04		-0.478	ABR,ACTA2,ANGPT1,APOE,AQP1,PLAU,RAMP2,VWF	8
Immunological Disease	abnormality of immune system	1.40E-04			CD200,CD36,IFIH1,IRAK2,LBP,NPY1R,PILRB,PLAU,SERPINE1,SPON2,TNFRSF11B	11
Nervous System Development and Function	function of central nervous system	1.40E-04			ABR,AGT,APOE,CHN1,RAMP2,VWF	6
Tissue Development	deposition of extracellular matrix	1.40E-04		-1.982	APOE,CHRDL2,CTSK,PLAU	4
Cardiovascular Disease, Organismal Injury and Abnormalities	fibrosis of blood vessel	1.40E-04		0.277	AGT,AGTR1,IL1RN,SERPINE1	4
Cardiovascular Disease	Hypertension	1.42E-04		-1.303	AGT,ANGPT1,APLN,APOE,CYP19A1,HSD11B1,PTGES,RGS2,SLC19A3	9
Respiratory Disease	respiratory failure	1.42E-04		-0.146	CTGF,FGF9,HOXA1,IGF1,IGF2,MMP14,MUSK,PDPN,TMEM38B	9
Cardiovascular System Development and Function, Cellular Development, Cellular Growth and Proliferation, Embryonic Development, Organ Development, Organismal Development, Skeletal and Muscular System Development and Function, Tissue Development	proliferation of cardiomyocytes	1.49E-04		1.190	AGT,DUSP1,FGF9,HTR2B,IGF1,IGF2,NOG	7
Cell Signaling, Cellular Function and Maintenance, Small Molecule Biochemistry, Vitamin and Mineral Metabolism	homeostasis of Ca2+	1.51E-04			APOE,ATP1B1,BCL2,GRIK2,IGF1,IGF2,ITGB3,TMEM38B	8
Cellular Movement, Hematological System Development and Function, Immune Cell Trafficking, Inflammatory Response	chemotaxis of myeloid cells	1.53E-04		-0.027	APOE,CAMK1D,CAPG,CCL11,CCL2,CYP19A1,ITGB3,LBP,MYO1F,PLAU,PTGES,PTN	12
Cell Death and Survival	apoptosis of ovarian follicle	1.56E-04		0.686	ANGPT1,BCL2,CTGF,IL1RN,LEP	5
Cancer, Organismal Injury and Abnormalities, Skeletal and Muscular Disorders	hyperplasia of muscle	1.56E-04		-1.982	AGT,AGTR1,ANGPT1,APOE,IGF1	5
Nervous System Development and Function, Organ Morphology, Organismal Development	abnormal morphology of brain	1.63E-04			ABR,ADAMTS4,ADCY1,AGT,AGTR1,APOE,ARL6,CHN1,CSPG4,DCLK1,EFNA5,GLI1,HOXA1,HSD11B1,IGF1,MAP2,NPY1R,NRCAM,RGS2,RIMS1,SERPINE2,SH2D3C,TENM2	23
Lipid Metabolism, Molecular Transport, Small Molecule Biochemistry	concentration of cholesterol	1.63E-04		-0.573	AGT,ANGPTL4,APOE,BCL2,CD36,CSPG4,CYP19A1,CYP27A1,DUSP1,HSD11B1,IL1RN,ITGB3,LEP,SCD,SERPINE1,STARD10	16
Cellular Function and Maintenance	function of antigen presenting cells	1.72E-04			APOE,CAPG,CD200,CD36,CSPG4,GPNMB,IFIH1,IRAK2,ITGB3,LY96,MMP14,NPY1R,PLAU,UCP2	14
Cardiovascular System Development and Function, Tissue Development	development of endothelial tissue	1.73E-04		1.300	ANGPTL4,BMP6,CCL2,HTR2B,IGF1,ITGB3,LEP,MMP14,PDPN,SERPINE1,VASH2	11
Cardiovascular Disease, Organismal Injury and Abnormalities	growth of atherosclerotic lesion	1.75E-04			APOE,PLAU,SERPINE1	3
Lipid Metabolism, Small Molecule Biochemistry	synthesis of 6-keto-prostaglandin F1 alpha	1.75E-04			AGT,BMP6,PTGES	3
Hematological Disease	cyanosis	1.76E-04		-1.897	ARRB1,DNM1,FGF9,HOXA1,MAFB,MMP14,MUSK,PDPN,PTGS1,TMEM38B	10
Organismal Development	abnormal morphology of thoracic cavity	1.80E-04			APOE,ARRB1,BCL2,CD36,CKMT2,CTGF,CTSK,DUSP1,EPOR,FGF9,GLI1,HAS2,HSD11B1,HSPB8,HTR2B,IGF1,IGF2,IL1RN,JUP,MMP14,PDPN,RAMP2,RCAN2,RSPO3,SERPINE1,SGCD,TLL1,TMEM38B	28
Lipid Metabolism, Small Molecule Biochemistry	hydrolysis of triacylglycerol	1.81E-04		-0.305	ANGPTL4,APOE,FABP3,LEP	4
Nervous System Development and Function, Organ Development	function of brain	1.83E-04			AGT,APOE,CHN1,RAMP2,VWF	5
Carbohydrate Metabolism, Small Molecule Biochemistry	synthesis of glycosaminoglycan	1.83E-04		-0.811	CHST6,CTGF,HAS2,IL1RN,TNFAIP6	5
Cardiovascular System Development and Function, Organ Morphology, Organismal Development	abnormal morphology of heart ventricle	1.85E-04			APOE,CKMT2,EPOR,FGF9,HSPB8,HTR2B,IGF2,JUP,PDPN,RAMP2,SGCD,TLL1	12
Skeletal and Muscular System Development and Function	contractility of muscle	1.94E-04		1.419	AGT,APLN,APOE,ARRB1,CKMT2,CYP19A1,HSPB8,ITGB3,JUP,LEP,PLAU,SGCD	12
Carbohydrate Metabolism	quantity of carbohydrate	1.96E-04		-0.214	ACVR2A,APOE,AQP1,CD36,CHST6,CTGF,CYP19A1,FABP3,GDF15,HAS2,HSD11B1,IGF1,IGF2,ITGB3,LBP,LEP,MGAT5B,NPY1R,PLAU,PLPP2,SCD,UCP2	22
Cellular Movement, Skeletal and Muscular System Development and Function	cell movement of smooth muscle cells	1.97E-04		-0.705	AGT,APOE,HAS2,IGF1,PLAU,RAMP2,WISP2	7
Skeletal and Muscular System Development and Function	volume of bone	2.10E-04		-0.308	AGTR1,BMP6,CD200,CTGF,CTSK,IGF1,LEP,NOG,PLCL1,TNFRSF11B	10
Lipid Metabolism, Molecular Transport, Small Molecule Biochemistry	quantity of steroid	2.12E-04		-0.733	AGT,ANGPTL4,APOE,BCL2,CD36,CSPG4,CYP19A1,CYP27A1,DUSP1,EPB41,HSD11B1,IGF1,IGF2,IL1RN,ITGB3,LEP,NPY1R,PTGS1,SCD,SERPINE1,SGK1,STARD10	22
Organismal Survival	organismal death	2.12E-04	Decreased	-2.055	ABR,ACVR2A,ADAMTS4,AGT,AGTR1,ANGPT1,ANGPTL4,APOE,AQP1,ARRB1,BBC3,BCL2,CARD10,CBX2,CCL11,CD200,CD36,CTGF,DNM1,DNMT3B,DUSP1,EFNA5,EPOR,ESPL1,ETV2,FABP3,FGF9,FOXQ1,GDF15,GLDN,GLI1,GUCY1B3,HAS2,HAVCR2,HOXA1,HSD3B7,HSPB8,HTR2B,IFIH1,IGF1,IGF2,IL18R1,IL1RN,ITGB3,ITPKB,JUP,KCNJ8,KLF5,LAMA1,LAMA3,LEP,LY96,MAFB,MAP2,MMP14,MTSS1,MUSK,NOG,NRCAM,PDPN,PLAU,PLCL1,PRKCH,PTGES,PTGS1,RAD51B,RAMP2,RIMS1,RSPO3,SERP…	80
Organismal Injury and Abnormalities	Wound	2.13E-04			ACTA2,AQP1,ITGB3,LEP,LTB4R2,NOG,PLAU,PRKCH,PTGES,PTGS1,SDC1,SERPINE1	12
Cell Death and Survival	cell death of heart	2.13E-04		1.652	AGT,BBC3,BCL2,DPP4,HSPB8,HTR2B,IGF1,IL1RN,LEP,PTN,SCD,SGCD	12
Cell Death and Survival, Skeletal and Muscular Disorders	necrosis of muscle	2.16E-04		0.621	AGT,AGTR1,BBC3,BCL2,DPP4,HSPB8,HTR2B,IGF1,IGF2,IL1RN,ITGB3,KLF5,LEP,PTN,SGCD,VWF	16
Cell Morphology, Nervous System Development and Function	innervation of cells	2.21E-04			EFNA5,GABRA5,IGF1,MUSK,NOG,RIMS1,SH2D3C,TENM2	8
Lipid Metabolism, Small Molecule Biochemistry	metabolism of prostaglandin	2.21E-04		-0.451	AGT,BMP6,CD36,IGF1,PDPN,PTGES,PTGS1,VWF	8
Organismal Development	size of body	2.30E-04		1.078	AGT,AGTR1,ANGPTL4,APOE,AQP1,ARRB1,BCL2,CBX2,CD36,CHN1,CKMT2,CSGALNACT1,CTSK,DPP4,DUSP1,EFNA5,GDF15,GLI1,GRIK2,GUCY1B3,HSD11B1,HTR2B,IGF1,IGF2,IL1RN,LAMA3,MAP2,MMP14,NPY1R,NRCAM,PLAU,PRKCH,PRKG2,PTGES,SERPINE1,TNFRSF11B,TSPAN2	37
Nutritional Disease, Psychological Disorders	hyperphagia	2.36E-04		0.563	AGTR1,HSD11B1,IGF1,LEP,SCD,SDC1,SERPINE1	7
Nervous System Development and Function	abnormal morphology of central nervous system	2.36E-04			ABR,ADAMTS4,ADCY1,AGT,AGTR1,APOE,ARL6,CHN1,CSPG4,DCLK1,EFNA5,GLI1,HOXA1,HSD11B1,IGF1,MAP2,MBP,NPY1R,NRCAM,RGS2,RIMS1,SERPINE2,SH2D3C,TENM2	24
Immunological Disease	abnormal quantity of cytokine	2.41E-04			CD200,CD36,IFIH1,IRAK2,LBP,PILRB,PLAU,SERPINE1,SPON2	9
Connective Tissue Development and Function, Tissue Morphology	mass of fat pad	2.41E-04		0.042	CSPG4,CYP19A1,DUSP1,GDF15,IGF1,LEP,NPY1R,SCD,SERPINE1	9
Energy Production, Lipid Metabolism, Small Molecule Biochemistry	oxidation of fatty acid	2.48E-04		0.703	APOE,CD36,CYGB,CYP19A1,FABP3,HSD11B1,LEP,LPIN1,SCD,UCP2	10
Cell Signaling, Small Molecule Biochemistry	quantity of nitric oxide	2.49E-04	Increased	2.131	AGT,APOE,CD200,LEP,UCP2	5
Cellular Development, Cellular Growth and Proliferation, Organ Development, Skeletal and Muscular System Development and Function, Tissue Development	proliferation of muscle cells	2.51E-04		0.851	AGT,DPP4,DUSP1,FGF9,HAS2,HTR2B,IGF1,IGF2,ITGB3,KLF5,NDRG2,NOG,PLAU,SERPINE1,WISP2	15
Lipid Metabolism, Molecular Transport, Small Molecule Biochemistry	quantity of polyunsaturated fatty acids	2.56E-04		0.377	AGT,APOE,CD36,DUSP1,LEP,PTGES,PTGS1,SCD	8
Inflammatory Response, Respiratory Disease	inflammation of respiratory system component	2.65E-04		-0.574	ANGPT1,APOE,AQP1,CCL11,CCL2,CD200,CD276,CD36,DTX1,DUSP1,ITGB3,PLAU,PTGER3,PTGES,PTGS1,TNFAIP6	16
Organismal Injury and Abnormalities	Bleeding	2.73E-04		-1.095	AGT,ANGPT1,APOE,CNN1,CYP19A1,DNMT3B,GUCY1B3,IL1RN,ITGB3,JUP,MAFB,PILRA,PLAU,RAMP2,RSPO3,SERPINE1,TLL1,VWF	18
Cellular Movement, Hematological System Development and Function, Hypersensitivity Response, Immune Cell Trafficking	migration of eosinophils	2.76E-04			CCL11,ICAM2,SPON2	3
Lipid Metabolism, Small Molecule Biochemistry	synthesis of dinoprost	2.76E-04			CD36,PTGES,PTGS1	3
Connective Tissue Development and Function, Skeletal and Muscular System Development and Function	turnover of bone	2.76E-04			IGF1,LEP,TNFRSF11B	3
Cardiovascular System Development and Function, Hematological System Development and Function	diastolic pressure	2.79E-04		-0.577	AGT,APLN,CYP19A1,HSPB8,ITGB3,LEP	6
Carbohydrate Metabolism	metabolism of carbohydrate	2.82E-04		-0.165	AGTR1,APLN,APOE,CD36,CHST6,CTGF,CYTL1,HAS2,IGF1,IGF2,IL1RN,KHK,LEP,LPIN1,NPY1R,RENBP,RGS2,SCD,SERINC5,TNFAIP6	20
Cellular Function and Maintenance	cellular homeostasis	2.86E-04		0.503	AGT,AGTR1,APOE,AQP1,ARRB1,ATP1B1,BBC3,BCL2,BMP6,CACNA1G,CBX2,CCL11,CCL2,CD36,CNIH3,CXCL6,CYP19A1,DTX1,EPOR,GABRA5,GLRB,GRIK2,HSD11B1,IGF1,IGF2,IL18R1,ITGB3,ITPKB,LEP,LYL1,MAFB,NMB,NPY1R,PRKCH,PTGER3,PTGS1,RIMS1,SCD,SGK1,SH2B2,SLC4A8,SYNPO2,TMEM38B,TNFRSF11B,UCP2	45
Cell Morphology	abnormal morphology of cells	3.02E-04			ABR,ACVR2A,ADAMTS4,APOE,ARL6,ARRB1,AURKC,BBC3,BCL2,CD36,COL8A1,CTGF,CTSK,CYP19A1,DCLK1,DNM1,DPT,DTX1,DUSP1,EPOR,ESPL1,FGD4,FRMPD4,GLDN,GLI1,HSD11B1,ICAM2,IGF1,IL1RN,ITGB3,JUP,LAMA3,MAFB,MAP2,MBP,MMP14,MUSK,NPY1R,NRCAM,PDPN,PLXNC1,PRKCH,RCAN2,ROM1,SERPINE2,SH2D3C,SLC6A15,STON2,TMEM38B,TNFRSF11B	50
Cardiovascular System Development and Function, Tissue Morphology	abnormal morphology of brachiocephalic trunk	3.03E-04			APOE,TNFRSF11B	2
Neurological Disease	adult onset transitory hindlimb paralysis	3.03E-04			LPIN1,NRCAM	2
Connective Tissue Development and Function, Skeletal and Muscular System Development and Function	apposition of femur	3.03E-04			CTGF,IGF1	2
Cardiovascular Disease, Organismal Injury and Abnormalities	bleeding of abdominal aorta	3.03E-04			AGT,APOE	2
Cellular Compromise, Neurological Disease, Organismal Injury and Abnormalities	damage of septal neurons	3.03E-04			IGF1,IGF2	2
Cardiovascular System Development and Function, Organismal Development, Tissue Morphology	density of artery	3.03E-04			AGT,APOE	2
Organismal Injury and Abnormalities, Respiratory Disease, Skeletal and Muscular Disorders	fibrosis of diaphragm	3.03E-04			IGF1,SERPINE1	2
Cardiovascular Disease, Connective Tissue Disorders, Organismal Injury and Abnormalities	fibrosis of pericytes	3.03E-04			AGT,AGTR1	2
Connective Tissue Development and Function, Skeletal and Muscular System Development and Function, Tissue Development	growth of trabecular bone	3.03E-04			IGF1,LEP	2
Cardiovascular System Development and Function, Organismal Functions	healing of heart	3.03E-04			PLAU,SERPINE1	2
Small Molecule Biochemistry	incorporation of sulfate	3.03E-04			IGF1,IGF2	2
Cell-To-Cell Signaling and Interaction, Cellular Growth and Proliferation, Hematological System Development and Function	induction of Th1 cells	3.03E-04			MBP,SLC1A5	2
Cell-To-Cell Signaling and Interaction	length of gap junctions	3.03E-04			GLDN,NRCAM	2
Connective Tissue Disorders, Organismal Injury and Abnormalities	lesioning of elastic tissue	3.03E-04			APOE,PLAU	2
Cellular Movement, Hematological System Development and Function, Hypersensitivity Response, Immune Cell Trafficking	mobilization of eosinophils	3.03E-04			CCL11,DPP4	2
Cardiovascular System Development and Function	morphology of neovasculature	3.03E-04			PLAU,SERPINE1	2
Cell Death and Survival, Nervous System Development and Function, Neurological Disease	survival of facial motor neurons	3.03E-04			BCL2,GDF15	2
Lipid Metabolism, Molecular Transport, Small Molecule Biochemistry	uptake of 15-(4-iodophenyl)-3-methylpentadecanoic acid	3.03E-04			CD36,FABP3	2
Connective Tissue Development and Function, Tissue Morphology	quantity of adipose tissue	3.10E-04		1.090	AGT,ANGPTL4,APOE,ARL6,CSPG4,CYP19A1,DPT,DUSP1,GDF15,HSD11B1,LEP,NPY1R,PLAU,SCD,SERPINE1	15
Cellular Function and Maintenance, Hematological System Development and Function	function of macrophages	3.16E-04			APOE,CAPG,CD200,CD36,CSPG4,IRAK2,ITGB3,LY96,NPY1R,PLAU,UCP2	11
Cellular Development, Cellular Growth and Proliferation	cell proliferation of tumor cell lines	3.18E-04		-0.200	ADAMTS15,ADAMTS4,AGT,AGTR1,BCL2,CCL11,CSPG4,EPOR,HAVCR2,HSD11B1,IGF1,IGF2,IL1RN,MMP14,NDRG2,PLAU,PTN,SERPINE1,TRIM67	19
Cell-To-Cell Signaling and Interaction, Cellular Movement, Hematological System Development and Function, Immune Cell Trafficking	recruitment of granulocytes	3.19E-04		-0.330	AGT,APOE,CCL11,DPP4,GDF15,IL1RN,LEP,LY96,PTN,SERPINE1,SPON2,VWF	12
Cardiovascular System Development and Function, Cellular Development, Cellular Function and Maintenance, Cellular Growth and Proliferation, Organismal Development, Tissue Development	endothelial cell development	3.25E-04		1.300	ANGPTL4,BMP6,CCL2,HTR2B,IGF1,ITGB3,LEP,MMP14,SERPINE1,VASH2	10
Connective Tissue Disorders, Tissue Morphology	degeneration of connective tissue	3.31E-04		-0.373	ARRB1,CYTL1,GABRA5,IL1RN,PTGS1,TNFAIP6,TNFRSF11B	7
Organ Morphology, Organismal Development, Renal and Urological System Development and Function	abnormal morphology of kidney	3.32E-04			AGT,AGTR1,APOE,BCL2,CD36,CYP19A1,GDF15,MAFB,MMP14,MTSS1,PTGS1,SERPINE1,SLC19A3,SPRY1	14
Embryonic Development, Organ Development, Organismal Development, Tissue Development	development of sensory organ	3.35E-04		-0.571	ABR,ADCY1,ANGPTL4,APOE,AQP1,ARL6,BCL2,BMP6,CCL2,CHST6,COL8A1,CSPG4,CYTL1,DPT,FGF9,HOXA1,IGF1,IGF2,MAFB,NRCAM,RENBP,ROM1,SERPINE1,TENM2,TM4SF1	25
Cellular Development, Cellular Growth and Proliferation, Digestive System Development and Function, Hepatic System Development and Function, Organ Development	proliferation of liver cells	3.43E-04		0.308	AGT,AGTR1,BCL2,CTGF,GLI1,IGF2,IL1RN,ITGB3,LEP,MMP14	10
Protein Synthesis	quantity of interleukin	3.43E-04		-0.875	APOE,CXCL6,CYP19A1,DUSP1,HSPB8,IL1RN,IRAK2,NPY1R,PILRB,SERPINE1	10
Cellular Movement	cell movement of dermal cells	3.44E-04	Decreased	-2.178	HAS2,ITGB3,JUP,KLF5,LTB4R2,SERPINE1	6
Cellular Development, Cellular Growth and Proliferation, Organ Development, Renal and Urological System Development and Function	proliferation of kidney cells	3.44E-04		0.530	AGT,APLN,APOE,BCL2,DUSP1,MMP14	6
Cardiovascular Disease, Organismal Injury and Abnormalities, Skeletal and Muscular Disorders	fibrosis of myocardium	3.53E-04		1.982	AGT,PLAU,SERPINE1,SGCD	4
Hematological System Development and Function, Tissue Morphology	quantity of blood cells	3.56E-04		0.596	AGT,APOE,AQP1,BBC3,BCL2,CCL11,CCL2,CD200,CD36,CXCL6,CYP19A1,CYP27A1,DTX1,DUSP1,EPOR,ETV2,GDF15,HAVCR2,HSD11B1,IGF1,IGF2,IL1RN,ITGB3,ITPKB,LEP,LRRC32,LYL1,MGAT5B,NPY1R,PILRA,PLAU,PRKCH,PTGES,PTN,SDC1,SERPINE1,SH2B2,SH2D3C,SPON2,TNFRSF11B,VWF	41
Cancer, Organismal Injury and Abnormalities	neoplasia of epithelial tissue	3.73E-04		-0.246	ACTA2,AGT,ANGPT1,ANGPTL4,BBC3,BCL2,BMP6,CTGF,CYP19A1,DNMT3B,FABP3,FGF9,HSPB8,IGF1,IGF2,KLF5,LAMA3,LEP,MMP14,NDRG2,NOG,PRKCH,PTGES,SCD,VWF	25
Cell Death and Survival	apoptosis of ovarian cells	3.79E-04		1.131	ANGPT1,BBC3,BCL2,CTGF,LEP	5
Cellular Movement, Skeletal and Muscular System Development and Function	cell movement of vascular smooth muscle cells	3.79E-04		-0.970	AGT,HAS2,IGF1,RAMP2,WISP2	5
Lipid Metabolism, Small Molecule Biochemistry	biosynthesis of polyunsaturated fatty acids	3.92E-04		-0.820	AGT,BMP6,CD36,IGF1,LEP,PTGES,PTGS1,SCD,VWF	9
Lipid Metabolism, Molecular Transport, Small Molecule Biochemistry	concentration of lipid	3.92E-04		-0.332	AGT,ANGPTL4,APOE,BCL2,CD36,CSPG4,CYP19A1,CYP27A1,DUSP1,EFNA5,EPB41,FABP3,HSD11B1,HSD3B7,IGF1,IGF2,IL1RN,ITGB3,LBP,LEP,LPIN1,MBP,NPY1R,PLPP2,PTGES,PTGS1,SCD,SERPINE1,SGK1,STARD10,UCP2	31
Cell Death and Survival, Endocrine System Development and Function	cell viability of islet cells	4.09E-04			IGF1,IGF2,LEP	3
Lipid Metabolism, Molecular Transport, Small Molecule Biochemistry	concentration of triacylglycerol	4.18E-04		-0.057	AGT,ANGPTL4,APOE,CD36,CYP19A1,CYP27A1,DUSP1,HSD11B1,HSD3B7,IGF1,LEP,LPIN1,SCD,SERPINE1,STARD10,UCP2	16
Neurological Disease	cognitive impairment	4.20E-04		0.000	ADCY1,CD36,CYGB,HSD11B1,IL1RN,TNIK	6
Behavior	locomotion	4.22E-04		-0.905	ADCY1,AGT,APOE,CEND1,CHN1,CSPG4,CYP19A1,DNM1,DUSP1,GLRB,IGF1,LEP,NPY1R,NRCAM,OMG,PTGER3,RCAN2,RIMS1	18
Protein Synthesis	metabolism of protein	4.25E-04		-0.056	ADAMTS4,AGT,APOE,ARRB1,ATP1B1,BCL2,CPEB1,CTSK,DPP4,FAM129A,FGL2,HSPB8,HTRA3,IGF1,IGF2,IGFBP2,IL1RN,LEP,MMP14,NOG,PGPEP1,RGS2,SERPINE1,SERPINE2,TIPARP	25
Cardiovascular System Development and Function, Nervous System Development and Function, Organ Development	function of blood-brain barrier	4.30E-04			AGT,APOE,RAMP2,VWF	4
Cancer, Organismal Injury and Abnormalities, Skeletal and Muscular Disorders	hyperplasia of smooth muscle	4.30E-04		-1.982	AGT,AGTR1,ANGPT1,APOE	4
Lipid Metabolism, Molecular Transport, Small Molecule Biochemistry	secretion of steroid hormone	4.30E-04			AGT,APOE,HSD11B1,LEP	4
Cellular Development, Cellular Growth and Proliferation, Nervous System Development and Function, Tissue Development	development of neurons	4.37E-04		0.710	ACVR2A,ADCY1,AMIGO2,APOE,BCL2,CHN1,CYP19A1,DCLK1,EFHD1,EFNA5,GABRA5,GEM,HOXA1,IGF1,ITGB3,LAMA1,LEP,MAP2,MBP,MUSK,NOG,NRCAM,NYAP1,PTN,RAB33A,RGS2,RIMS1,SGK1,STX3,TENM4,TNC,TRIM67	32
Organismal Functions, Organismal Injury and Abnormalities	healing of lesion	4.43E-04			AQP1,IL1RN,ITGB3,LEP,NOG,PLAU,PRKCH,PTGS1,SDC1,SERPINE1	10
Hematological System Development and Function	hemostasis	4.43E-04		0.128	APOE,GRIK2,GUCY1B3,ITGB3,PDPN,PLAU,PTGS1,SERPINE1,SERPINE2,VWF	10
Cellular Movement, Hematological System Development and Function, Immune Cell Trafficking	homing of leukocytes	4.44E-04		-0.024	AOC3,APOE,BCL2,CAMK1D,CAPG,CCL11,CCL2,CYP19A1,ITGB3,LBP,MYO1F,PLAU,PTGES,PTN	14
Cellular Function and Maintenance, Tissue Development	function of connective tissue cells	4.45E-04			APOE,CTGF,CTSK,CYP19A1,ITGB3,MMP14,RCAN2,TNFRSF11B	8
Cell Death and Survival, Skeletal and Muscular Disorders	cell death of muscle cells	4.51E-04		0.300	AGT,AGTR1,BBC3,BCL2,DPP4,HSPB8,HTR2B,IGF1,IGF2,IL1RN,ITGB3,KLF5,LEP,PTN,VWF	15
Hematological Disease, Metabolic Disease	dyslipidemia	4.62E-04		0.871	ANGPTL4,APOE,HSD11B1,LEP,LPIN1,SCD	6
Skeletal and Muscular System Development and Function	relaxation of muscle	4.62E-04			AGT,APOE,ATP1B1,GABRA5,ITGB3,RGS2	6
Behavior, Digestive System Development and Function	feeding	4.74E-04		-0.108	AOC3,APLN,APOE,CD36,DNM1,DUSP1,EFNA5,GDF15,HOXA1,HSD11B1,IL1RN,KLF5,LEP,NPY1R,PTGER3,SCD	16
Metabolic Disease	glucose metabolism disorder	4.74E-04		-0.651	ACTA2,AGT,AOC3,APOE,AQP1,CAPG,CCL2,CD200,CD36,CSPG4,CYP19A1,CYTL1,DPP4,DUSP1,FABP3,GPNMB,HAVCR2,HSD11B1,IGF1,IGF2,IGFBP2,IL1RN,KLF5,LEP,LPIN1,LRRC32,MYO1F,NPY1R,PILRB,SCD,SERPINE1,SGCD,UCP2	33
Embryonic Development, Organ Development, Organismal Development, Respiratory System Development and Function, Tissue Development	formation of lung	4.89E-04			APOE,ARRB1,CTGF,CTSK,DUSP1,FGF9,GLI1,HSD11B1,IGF1,IGF2,MMP14,NOG,PDPN,PTGES,SERPINE1,TMEM38B	16
Embryonic Development, Organ Development, Organ Morphology, Organismal Development, Respiratory System Development and Function, Tissue Development	abnormal morphology of interalveolar septa	4.90E-04			CTSK,DUSP1,IGF1,PDPN,TMEM38B	5
Cancer, Organismal Injury and Abnormalities, Tissue Morphology	quantity of benign tumor	4.90E-04		-0.555	CYP19A1,DNMT3B,IGF2,KLF5,SERPINE1	5
Cellular Movement, Hematological System Development and Function, Immune Cell Trafficking, Inflammatory Response	chemotaxis of macrophages	4.92E-04			APOE,CCL2,CYP19A1,ITGB3,PLAU,PTGES,PTN	7
Reproductive System Development and Function	morphology of reproductive system	4.93E-04			ACVR2A,APOE,AQP1,AURKC,BCL2,CBX2,CNN1,CPEB1,CYP19A1,EPOR,ETV2,FGF9,GLI1,HSD11B1,IGF1,IGF2,ITGB3,JUP,LEP,MMP14,PTGS1,RSPO3,SERPINE1,SERPINE2,SH2D3C	25
Hematological System Development and Function, Tissue Morphology	quantity of leukocytes	4.96E-04		0.086	AGT,APOE,BBC3,BCL2,CCL11,CCL2,CD200,CD36,CXCL6,CYP19A1,CYP27A1,DTX1,DUSP1,GDF15,HAVCR2,HSD11B1,IGF1,IGF2,IL1RN,ITGB3,ITPKB,LEP,LRRC32,LYL1,MGAT5B,NPY1R,PILRA,PLAU,PRKCH,PTGES,PTN,SDC1,SERPINE1,SH2B2,SH2D3C,SPON2,TNFRSF11B	37
Cardiovascular Disease, Cell Death and Survival, Organismal Injury and Abnormalities, Skeletal and Muscular Disorders	necrosis of cardiac muscle	5.02E-04		0.781	AGT,BBC3,BCL2,DPP4,HSPB8,HTR2B,IGF1,IL1RN,LEP,PTN,SGCD	11
Cardiovascular System Development and Function, Organismal Development, Visual System Development and Function	neovascularization of eye	5.06E-04		-1.353	APOE,BCL2,CTGF,IGF1,IGF2,ITGB3,LEP,PLAU	8
Cell-To-Cell Signaling and Interaction, Hematological System Development and Function, Inflammatory Response, Organismal Functions	activation of blood platelets	5.08E-04		1.000	GRIK2,GUCY1B3,ITGB3,PDPN,SERPINE2,VWF	6
Cardiovascular System Development and Function, Hematological System Development and Function	pressure of heart ventricle	5.08E-04		-1.000	APLN,APOE,BBC3,HSPB8,ITGB3,PLAU	6
Cardiovascular Disease	aortic aneurysm	5.19E-04		0.405	AGT,AGTR1,APOE,PTGES	4
Cancer, Organismal Injury and Abnormalities, Tissue Morphology	quantity of adenoma	5.19E-04		-0.152	CYP19A1,DNMT3B,IGF2,KLF5	4
Digestive System Development and Function	ingestion by mice	5.49E-04		-1.673	AGT,AGTR1,APOE,ARRB1,CD36,DPP4,GDF15,HSD11B1,LEP,MTSS1,NPY1R,SLC6A15	12
Embryonic Development, Organ Development, Organismal Development, Tissue Development, Visual System Development and Function	development of cornea	5.54E-04		-0.555	ANGPTL4,CCL2,CSPG4,IGF1,IGF2	5
Skeletal and Muscular System Development and Function	volume of trabecular bone	5.72E-04		-1.309	BMP6,CTGF,CTSK,IGF1,NOG,PLCL1,TNFRSF11B	7
Auditory and Vestibular System Development and Function, Organ Morphology, Organismal Development	abnormal morphology of otic capsule	5.76E-04			HOXA1,IGF1,TNFRSF11B	3
Cardiovascular System Development and Function, Lymphoid Tissue Structure and Development, Organismal Development, Tissue Morphology	area of vessel component	5.76E-04			AGT,APOE,PLAU	3
Organ Morphology, Organismal Injury and Abnormalities, Renal and Urological Disease	atrophy of renal medulla	5.76E-04			ADAMTS4,AGT,AGTR1	3
Neurological Disease	demyelination of axons	5.76E-04			CD200,LPIN1,NRCAM	3
Connective Tissue Disorders, Organismal Injury and Abnormalities, Skeletal and Muscular Disorders, Tissue Morphology	fracture of bone	5.76E-04			CD276,NOG,TNFRSF11B	3
Cell-To-Cell Signaling and Interaction, Skeletal and Muscular System Development and Function	fusion of myotube	5.76E-04			DNM1,IGF1,IGF2	3
Embryonic Development, Organismal Development	primary sex determination	5.76E-04			CBX2,CYP19A1,FGF9	3
Cardiovascular Disease, Organismal Injury and Abnormalities	rupture of heart	5.76E-04			GDF15,PLAU,SERPINE1	3
Cell Morphology	shape change of antigen presenting cells	5.76E-04			CAPG,PDPN,PLXNC1	3
Cardiovascular System Development and Function, Organismal Development, Tissue Morphology	size of artery	5.76E-04			AGT,ANGPT1,APOE	3
Organ Morphology, Tissue Morphology, Visual System Development and Function	thickness of corneal stroma	5.76E-04			CHST6,COL8A1,DPT	3
Embryonic Development, Organ Development, Organ Morphology, Organismal Development, Tissue Development, Visual System Development and Function	thinning of cornea	5.76E-04			CHST6,COL8A1,DPT	3
Cardiovascular System Development and Function, Tissue Morphology	permeability of vascular system	5.80E-04		0.342	ABR,ACTA2,ANGPT1,APOE,AQP1,PLAU,RAMP2,SERPINE1,VWF	9
Neurological Disease	damage of nervous system	5.95E-04		1.301	AGTR1,ANGPT1,BBC3,CD200,CYGB,IGF1,IGF2,IL1RN,UCP2,VWF	10
Carbohydrate Metabolism, Molecular Transport, Small Molecule Biochemistry	uptake of D-glucose	5.95E-04		-0.749	CD36,DPP4,FABP3,IGF1,JUP,LEP,NPY1R,PLAU,SCD,SERPINE1	10
Cellular Growth and Proliferation, Tissue Development	proliferation of bone cells	6.10E-04		0.555	APLN,BCL2,HTR2B,IGF1,ITGB3,TNFRSF11B	6
Cell-To-Cell Signaling and Interaction	adhesion of connective tissue cells	6.11E-04		1.395	AGT,CTGF,DNM1,IGF2,ITGB3,JUP,LAMA3,PLAU	8
Cardiovascular System Development and Function, Organ Morphology, Organismal Development	morphology of heart	6.12E-04			AGTR1,APOE,CD36,CKMT2,EPOR,FGF9,HAS2,HSPB8,HTR2B,IGF2,IL1RN,JUP,MMP14,PDPN,RAMP2,RCAN2,RSPO3,SGCD,TLL1,TMEM38B	20
Lipid Metabolism, Molecular Transport, Small Molecule Biochemistry	secretion of lipid	6.12E-04		1.905	AGT,APOE,CD36,CYP27A1,HSD11B1,IGF1,LEP,NMB,SCD	9
Organ Morphology, Reproductive System Development and Function, Tissue Morphology	quantity of testicular cells	6.19E-04		-1.067	ACVR2A,CYP19A1,FGF9,LEP	4
Renal and Urological System Development and Function, Reproductive System Development and Function	mass of genitourinary system	6.23E-04		-1.384	ACVR2A,AGT,AGTR1,APOE,ARRB1,BCL2,CPEB1,CSPG4,CYP19A1,DUSP1,GDF15,IGF1,IGF2,IGFBP2,LEP,NPY1R	16
Lymphoid Tissue Structure and Development, Organ Morphology	size of spleen	6.25E-04		-0.600	APOE,BCL2,CBX2,IGF1,IGF2	5
Cardiovascular System Development and Function, Tissue Morphology	abnormal morphology of artery	6.55E-04			ACTA2,AGT,AGTR1,APOE,IL1RN,KLF5,PDPN,RAMP2,TLL1,TNFRSF11B	10
Cellular Movement, Skeletal and Muscular System Development and Function	migration of smooth muscle cells	6.67E-04		-0.501	AGT,APOE,HAS2,IGF1,PLAU,RAMP2	6
Cell Death and Survival, Cellular Assembly and Organization, Cellular Development, Nervous System Development and Function, Tissue Development, Tissue Morphology	regeneration of axons	6.67E-04			BCL2,NOG,PTN,RTN4RL2,SERPINE2,SGK1	6
Cardiovascular Disease, Developmental Disorder, Organismal Injury and Abnormalities	ventricular hypertrophy	6.90E-04		-1.211	AGT,APOE,CKMT2,HTR2B,IGF1,ITGB3,LEP,PLAU	8
Organismal Injury and Abnormalities	fibrosis of tissue	7.01E-04		1.387	AGT,AGTR1,IGF1,MMP14,TNFRSF11B	5
Molecular Transport, Protein Trafficking	secretion of cytokine	7.01E-04			AGT,AGTR1,CD36,HTR2B,LRRC32	5
Connective Tissue Disorders, Organismal Injury and Abnormalities, Skeletal and Muscular Disorders, Tissue Morphology	damage of cartilage tissue	7.28E-04		-0.730	ARRB1,CYTL1,IL1RN,PTGS1,TNFAIP6,TNFRSF11B	6
Drug Metabolism, Lipid Metabolism, Small Molecule Biochemistry	synthesis of prostaglandin E2	7.28E-04		-0.303	AGT,BMP6,CD36,IGF1,PTGES,PTGS1	6
Cellular Movement	migration of muscle cell lines	7.33E-04			AGT,GUCY1B3,IGF1,SDC1	4
Lipid Metabolism, Molecular Transport, Small Molecule Biochemistry, Vitamin and Mineral Metabolism	quantity of vitamin D	7.33E-04			CYP27A1,EPB41,IGF1,LEP	4
Cardiovascular System Development and Function, Organ Morphology, Organismal Development	abnormal morphology of heart	7.60E-04			APOE,CD36,CKMT2,EPOR,FGF9,HAS2,HSPB8,HTR2B,IGF2,IL1RN,JUP,MMP14,PDPN,RAMP2,RCAN2,RSPO3,SGCD,TLL1,TMEM38B	19
Respiratory System Development and Function	respiratory system development	7.63E-04			APOE,ARRB1,CTGF,CTSK,DUSP1,FGF9,GLI1,HOXA1,HSD11B1,IGF1,IGF2,MMP14,NOG,PDPN,PTGES,SERPINE1,TMEM38B	17
Cell Death and Survival	apoptosis of fibrosarcoma cell lines	7.82E-04			BCL2,PLAU,SERPINE1	3
Cell-To-Cell Signaling and Interaction, Cellular Growth and Proliferation, Hematological System Development and Function	induction of helper T lymphocytes	7.82E-04			IL1RN,MBP,SLC1A5	3
Cardiovascular System Development and Function	renal vascular resistance	7.82E-04			AGT,PTGER3,PTGS1	3
Cardiovascular Disease, Hematological Disease	thrombosis of carotid artery	7.82E-04			GUCY1B3,PLAU,SERPINE1	3
Cardiovascular System Development and Function, Organ Morphology	size of heart ventricle	7.85E-04			AGT,HAS2,HSPB8,JUP,RGS2	5
Cell Death and Survival	apoptosis	8.01E-04		1.554	AGT,AGTR1,AMIGO2,ANGPT1,ANGPTL4,APLN,APOE,BBC3,BCL2,CAMK1D,CD200,CD36,CPEB1,CTGF,CYP19A1,DNM1,DNMT3B,DPP4,DTX1,DUSP1,EPOR,ETV2,GABRA5,GEM,GLI1,GRIK2,HAS2,HAVCR2,HTR2B,IGF1,IGF2,IL1RN,IRAK2,ITGB3,JUP,KLF5,LAMA1,LAMA3,LEP,LYL1,MAFB,MCF2L,MMP14,MUSK,NOG,PLAU,PTGES,PTGS1,PTN,RCAN2,REPS2,ROM1,SCD,SERPINE1,SERPINE2,SGK1,SLC7A11,TNC,TNFRSF11B,UCP2,VWF	61
Cellular Assembly and Organization, Cellular Development, Cellular Growth and Proliferation, Nervous System Development and Function, Tissue Development	growth of neurites	8.09E-04		0.555	APOE,BCL2,CHN1,CYP19A1,DCLK1,IGF1,ITGB3,LAMA3,LEP,MAP2,NOG,OMG,PTN,RAB33A,RTN4RL2,SERPINE2,SH2D3C,TNC	18
Cardiovascular System Development and Function, Organ Morphology	size of heart	8.24E-04		-0.896	AGT,AGTR1,HAS2,HSPB8,HTR2B,IGF1,JUP,RGS2	8
Hematological System Development and Function	coagulation	8.37E-04		0.128	APOE,GRIK2,GUCY1B3,ITGB3,PDPN,PTGS1,SERPINE1,SERPINE2,VWF	9
Infectious Diseases	Bacterial Infections	8.48E-04		-0.606	APOE,CAPG,CCL2,CD36,CXCL6,DUSP1,IL1RN,IRAK2,LBP,LY96,PILRB,SDC1,SERPINE1,UCP2,VWF	15
Infectious Diseases	infection of mammalia	8.51E-04	Decreased	-2.036	APOE,CAPG,CD36,CXCL6,DUSP1,IFIH1,IL1RN,ITPKB,LBP,LY96,PILRB,PLAU,SDC1,SERPINE1,SPON2,UCP2,VWF	17
Cell Morphology, Embryonic Development, Organ Development, Organ Morphology, Organismal Development, Respiratory System Development and Function, Tissue Development, Tissue Morphology	abnormal morphology of type II pneumocytes	8.61E-04			ARRB1,CTGF,IGF1,TMEM38B	4
Skeletal and Muscular System Development and Function	density of bone	8.61E-04		-0.025	HSD11B1,HTR2B,IGF1,TNFRSF11B	4
Cardiovascular System Development and Function, Cellular Development, Cellular Function and Maintenance, Cellular Growth and Proliferation, Organismal Development, Tissue Development	proliferation of endothelial cells	8.73E-04		1.300	ANGPTL4,BMP6,HTR2B,IGF1,ITGB3,LEP,SERPINE1,VASH2	8
Organ Development, Renal and Urological System Development and Function	growth of renal glomerulus	8.76E-04		0.689	AGT,APLN,APOE,DUSP1,LEP	5
Behavior	cognition	8.77E-04		0.149	ADCY1,APOE,BCL2,CACNA1G,CTGF,CYP19A1,EPB41,GABRA5,HSD11B1,IGF1,IGF2,IL1RN,MUSK,NRCAM,PLAU,PTGS1,PTN,RCAN2,SGK1,TNC	20
Organismal Functions	energy expenditure	8.80E-04		-0.974	ARRB1,DPP4,DUSP1,GDF15,LEP,LPIN1,NPY1R,SCD,SERPINE1	9
Nervous System Development and Function	activation of superior colliculus	9.00E-04			ADCY1,EFNA5	2
Cell-To-Cell Signaling and Interaction, Skeletal and Muscular System Development and Function	activation of vascular smooth muscle cells	9.00E-04			APOE,LEP	2
Cardiovascular System Development and Function, Organismal Development, Tissue Morphology	area of abdominal aorta	9.00E-04			AGT,APOE	2
Dermatological Diseases and Conditions, Organ Morphology, Organismal Injury and Abnormalities	atrophy of sebaceous glands	9.00E-04			LEP,SCD	2
Cardiovascular Disease, Organismal Injury and Abnormalities	coronary occlusion	9.00E-04			APOE,SGCD	2
Cardiovascular Disease	damage of abdominal aorta	9.00E-04			AGT,APOE	2
Reproductive System Development and Function	delay in parturition	9.00E-04			CCL11,PTGS1	2
Cell Morphology, Cell-To-Cell Signaling and Interaction, Cellular Function and Maintenance, Endocrine System Development and Function, Nervous System Development and Function	depolarization of neuropeptide-Y neurons	9.00E-04			LEP,NMB	2
Cardiovascular System Development and Function, Tissue Morphology	diameter of abdominal aorta	9.00E-04			AGT,APOE	2
Cardiovascular Disease, Organismal Injury and Abnormalities	formation of fibrous plaque	9.00E-04			APOE,CCL2	2
Cardiovascular Disease	fragmentation of elastic lamina	9.00E-04			AGT,APOE	2
Dermatological Diseases and Conditions, Organismal Injury and Abnormalities	hypopigmentation	9.00E-04			APOE,BCL2	2
Cell-To-Cell Signaling and Interaction, Cellular Growth and Proliferation, Hematological System Development and Function	induction of Th17 cells	9.00E-04			IL1RN,SLC1A5	2
Cardiovascular Disease, Neurological Disease	infarction of cerebral cortex	9.00E-04			IGF1,PTGES	2
Cellular Movement	invasion of colorectal cancer cell lines	9.00E-04			AGT,IGF2	2
Cell-To-Cell Signaling and Interaction, Nervous System Development and Function	long-term potentiation of mossy fiber cells	9.00E-04			GRIK2,RIMS1	2
Lipid Metabolism, Molecular Transport, Small Molecule Biochemistry	quantity of sulfatides	9.00E-04			APOE,IGF1	2
Tissue Morphology	remodeling of aorta	9.00E-04			AGT,SERPINE1	2
Cardiovascular Disease, Organismal Injury and Abnormalities, Skeletal and Muscular Disorders	rupture of myocardium	9.00E-04			GDF15,SERPINE1	2
Endocrine System Development and Function, Lipid Metabolism, Molecular Transport, Small Molecule Biochemistry	secretion of aldosterone	9.00E-04			AGT,LEP	2
Cardiovascular System Development and Function, Cell Morphology, Organ Development, Skeletal and Muscular System Development and Function	shortening of ventricular myocytes	9.00E-04			IGF1,LEP	2
Carbohydrate Metabolism, Small Molecule Biochemistry	synthesis of chondroitin sulfate proteoglycan	9.00E-04			CYTL1,IGF1	2
Organismal Injury and Abnormalities, Renal and Urological Disease, Skeletal and Muscular Disorders	tubulo-interstitial fibrosis of skeletal muscle	9.00E-04			MMP14,SYT7	2
Cell Morphology, Cellular Compromise	vacuolation of cardiomyocytes	9.00E-04			AGT,AGTR1	2
Cell Morphology, Cellular Assembly and Organization, Cellular Development, Cellular Function and Maintenance, Cellular Growth and Proliferation, Nervous System Development and Function, Tissue Development	axonogenesis	9.05E-04		1.400	ADCY1,APOE,BCL2,CHN1,DCLK1,EFNA5,MAP2,MBP,MUSK,RAB33A,RIMS1,TENM4	12
Cellular Movement, Hematological System Development and Function, Immune Cell Trafficking, Inflammatory Response	chemotaxis of phagocytes	9.07E-04		0.478	APOE,CAMK1D,CAPG,CCL2,CYP19A1,ITGB3,LBP,MYO1F,PLAU,PTGES,PTN	11
Respiratory System Development and Function	abnormal morphology of respiratory system	9.08E-04			APOE,ARRB1,BCL2,CTGF,CTSK,DUSP1,FGF9,GLI1,HSD11B1,IGF1,MMP14,NPY1R,PDPN,PLAU,SERPINE1,TMEM38B	16
Cardiovascular Disease	Infarction	9.39E-04		0.394	ACTA2,APOE,BBC3,BCL2,GDF15,IGF1,IL1RN,LEP,PTGES,TNFRSF11B,UCP2,VWF	12
Organismal Injury and Abnormalities, Renal and Urological Disease	urination disorder	9.74E-04		-0.037	AGT,AGTR1,AQP1,CTGF,CYP19A1,DNM1,GDF15,IL18R1,MAFB,MTSS1,PTGS1,SERPINE1	12
Cardiovascular Disease	atherosclerosis of aorta	9.74E-04		-0.539	APOE,ITGB3,LEP,PLAU,SCD	5
Cellular Development, Cellular Growth and Proliferation, Connective Tissue Development and Function, Skeletal and Muscular System Development and Function, Tissue Development	proliferation of osteoblasts	9.74E-04		0.000	APLN,BCL2,HTR2B,IGF1,ITGB3	5
Inflammatory Disease, Inflammatory Response, Organismal Injury and Abnormalities, Renal and Urological Disease	Nephritis	9.82E-04		-1.000	AGT,AGTR1,BCL2,CYP19A1,DTX1,IFIH1,IL17RD,IL1RN,LEP,SERPINE1,SLC19A3	11
Nervous System Development and Function, Tissue Morphology	morphology of nervous tissue	9.86E-04			ADAMTS4,APOE,DCLK1,DNM1,DUSP1,FGD4,FRMPD4,GLDN,GLI1,HOXA1,MAP2,MBP,MUSK,NPY1R,NRCAM,PLXNC1,RIMS1,SERPINE2,SH2D3C,SLC6A15,STON2	21
Lipid Metabolism, Molecular Transport, Small Molecule Biochemistry	concentration of eicosanoid	9.99E-04		0.029	AGT,APOE,CD36,DUSP1,LEP,PTGES,PTGS1	7
Lipid Metabolism, Small Molecule Biochemistry	synthesis of prostaglandin	9.99E-04		-0.451	AGT,BMP6,CD36,IGF1,PTGES,PTGS1,VWF	7
Cardiovascular Disease	carotid artery disease	1.00E-03		-0.132	AGT,GUCY1B3,PLAU,SERPINE1	4
Cellular Development, Cellular Growth and Proliferation	cell proliferation of colorectal cancer cell lines	1.00E-03		0.000	ADAMTS15,AGT,BCL2,IGF2	4
Drug Metabolism, Lipid Metabolism, Molecular Transport, Small Molecule Biochemistry	concentration of prostaglandin E2	1.00E-03		0.010	AGT,CD36,PTGES,PTGS1	4
Cardiovascular Disease, Organismal Injury and Abnormalities	damage of heart	1.01E-03		0.896	AGT,APLN,GDF15,PLAU,SERPINE1,SGCD	6
Inflammatory Response, Respiratory Disease	inflammation of lung	1.02E-03		-0.077	ANGPT1,APOE,AQP1,CCL11,CCL2,CD200,CD36,DTX1,DUSP1,ITGB3,PLAU,PTGES,PTGS1,TNFAIP6	14
Post-Translational Modification, Protein Degradation, Protein Synthesis	molecular cleavage of protein fragment	1.02E-03			ADAMTS4,APOE,CTSK,DPP4,FGL2,HTRA3,PGPEP1,SERPINE1,SERPINE2	9
Cellular Development, Cellular Growth and Proliferation	cell proliferation of sarcoma cell lines	1.03E-03			HSD11B1,PLAU,SERPINE1	3
Lipid Metabolism, Molecular Transport, Small Molecule Biochemistry	quantity of monounsaturated fatty acids	1.03E-03			CYP27A1,LEP,SCD	3
Endocrine System Development and Function, Organ Morphology	size of adrenal gland	1.03E-03			CBX2,CYP19A1,HSD11B1	3
Connective Tissue Disorders, Tissue Morphology	deterioration of connective tissue	1.03E-03		-1.015	ARRB1,CD276,CYTL1,IL1RN,NOG,PTGS1,TNFAIP6,TNFRSF11B	8
Organismal Injury and Abnormalities, Renal and Urological Disease	glomerulosclerosis	1.03E-03		-1.411	AGT,AGTR1,APOE,BCL2,CCL2,MMP14,MTSS1,SYT7	8
Lipid Metabolism, Small Molecule Biochemistry	metabolism of eicosanoid	1.07E-03		-0.820	AGT,BMP6,CD36,IGF1,LEP,PDPN,PTGES,PTGS1,VWF	9
Cellular Development, Tissue Development	differentiation of bone	1.08E-03		-0.816	BMP6,CD200,CD276,FGF9,GLI1,HTR2B,IGF1,KLF5,MAFB,MMP14,NOG,PILRB,PLCL1,TNFRSF11B,UBASH3B	15
Cell Morphology, Nervous System Development and Function	innervation of tissue	1.09E-03			CHN1,EFNA5,GABRA5,IGF1,MUSK,RIMS1,SH2D3C,TENM2	8
Protein Synthesis	quantity of hdl cholesterol in blood	1.10E-03		-1.877	ANGPTL4,APOE,CD36,CSPG4,CYP19A1,HSD11B1	6
Cell-To-Cell Signaling and Interaction, Nervous System Development and Function	long-term potentiation	1.10E-03		-1.311	ADCY1,APOE,CD200,CPEB1,CYP19A1,GABRA5,GRIK2,IL1RN,OMG,PTN,RIMS1,SERPINE2,TNC	13
Protein Synthesis	quantity of protein in blood	1.13E-03		-0.664	AGT,ANGPTL4,APOE,CD36,CSPG4,CXCL6,CYP19A1,DPP4,DUSP1,HSD11B1,HSPB8,IGF1,IL1RN,IRAK2,MTSS1,NPY1R,PILRA,PILRB,PTN,SCD,SERPINE1,SGCD,SH2B2	23
Cell Morphology, Cellular Movement, Nervous System Development and Function	innervation of neurons	1.14E-03			EFNA5,GABRA5,IGF1,MUSK,RIMS1,SH2D3C,TENM2	7
Cell Death and Survival	removal of cells	1.14E-03		-0.111	CCL2,CD36,IL1RN,LEP,PLAU,SPON2,UCP2	7
Endocrine System Development and Function, Lipid Metabolism, Small Molecule Biochemistry, Vitamin and Mineral Metabolism	steroidogenesis of hormone	1.14E-03		0.481	AGT,BMP6,FGF9,IGF1,IGF2,IGFBP2,LEP	7
Cell-To-Cell Signaling and Interaction, Connective Tissue Development and Function	adhesion of fibroblasts	1.16E-03		1.253	AGT,CTGF,ITGB3,PLAU	4
Cell Death and Survival	apoptosis of granulosa cells	1.16E-03			ANGPT1,BCL2,CTGF,LEP	4
Cellular Movement, Hematological System Development and Function, Immune Cell Trafficking, Inflammatory Response	cell movement of bone marrow-derived macrophages	1.16E-03		0.914	CCL2,PLAU,SDC1,SERPINE1	4
Cardiovascular System Development and Function, Organ Morphology, Skeletal and Muscular System Development and Function, Tissue Morphology	quantity of cardiomyocytes	1.16E-03		1.165	BCL2,HTR2B,IGF1,TMEM38B	4
Cardiovascular System Development and Function, Organ Development, Organ Morphology, Skeletal and Muscular System Development and Function	contractility of cardiac muscle	1.18E-03		0.923	APLN,APOE,ARRB1,CYP19A1,HSPB8,ITGB3,JUP,LEP,PLAU	9
Lipid Metabolism, Molecular Transport, Small Molecule Biochemistry	secretion of steroid	1.28E-03		0.762	AGT,APOE,CYP27A1,HSD11B1,IGF1,LEP	6
Organ Morphology	size of endocrine gland	1.28E-03		-0.946	ACVR2A,CBX2,CYP19A1,HSD11B1,IGF2,RAMP2	6
Embryonic Development, Organ Development, Organ Morphology, Organismal Development, Respiratory System Development and Function, Tissue Development	abnormal morphology of pulmonary alveolus	1.29E-03			APOE,ARRB1,CTGF,HSD11B1,IGF1,MMP14,PDPN,TMEM38B	8
Cellular Function and Maintenance	engulfment of blood cells	1.29E-03		1.303	APOE,CAPG,CD36,CHN1,DNM1,PLAU,RGCC,SERPINE1,UCP2	9
Connective Tissue Development and Function, Tissue Morphology	abnormal morphology of elastic tissue	1.32E-03			ACTA2,APOE,IL1RN	3
Cardiovascular Disease, Organismal Injury and Abnormalities	bleeding of blood vessel	1.32E-03			AGT,APOE,CNN1	3
Organismal Injury and Abnormalities	fibrin clot	1.32E-03			ITGB3,PLAU,SERPINE1	3
Cell Death and Survival, Skeletal and Muscular Disorders	necrosis of skeletal muscle	1.32E-03			AGT,IGF1,SGCD	3
Cell Death and Survival, Neurological Disease	neuronal cell death	1.33E-03		1.032	AGT,ANGPT1,APOE,BBC3,BCL2,CD200,CTGF,DUSP1,EPOR,GABRA5,GDF15,GRIK2,IGF1,IGF2,IL1RN,LEP,MBP,MUSK,NRCAM,PLAU,PTN,SERPINE1,SERPINE2,SGK1,UCP2	25
Cell-To-Cell Signaling and Interaction, Nervous System Development and Function	activation of astrocytes	1.34E-03			AGT,CD36,IL1RN,MGAT5B	4
Cancer, Organismal Injury and Abnormalities, Tumor Morphology	size of tumor	1.36E-03		0.647	BBC3,BCL2,CA12,GLI1,IGF2,ITGB3,LEP,SERPINE1	8
Cellular Movement, Hematological System Development and Function, Immune Cell Trafficking, Inflammatory Response	cellular infiltration by macrophages	1.36E-03		0.031	AGT,APOE,ARRB1,CCL2,IL1RN,LEP,NOG,PLAU,PTGES	9
Cell Morphology, Nervous System Development and Function	innervation	1.36E-03			CHN1,EFNA5,GABRA5,IGF1,MUSK,NOG,RIMS1,SH2D3C,TENM2	9
Cellular Assembly and Organization, Cellular Function and Maintenance	organization of filaments	1.36E-03			BCL2,CCL11,COL14A1,DPT,HAS2,KRT18,MKX,MTSS1,PLAU	9
Cell-To-Cell Signaling and Interaction	aggregation of cells	1.39E-03		0.594	ATP1B1,GDF15,GUCY1B3,ITGB3,PDPN,PTGER3,SERPINE2,SGK1,SLC7A11,UBASH3B,VWF	11
Behavior	learning	1.41E-03		-0.179	ADCY1,APOE,BCL2,CACNA1G,CYP19A1,EPB41,GABRA5,HSD11B1,IGF1,IGF2,IL1RN,MUSK,NRCAM,PLAU,PTGS1,PTN,RCAN2,SGK1,TNC	19
Cardiovascular Disease, Cell Death and Survival, Organismal Injury and Abnormalities, Skeletal and Muscular Disorders	cell death of cardiomyocytes	1.44E-03		0.505	AGT,BBC3,BCL2,DPP4,HSPB8,HTR2B,IGF1,IL1RN,LEP,PTN	10
Cellular Movement, Hair and Skin Development and Function	cell movement of keratinocytes	1.45E-03		-1.936	HAS2,JUP,KLF5,LTB4R2,SERPINE1	5
Lipid Metabolism, Small Molecule Biochemistry	synthesis of eicosanoid	1.50E-03		-0.820	AGT,BMP6,CD36,IGF1,LEP,PTGES,PTGS1,VWF	8
Cell Morphology, Nervous System Development and Function, Tissue Morphology	morphology of neurons	1.51E-03			ADAMTS4,APOE,DCLK1,DNM1,DUSP1,FGD4,FRMPD4,GLDN,GLI1,MAP2,MBP,MUSK,NPY1R,NRCAM,PLXNC1,RIMS1,SERPINE2,SH2D3C,SLC6A15,STON2	20
Cellular Function and Maintenance	engulfment of cells	1.52E-03		1.173	ABR,APOE,CAPG,CD36,CHN1,DNM1,LEP,PLAU,PRKG2,RGCC,SERPINE1,STON2,UCP2	13
Developmental Disorder, Organismal Injury and Abnormalities, Respiratory Disease	hypoplasia of lung	1.53E-03		0.218	ARRB1,CTGF,FGF9,MMP14	4
Cell-To-Cell Signaling and Interaction, Drug Metabolism, Molecular Transport, Small Molecule Biochemistry	secretion of norepinephrine	1.53E-03			AGT,NPY1R,PTGER3,PTGS1	4
Cardiovascular System Development and Function, Organismal Development, Tissue Morphology	size of blood vessel	1.53E-03		-0.192	AGT,ANGPT1,APOE,SERPINE1	4
Endocrine System Disorders, Gastrointestinal Disease, Metabolic Disease	experimentally-induced diabetes	1.55E-03			AGT,AQP1,CD200,DUSP1,GPNMB,IGFBP2,SERPINE1	7
Cell-To-Cell Signaling and Interaction, Cellular Movement, Hematological System Development and Function, Immune Cell Trafficking, Inflammatory Response	recruitment of phagocytes	1.59E-03		0.588	AGT,APOE,CCL2,CD36,GLI1,IL1RN,LEP,LY96,PTN,SERPINE1,UCP2,VWF	12
Cellular Movement	migration of dermal cells	1.59E-03		-1.982	HAS2,ITGB3,KLF5,LTB4R2,SERPINE1	5
Cell Death and Survival	quantity of apoptotic cells	1.60E-03		-0.084	APOE,BCL2,CD36,IGF1,IGF2,NOG	6
Cell-To-Cell Signaling and Interaction, Hematological System Development and Function, Immune Cell Trafficking, Inflammatory Response	activation of myeloid cells	1.61E-03		0.947	APOE,CD200,CD36,CXCL6,HAVCR2,HSD11B1,IL1RN,LBP,LEP,PTGES,SPON2	11
Embryonic Development, Organ Development, Organismal Development, Tissue Development, Visual System Development and Function	formation of eye	1.62E-03		-1.109	ADCY1,ANGPTL4,APOE,AQP1,ARL6,BMP6,CCL2,CHST6,COL8A1,CSPG4,DPT,FGF9,IGF1,IGF2,NRCAM,RENBP,ROM1,SERPINE1,TENM2	19
Organismal Functions, Organismal Injury and Abnormalities, Tissue Morphology	healing of wound	1.63E-03			AQP1,ITGB3,LEP,NOG,PLAU,PRKCH,PTGS1,SDC1,SERPINE1	9
Cardiovascular System Development and Function, Organ Morphology	contractility of heart	1.63E-03		1.236	AGT,APLN,APOE,ARRB1,CYP19A1,HSPB8,ITGB3,JUP,LEP,PLAU	10
Carbohydrate Metabolism, Molecular Transport, Small Molecule Biochemistry	concentration of D-glucose	1.64E-03		0.630	ACVR2A,APOE,AQP1,CD36,CYP19A1,FABP3,GDF15,HSD11B1,IGF1,IGF2,ITGB3,LEP,MGAT5B,SCD,UCP2	15
Digestive System Development and Function, Hepatic System Development and Function, Organ Development	function of liver	1.64E-03			APOE,CD36,CYGB,CYP19A1,LBP,PILRA,PLAU	7
Cardiovascular Disease, Organismal Injury and Abnormalities	myocardial dysfunction	1.64E-03		0.349	AGT,CKMT2,HTR2B,ITGB3,LEP,PLAU,SCD	7
Lipid Metabolism, Small Molecule Biochemistry, Vitamin and Mineral Metabolism	catabolism of steroid	1.66E-03			APOE,CYP27A1,HSD11B1	3
Neurological Disease, Organismal Injury and Abnormalities	damage of hippocampus	1.66E-03			BBC3,IGF1,IGF2	3
Skeletal and Muscular System Development and Function	fragility of skeleton	1.66E-03			CTSK,IGF1,TNFRSF11B	3
Cellular Compromise, Neurological Disease, Ophthalmic Disease, Organismal Injury and Abnormalities, Tissue Morphology	neurodegeneration of photoreceptors	1.66E-03			ATP1B1,IGF2,ROM1	3
Nervous System Development and Function, Tissue Morphology	quantity of ganglion cells	1.66E-03			BCL2,DUSP1,NOG	3
Cellular Compromise	retraction of cells	1.66E-03			BCL2,CNN1,ITGB3	3
Lipid Metabolism, Small Molecule Biochemistry	synthesis of thromboxane	1.66E-03			PTGES,PTGS1,VWF	3
Cell Death and Survival, Connective Tissue Disorders	apoptosis of connective tissue cells	1.70E-03		0.073	APLN,BCL2,CYP19A1,DUSP1,HAS2,IGF1,ITGB3,LEP,MCF2L,NOG,SERPINE1,TNFRSF11B	12
Cardiovascular System Development and Function, Organ Morphology, Organismal Development	abnormal morphology of heart septum	1.72E-03			APOE,EPOR,HSPB8,IGF2,JUP,PDPN	6
Lipid Metabolism, Molecular Transport, Small Molecule Biochemistry	quantity of diacylglycerol	1.74E-03			HSD11B1,LEP,LPIN1,SCD	4
Organ Morphology, Organismal Development, Renal and Urological System Development and Function	abnormal morphology of juxtaglomerular apparatus	1.78E-03			AGT,AGTR1	2
Lipid Metabolism, Molecular Transport, Small Molecule Biochemistry	accumulation of oleic acid	1.78E-03			CD36,SCD	2
Cell-To-Cell Signaling and Interaction, Hematological System Development and Function, Immune Cell Trafficking, Inflammatory Response	adhesion of bone marrow-derived macrophages	1.78E-03			PLAU,SERPINE1	2
Cell Death and Survival, Skeletal and Muscular Disorders	apoptosis of skeletal muscle cells	1.78E-03			AGT,IGF1	2
Cardiovascular System Development and Function, Organismal Development, Tissue Morphology	area of carotid artery	1.78E-03			AGT,APOE	2
Cardiovascular System Development and Function, Lymphoid Tissue Structure and Development, Organismal Development, Tissue Morphology	area of tunica media	1.78E-03			AGT,PLAU	2
Organismal Injury and Abnormalities	atrophy of Meibomian gland	1.78E-03			APOE,SCD	2
Cell Morphology, Cellular Assembly and Organization, Cellular Development, Cellular Function and Maintenance, Cellular Growth and Proliferation, Nervous System Development and Function, Tissue Development	branching of nerve ending	1.78E-03			IGF1,MUSK	2
Cell Morphology, Inflammatory Response	cell spreading of dendritic cells	1.78E-03			PDPN,PLXNC1	2
Cell Morphology, Skeletal and Muscular System Development and Function	contractility of vascular smooth muscle cells	1.78E-03			AGT,LEP	2
Organ Morphology, Reproductive System Development and Function, Tissue Development	delay in opening of vagina	1.78E-03			IGF1,LEP	2
Embryonic Development, Organismal Development, Tissue Development	development of rhombomere 5	1.78E-03			HOXA1,MAFB	2
Cell Morphology, Tissue Morphology	diameter of myofiber	1.78E-03			AGT,IGF1	2
Cardiovascular Disease, Organismal Injury and Abnormalities	diastolic dysfunction of left ventricle	1.78E-03			AGTR1,PTGES	2
Connective Tissue Development and Function, Skeletal and Muscular System Development and Function, Tissue Development	endochondral ossification of bone	1.78E-03			CTGF,MMP14	2
Drug Metabolism, Lipid Metabolism, Molecular Transport, Small Molecule Biochemistry	excretion of prostaglandin E2	1.78E-03			PTGES,PTGS1	2
Lipid Metabolism, Small Molecule Biochemistry	expression of lipid	1.78E-03			APOE,LEP	2
Ophthalmic Disease, Organismal Injury and Abnormalities	glaucoma	1.78E-03			GPNMB,IGF1	2
Connective Tissue Development and Function, Skeletal and Muscular System Development and Function, Tissue Development	growth of cortical bone	1.78E-03			IGF1,LEP	2
Hair and Skin Development and Function, Organ Development	growth of hair follicle	1.78E-03			JUP,NOG	2
Gastrointestinal Disease, Organismal Functions, Organismal Injury and Abnormalities	healing of gastric ulcer	1.78E-03			IL1RN,PTGS1	2
Cardiovascular Disease, Developmental Disorder	hypertrophy of aorta	1.78E-03			AGT,RGS2	2
Inflammatory Response	inflammation of vasculature	1.78E-03			APOE,CCL2	2
Small Molecule Biochemistry	molar ratio	1.78E-03			CYP27A1,UCP2	2
Small Molecule Biochemistry	production of nitrate	1.78E-03			CYGB,DUSP1	2
Organ Morphology, Reproductive System Development and Function	quantity of atretic ovarian follicle	1.78E-03			ANGPT1,LEP	2
Cell-To-Cell Signaling and Interaction, Small Molecule Biochemistry	synthesis of 5-hydroxytryptamine	1.78E-03			ANGPT1,BCL2	2
Cardiovascular Disease, Organismal Injury and Abnormalities	vasospasm of coronary artery	1.78E-03			KCNJ8,SGCD	2
Cell Morphology, Connective Tissue Development and Function, Tissue Morphology	volume of adipocytes	1.78E-03			CYP19A1,LEP	2
Protein Degradation, Protein Synthesis	catabolism of protein	1.78E-03		0.445	ADAMTS4,AGT,APOE,ATP1B1,BCL2,CTSK,DPP4,FGL2,HTRA3,IGF1,IL1RN,PGPEP1,SERPINE1,SERPINE2,TIPARP	15
Cell Morphology, Nervous System Development and Function, Tissue Morphology	abnormal morphology of neurons	1.81E-03			ADAMTS4,APOE,DCLK1,DNM1,DUSP1,FGD4,FRMPD4,GLDN,GLI1,MAP2,MUSK,NPY1R,NRCAM,PLXNC1,SERPINE2,SH2D3C,SLC6A15,STON2	18
Organismal Survival	neonatal death	1.83E-03		-0.944	ABR,ACVR2A,ARRB1,CBX2,CTGF,DNM1,FGF9,GLI1,GUCY1B3,HOXA1,IGF1,IGF2,MAFB,MMP14,MUSK,PDPN,PTGS1,RIMS1,SH2D3C,TMEM38B	20
Molecular Transport, Nucleic Acid Metabolism, Small Molecule Biochemistry	quantity of cyclic nucleotides	1.84E-03		-0.750	AGT,AGTR1,ANGPTL4,CD36,GUCY1B3,IGF1,LEP,PTGER3	8

## Sheet: BPA Day 4 Disease and Functions
Categories	Diseases or Functions Annotation	p-Value	Predicted Activation State	Activation z-score	Molecules	# Molecules
Lipid Metabolism, Molecular Transport, Small Molecule Biochemistry	concentration of triacylglycerol	5.74E-07	Increased	2.011	APOE,CASP1,CD36,CIDEC,FABP4,IGF1,KLB,LGALS12,LIF,NR4A1,PDK4,SCD,UCP2	13
Cell Death and Survival, Skeletal and Muscular Disorders	necrosis of muscle	3.51E-04	Increased	2.942	ACTC1,BBC3,BMP4,CASP1,IGF1,IGF2,LIF,NR4A3,SGCD	9
Cell Death and Survival, Skeletal and Muscular Disorders	cell death of muscle cells	1.26E-03	Increased	2.804	ACTC1,BBC3,BMP4,CASP1,IGF1,IGF2,LIF,NR4A3	8
Cell Death and Survival	cell death of heart	2.26E-03	Increased	2.401	ACTC1,BBC3,CASP1,IGF1,SCD,SGCD	6
Lymphoid Tissue Structure and Development	quantity of lymph follicle	2.98E-03	Increased	2.156	APOE,DTX1,IL7R,SH2D3C,ST6GAL1	5
Connective Tissue Development and Function, Tissue Morphology	quantity of adipose tissue	4.34E-03	Increased	2.426	APOE,CIDEC,DPT,KLB,LGALS12,SCD,SLC2A4	7
Inflammatory Response	inflammation of body cavity	6.95E-05	Decreased	-2.062	APOE,CASP1,CCL11,CCL2,CD36,CH25H,DTX1,FERMT1,IGF1,LIF,SCD,SLC19A3,SLC2A4,TK1	14
Organismal Development	development of genitourinary system	3.44E-04	Decreased	-2.040	ADRA2B,APOE,BMP4,BMP6,CCL11,FGF9,HEYL,IGF1,IGF2,LBH,LIF,MAB21L1,MAFB,NR4A1,NR4A3,PRL,TK1,ZBTB16	18
Skeletal and Muscular System Development and Function	size of bone	3.67E-04	Decreased	-2.217	BMP4,BMP6,CD36,CTSK,IGF1,IGF2,IL7R,LIF,PDK4	9
Organismal Functions	energy expenditure	3.83E-04	Decreased	-2.200	CASP1,CIDEC,KLB,LGALS12,NR4A1,SCD	6
Digestive System Development and Function	ingestion by rodents	9.01E-04	Decreased	-2.213	APOE,CD36,CIDEC,CPT1A,LIF,NR4A3,SLC6A15	7
Cardiovascular System Development and Function, Organismal Development	angiogenesis	1.01E-03	Decreased	-2.415	ADRA2B,APOE,BMP4,BMP6,CCL11,CCL2,CD36,COL8A1,CXCL6,FGF9,IGF1,IGF2,LIF,NR4A1,PRL	15
Inflammatory Response	inflammation of body region	1.30E-03	Decreased	-2.072	APOE,CASP1,CCL11,CCL2,CD36,CH25H,DTX1,FERMT1,IGF1,IGF2,LIF,SCD,SLC19A3,SLC2A4,ST6GAL1,TK1	16
Embryonic Development, Organismal Development	development of body axis	1.33E-03	Decreased	-2.189	ADCY1,APOE,BMP4,BMP6,CCL2,COL8A1,CTSK,DPT,FGF9,HOXA3,IGF1,IGF2,LIF,MAB21L1,MAFB,NR4A3,PRL,RGMA,ZBTB16	19
Cardiovascular System Development and Function, Organismal Development	vasculogenesis	2.68E-03	Decreased	-2.182	ADRA2B,APOE,BMP4,BMP6,CCL2,COL8A1,FGF9,IGF1,IGF2,LIF,NR4A1,PRL	12
Endocrine System Development and Function	insulin sensitivity	2.81E-03	Decreased	-2.219	APOE,CIDEC,FABP4,LGALS12,SCD	5
Embryonic Development	quantity of embryo	2.81E-03	Decreased	-2.200	FGF9,IGF1,IGF2,LIF,MYBL2	5
Embryonic Development, Organismal Development	development of head	3.39E-03	Decreased	-2.189	ADCY1,APOE,BMP4,BMP6,CCL2,COL8A1,CTSK,DPT,FGF9,IGF1,IGF2,LIF,MAB21L1,MAFB,NR4A3,PRL,RGMA	17
Cellular Function and Maintenance	ion homeostasis of cells	3.85E-03	Decreased	-2.425	APOE,ATP1B1,BMP6,CCL11,CCL2,IGF1,IGF2,NMB,UCP2	9
