# Supplementary material for: Bisphenol A and Bisphenol S Induce Distinct Transcriptional Profiles in Differentiating Human Primary Preadipocytes
Source: PLoS One. 2016 Sep 29;11(9):e0163318. doi: 10.1371/journal.pone.0163318 (PMC5042406; doi:10.1371/journal.pone.0163318)
Supplement: S8 Table — Biological Diseases and function identified by IPA on day 2 and day 4 following treatment with BPS (p<0.05). (XLS) [file pone.0163318.s008.xls]

## Sheet: BPS Day 2 Diseases and Function
Categories	Diseases or Functions Annotation	p-Value	Predicted Activation State	Activation z-score	Molecules	# Molecules
Lipid Metabolism, Small Molecule Biochemistry	synthesis of lipid	1.82E-06	Increased	2.132	ACACB,ACAT2,ACSL5,CD36,DHCR7,FABP5,FGF1,HSD11B1,LEP,LIF,LIPE,LPL,MARC2,NRG1,PDK4,VWF	16
Nutritional Disease	weight gain	3.33E-04	Increased	2.139	CD36,CIDEC,IGFBP3,LEP,LIF,LPL,PTTG1,STC1,VEGFA	9
Connective Tissue Development and Function, Tissue Morphology	quantity of adipose tissue	2.18E-04	Increased	2.140	ACACB,CIDEC,FABP5,HSD11B1,LEP,LGALS12,LIPE,PLIN1,SERPINE1	9
Lipid Metabolism, Small Molecule Biochemistry, Vitamin and Mineral Metabolism	synthesis of steroid	4.65E-04	Increased	2.194	ACAT2,DHCR7,FGF1,HSD11B1,LEP,LIF,LIPE	7
Molecular Transport	transport of carboxylic acid	7.60E-06	Increased	2.195	ACSL5,CD36,FABP3,FABP4,FABP5,SLC2A1	6
Cancer, Gastrointestinal Disease, Organismal Injury and Abnormalities	digestive system cancer	3.14E-03	Increased	2.195	CDC20,FABP3,LEP,NDRG1,PDE2A,SERPINE1,TPX2,VEGFA	8
Lipid Metabolism, Molecular Transport, Small Molecule Biochemistry	transport of long chain fatty acid	3.89E-07	Increased	2.196	ACSL5,CD36,FABP3,FABP4,FABP5	5
Lipid Metabolism, Molecular Transport, Small Molecule Biochemistry	uptake of lipid	6.13E-06	Increased	2.196	ACAT2,ACSL5,CD36,FABP3,LEP,LIPE,LPL	7
Lipid Metabolism, Small Molecule Biochemistry	storage of lipid	3.39E-05	Increased	2.200	ACACB,CD36,LEP,LIPE,PLIN1	5
Cellular Movement, Hematological System Development and Function, Immune Cell Trafficking, Inflammatory Response	infiltration by neutrophils	4.21E-03	Increased	2.236	CD36,FABP4,LBP,PRDM1,VWF	5
Cancer, Organismal Injury and Abnormalities	neoplasia of epithelial tissue	6.59E-07	Increased	2.282	APCDD1,BIRC5,CCNB1,CDC20,DPYSL4,FABP3,FABP4,FABP5,IGFBP3,LEP,NDRG2,PDE2A,PTTG1,SLC2A1,TNNT3,TPX2,VEGFA,VWF	18
Cancer, Organismal Injury and Abnormalities	malignant solid tumor	4.67E-04	Increased	2.314	APCDD1,BIRC5,CCNB1,CDC20,CRYAB,FABP3,GLI1,IGFBP3,LEP,NDRG1,PDE2A,PTTG1,SERPINE1,TNNT3,TPX2,VEGFA,VWF,WISP1	18
Cancer, Gastrointestinal Disease, Organismal Injury and Abnormalities	digestive organ tumor	1.93E-03	Increased	2.362	CDC20,FABP3,GLI1,LEP,NDRG1,PDE2A,SERPINE1,SLC2A1,TPX2,VEGFA	10
Cancer, Organismal Injury and Abnormalities	cancer	1.62E-04	Increased	2.405	APCDD1,AURKA,BIRC5,CCNB1,CDC20,CRYAB,FABP3,FABP5,GLI1,HCAR1,IGFBP3,LEP,NDRG1,NRG1,PDE2A,PTTG1,SERPINE1,TNNT3,TPX2,VEGFA,VWF,WISP1	22
Cancer, Organismal Injury and Abnormalities	epithelial cancer	2.45E-05	Increased	2.430	APCDD1,BIRC5,CCNB1,CDC20,FABP3,IGFBP3,LEP,PDE2A,PTTG1,TNNT3,TPX2,VEGFA,VWF	13
Cellular Movement, Hematological System Development and Function, Immune Cell Trafficking	cellular infiltration by granulocytes	3.29E-03	Increased	2.433	CD36,CRYAB,FABP4,LBP,PRDM1,VWF	6
Lipid Metabolism, Molecular Transport, Small Molecule Biochemistry	transport of lipid	1.05E-04	Increased	2.582	ACSL5,CD36,FABP3,FABP4,FABP5,LBP,LIPE	7
Endocrine System Development and Function	insulin sensitivity	4.31E-04	Decreased	-2.412	CIDEC,FABP3,FABP4,FABP5,LEP,LGALS12	6
Cell Cycle	ploidy	9.63E-04	Decreased	-2.216	AURKA,BIRC5,CDC20,CRYAB,PTTG1	5
Lipid Metabolism, Small Molecule Biochemistry	lipolysis of fatty acid	9.73E-09			FABP4,FABP5,LIPE,PLIN1	4
Tissue Morphology	abnormal morphology of adipose tissue	1.54E-08			CD36,CIDEC,HSD11B1,IGFBP3,LIF,LIPE,LPL,PLIN1,PTTG1,SERPINE1	10
Developmental Disorder, Hereditary Disorder, Organismal Injury and Abnormalities, Skeletal and Muscular Disorders	Duchenne muscular dystrophy	6.22E-07			FGF1,LPL,PDK4,VEGFA	4
Tissue Morphology	morphology of connective tissue	1.27E-06			CD36,CIDEC,HSD11B1,IGFBP3,LIF,LIPE,LPL,NRG1,PDK4,PLIN1,PTTG1,RARB,SERPINE1,TBX1,VEGFA,VWF	16
Carbohydrate Metabolism, Cellular Function and Maintenance, Small Molecule Biochemistry	homeostasis of D-glucose	2.50E-06			ACACB,CD36,FABP4,HSD11B1,IGFBP3,LEP,LIPE,PDK4,PLIN1,SLC2A1	10
Cell Morphology, Connective Tissue Development and Function, Tissue Morphology	size of connective tissue cells	6.20E-06			AQP7,FGF1,LEP,LGALS12,LIF,LIPE,PLIN1,SERPINE1	8
Respiratory System Development and Function	abnormal morphology of respiratory system	8.29E-06			AQP3,DCHS1,DHCR7,GLI1,HSD11B1,LIF,LPL,RARB,SERPINE1,TBX1,ULK4,VEGFA	12
Cell Morphology, Connective Tissue Development and Function, Tissue Morphology	size of adipocytes	1.50E-05			AQP7,FGF1,LEP,LGALS12,LIPE,PLIN1,SERPINE1	7
Cardiovascular System Development and Function, Organismal Development	morphogenesis of artery	1.57E-05			PRDM1,TBX1,VEGFA,WNT11	4
Cell Cycle	arrest in metaphase	1.63E-05			CCNB1,CDC20,PTTG1	3
Lipid Metabolism, Small Molecule Biochemistry	homeostasis of lipid	2.54E-05			ACACB,CD36,DHCR7,FABP3,FABP4,HSD11B1,LIPE,LPL	8
Tissue Morphology	abnormal morphology of fat pad	4.03E-05			CD36,CIDEC,HSD11B1,IGFBP3,PLIN1	5
Gastrointestinal Disease, Hepatic System Disease, Organismal Injury and Abnormalities	cholesterol gallstone	4.49E-05			ACAT2,LEP	2
Connective Tissue Disorders, Hematological Disease, Respiratory Disease	hypoxia of adipose tissue	4.49E-05			HSD11B1,VEGFA	2
Lipid Metabolism, Molecular Transport, Small Molecule Biochemistry	uptake of 15-(4-iodophenyl)-3-methylpentadecanoic acid	4.49E-05			CD36,FABP3	2
Cardiovascular System Development and Function, Tissue Morphology	abnormal morphology of branchial arch artery	4.68E-05			BMP2,RARB,TBX1,VEGFA	4
Lipid Metabolism, Molecular Transport, Small Molecule Biochemistry	quantity of diacylglycerol	4.68E-05			ACACB,HSD11B1,LEP,PDK4	4
Connective Tissue Development and Function, Tissue Morphology	size of fat pad	4.72E-05			FABP4,LEP,LIPE	3
Lipid Metabolism, Molecular Transport, Small Molecule Biochemistry	uptake of palmitic acid	4.72E-05			CD36,FABP3,LIPE	3
Connective Tissue Development and Function, Tissue Development	function of adipose tissue	6.08E-05			AQP7,LGALS12,LIPE,PLIN1	4
Embryonic Development, Tissue Morphology	abnormal morphology of third branchial arch	6.26E-05			PRDM1,TBX1,VEGFA	3
Cellular Development, Cellular Growth and Proliferation	cell proliferation of sarcoma cell lines	6.26E-05			HSD11B1,SERPINE1,VEGFA	3
Connective Tissue Development and Function, Tissue Development	function of white adipose tissue	6.26E-05			AQP7,LGALS12,LIPE	3
Lipid Metabolism, Molecular Transport, Small Molecule Biochemistry	uptake of cholesterol	6.88E-05			ACAT2,CD36,LEP,LPL	4
Cardiovascular System Development and Function, Organismal Development	development of artery	6.91E-05			PDE2A,PRDM1,SERPINE1,TBX1,VEGFA,WNT11	6
Cell Morphology	morphology of cells	7.40E-05			ABCD2,AQP7,AURKA,CA9,CD36,CIDEC,CRYAB,DPYSL4,EFNA5,FAIM2,FGF1,FRMPD4,GLI1,HSD11B1,IGFBP3,LEP,LGALS12,LIF,LIPE,LPL,NRG1,PDK4,PLIN1,PLXNC1,PRDM1,PTTG1,RARB,SERPINE1,SSTR1,UCHL3,VEGFA,VWF	32
Organ Morphology	morphology of gland	7.43E-05			ABCD2,CA9,GLI1,HSD11B1,IGFBP3,LEP,LIF,PTTG1,RARB,TBX1,VEGFA	11
Embryonic Development, Organ Development, Organ Morphology, Organismal Development, Respiratory System Development and Function, Tissue Development	abnormal morphology of lung	7.76E-05			DCHS1,GLI1,HSD11B1,LIF,LPL,RARB,SERPINE1,VEGFA	8
Lipid Metabolism, Molecular Transport, Small Molecule Biochemistry	quantity of non-esterified fatty acid	8.10E-05			ACACB,CIDEC,FABP4	3
Lipid Metabolism, Small Molecule Biochemistry	catabolism of lipid	8.82E-05			HSD11B1,LEP,LIPE,LPL,PLIN1	5
Respiratory System Development and Function	respiratory system development	8.88E-05			DCHS1,DHCR7,FGF1,GLI1,HSD11B1,LIF,LPL,RARB,SERPINE1,TBX1,VEGFA	11
Lipid Metabolism, Small Molecule Biochemistry, Vitamin and Mineral Metabolism	homeostasis of cholesterol	1.09E-04			CD36,DHCR7,FABP3,FABP4,LIPE	5
Organ Morphology, Reproductive System Development and Function, Tissue Morphology	abnormal morphology of epididymal fat	1.28E-04			HSD11B1,PTTG1,SERPINE1	3
Cardiovascular System Development and Function, Embryonic Development, Tissue Morphology	abnormal morphology of fourth pharyngeal arch artery	1.28E-04			RARB,TBX1,VEGFA	3
Nucleic Acid Metabolism, Small Molecule Biochemistry	metabolism of cyclic GMP	1.28E-04			PDE1B,PDE2A,VEGFA	3
Cell Cycle, Embryonic Development	arrest in metaphase of embryonic cells	1.34E-04			CDC20,PTTG1	2
Cardiovascular System Development and Function	fractional shortening of cardiomyocytes	1.34E-04			FABP3,FABP4	2
Embryonic Development, Organ Development, Organismal Development, Respiratory System Development and Function, Tissue Development	formation of lung	1.36E-04			DCHS1,DHCR7,FGF1,GLI1,HSD11B1,LIF,LPL,RARB,SERPINE1,VEGFA	10
Cellular Growth and Proliferation	arrest in proliferation of cells	1.54E-04			BIRC5,BMP2,FGF1,LIF,RARB,SERPINE1	6
Embryonic Development, Organ Development, Organismal Development, Renal and Urological System Development and Function, Tissue Development	formation of renal tubule	1.56E-04			BMP2,LIF,RARB	3
Connective Tissue Disorders, Developmental Disorder	hypertrophy of adipocytes	1.56E-04			ABCD2,LEP,PLIN1	3
Cancer, Organismal Injury and Abnormalities	benign neoplasia	1.78E-04			BIRC5,DPYSL4,FABP4,FABP5,NDRG2,PTTG1,SERPINE1,SLC2A1,TNNT3,VEGFA	10
Cellular Assembly and Organization	quantity of mitochondria	1.80E-04			FABP3,LEP,LPL,SYBU	4
Renal and Urological System Development and Function	abnormal morphology of urinary system	1.93E-04			CD36,CFI,DCHS1,DHCR7,RARB,SERPINE1,SLC19A3,VEGFA,WNT11	9
Embryonic Development, Tissue Morphology	morphology of branchial arch	2.05E-04			BMP2,PRDM1,RARB,TBX1,VEGFA	5
Nervous System Development and Function	morphology of nervous system	2.34E-04			ABCD2,DPYSL4,EFNA5,FAIM2,FGF1,FRMPD4,GLI1,HSD11B1,LEP,LIF,NRG1,PLXNC1,RARB,SSTR1,TBX1,UCHL3,ULK4,VEGFA	18
Cardiovascular System Development and Function, Organismal Development	development of aorta	2.56E-04			PDE2A,PRDM1,TBX1,VEGFA	4
Carbohydrate Metabolism, Molecular Transport, Small Molecule Biochemistry	absorption of D-hexose	2.67E-04			CD36,SLC2A5	2
Cardiovascular System Development and Function, Cellular Development, Skeletal and Muscular System Development and Function, Tissue Development	delay in differentiation of cardiomyocytes	2.67E-04			BMP2,CENPF	2
Lipid Metabolism, Small Molecule Biochemistry	lipolysis of triacylglycerol	2.67E-04			LEP,PLIN1	2
Carbohydrate Metabolism, Molecular Transport, Small Molecule Biochemistry	transport of glycerol	2.67E-04			AQP3,AQP7	2
Tissue Morphology	abnormal morphology of white adipose tissue	3.12E-04			CIDEC,LIF,LIPE	3
Cancer, Gastrointestinal Disease, Organismal Injury and Abnormalities	esophageal adenocarcinoma	3.12E-04			CDC20,FABP3,PDE2A	3
Vitamin and Mineral Metabolism	quantity of fat-soluble vitamin	3.12E-04			LEP,LIPE,VEGFA	3
Cancer, Gastrointestinal Disease, Inflammatory Disease, Organismal Injury and Abnormalities	Barrett's syndrome	3.62E-04			CDC20,FABP3,PDE2A	3
Endocrine System Disorders	insulin tolerance	3.62E-04			G0S2,LIPE,LPL	3
Cardiovascular System Development and Function, Cellular Development, Skeletal and Muscular System Development and Function, Tissue Development	differentiation of cardiomyocytes	3.83E-04			BMP2,CENPF,LIF,TBX1	4
Connective Tissue Development and Function, Tissue Development	expansion of adipose tissue	4.43E-04			ABCD2,FGF1	2
Cardiovascular System Development and Function, Embryonic Development, Organismal Development, Tissue Development	formation of outflow tract	4.43E-04			RARB,TBX1	2
Organ Morphology	lack of parathyroid gland	4.43E-04			TBX1,VEGFA	2
Cellular Development, Skeletal and Muscular System Development and Function, Tissue Development	maturation of osteoblasts	4.43E-04			BMP2,WNT11	2
Cardiovascular System Development and Function, Tissue Development, Tissue Morphology	regeneration of endothelial tissue	4.43E-04			FGF1,SERPINE1	2
Carbohydrate Metabolism, Small Molecule Biochemistry	synthesis of glycerol	4.43E-04			LEP,LIPE	2
Lipid Metabolism, Small Molecule Biochemistry	transmission of lipid	4.43E-04			LBP,LPL	2
Lipid Metabolism, Molecular Transport, Small Molecule Biochemistry	uptake of oleic acid	4.43E-04			ACSL5,CD36	2
Lipid Metabolism, Small Molecule Biochemistry, Vitamin and Mineral Metabolism	synthesis of sterol	4.77E-04			ACAT2,DHCR7,FGF1,LEP	4
Organ Morphology	morphology of endocrine gland	4.79E-04			ABCD2,GLI1,HSD11B1,IGFBP3,PTTG1,TBX1,VEGFA	7
Organ Morphology, Organismal Development, Renal and Urological System Development and Function	abnormal morphology of kidney	5.25E-04			CD36,CFI,DCHS1,RARB,SERPINE1,SLC19A3,VEGFA,WNT11	8
Lipid Metabolism, Small Molecule Biochemistry	esterification of lipid	5.43E-04			ACAT2,FABP3,LIF	3
Cancer, Organismal Injury and Abnormalities	growth of melanoma	5.43E-04			BIRC5,VEGFA,WISP1	3
Embryonic Development, Organismal Development, Tissue Development	morphogenesis of embryonic tissue	5.74E-04			BMP2,DCHS1,RARB,TBX1,VEGFA,WNT11	6
Embryonic Development, Organismal Development	development of head	5.76E-04			BMP2,CRYAB,CYTL1,DHCR7,EFNA5,FAIM2,FGF1,GLI1,LIF,PRDM1,RARB,SERPINE1,SSTR1,TBX1,TG,UCHL3,ULK4,VEGFA,WNT11	19
Embryonic Development, Organismal Development	development of body axis	5.77E-04			AURKA,BMP2,CRYAB,CYTL1,DHCR7,EFNA5,FAIM2,FGF1,GLI1,LIF,PRDM1,RARB,SERPINE1,SSTR1,TBX1,TG,UCHL3,ULK4,VEGFA,WNT11	20
Lipid Metabolism, Molecular Transport, Small Molecule Biochemistry	abnormal quantity of fatty acid	6.14E-04			CD36,LIPE,PLIN1	3
Neurological Disease	neurological signs	6.35E-04			ABCD2,DHCR7,ENO2,LPL,NDRG1,PDE1B,RARB,SERPINE1	8
Embryonic Development, Organ Development, Organismal Development, Renal and Urological System Development and Function, Tissue Development	development of collecting tubule	6.62E-04			BMP2,RARB	2
Cellular Development, Hair and Skin Development and Function	differentiation of skin cell lines	6.62E-04			BMP2,NRG1	2
Cardiovascular Disease, Developmental Disorder, Organismal Injury and Abnormalities	double aortic arch	6.62E-04			TBX1,VEGFA	2
Connective Tissue Development and Function, Tissue Development	function of brown adipose tissue	6.62E-04			LIPE,PLIN1	2
Embryonic Development, Tissue Morphology	lack of third branchial arch	6.62E-04			PRDM1,TBX1	2
Molecular Transport	transport of urea	6.62E-04			AQP3,AQP7	2
Cardiovascular System Development and Function, Organismal Development, Skeletal and Muscular System Development and Function, Tissue Development	vascularization of muscle	6.62E-04			STC1,VEGFA	2
Carbohydrate Metabolism, Molecular Transport, Small Molecule Biochemistry	clearance of D-glucose	6.91E-04			CD36,LEP,LIPE	3
Cancer, Gastrointestinal Disease, Organismal Injury and Abnormalities	gastrointestinal carcinoma	7.59E-04			CDC20,FABP3,PDE2A,VEGFA	4
Amino Acid Metabolism, Small Molecule Biochemistry	release of amino acids	7.59E-04			FABP3,PDE2A,SSTR1,TG	4
Digestive System Development and Function	abnormal morphology of digestive system	8.56E-04			CA9,CD36,DCHS1,GLI1,IGFBP3,LIF,LPL,PLIN1,PTTG1,RARB,SLC19A3,TBX1,VEGFA	13
Carbohydrate Metabolism	glycolysis of cells	8.57E-04			ENO2,GPD1,PDK4,SLC2A1	4
Carbohydrate Metabolism, Small Molecule Biochemistry	synthesis of D-glucose	8.57E-04			CD36,LEP,LIPE,PLIN1	4
Cardiovascular System Development and Function, Organismal Development, Tissue Morphology	abnormal morphology of aortic arch	8.62E-04			RARB,TBX1,VEGFA	3
Connective Tissue Development and Function, Tissue Morphology	mass of inguinal fat pad	8.62E-04			CIDEC,LGALS12,PLIN1	3
Organ Morphology, Organismal Development, Renal and Urological System Development and Function	abnormal morphology of small kidney	9.10E-04			DCHS1,RARB,VEGFA,WNT11	4
Cell Death and Survival	apoptosis of embryonic cancer cell lines	9.23E-04			CRYAB,IGFBP3	2
Lipid Metabolism, Small Molecule Biochemistry	catabolism of triacylglycerol	9.23E-04			LIPE,LPL	2
Lipid Metabolism, Molecular Transport, Small Molecule Biochemistry, Vitamin and Mineral Metabolism	concentration of retinaldehyde	9.23E-04			LIPE,VEGFA	2
Cancer, Endocrine System Disorders, Neurological Disease, Organismal Injury and Abnormalities, Reproductive System Disease	hyperplasia of pituitary cells	9.23E-04			PTTG1,TG	2
Lymphoid Tissue Structure and Development, Organ Morphology, Organismal Development	lack of thymus gland	9.23E-04			TBX1,VEGFA	2
Lipid Metabolism, Small Molecule Biochemistry, Vitamin and Mineral Metabolism	synthesis of cholesterol ester	9.23E-04			ACAT2,LEP	2
Organ Morphology, Reproductive System Development and Function	morphology of genital organ	9.55E-04			GLI1,HSD11B1,LEP,LIF,LIPE,NRG1,PRDM1,PTTG1,RARB,SERPINE1,STC1	11
Lipid Metabolism, Molecular Transport, Small Molecule Biochemistry	absorption of cholesterol	9.57E-04			ACAT2,CD36,LEP	3
Cellular Growth and Proliferation	cytostasis of tumor cell lines	9.57E-04			BMP2,LIF,RARB	3
Organismal Injury and Abnormalities	nodule	9.57E-04			BMP2,IGFBP3,VEGFA	3
Cancer, Organismal Injury and Abnormalities	adenocarcinoma	1.02E-03			CCNB1,CDC20,FABP3,IGFBP3,PDE2A,VEGFA,VWF	7
Lipid Metabolism, Molecular Transport, Small Molecule Biochemistry	concentration of cholesterol ester	1.06E-03			ACAT2,LEP,LIPE	3
Neurological Disease	dyskinesia	1.10E-03			ABCD2,DHCR7,ENO2,LPL,NDRG1,PDE1B,RARB	7
Respiratory System Development and Function	morphology of respiratory tract	1.13E-03			AQP3,DHCR7,RARB,TBX1,ULK4	5
Carbohydrate Metabolism, Cellular Function and Maintenance, Molecular Transport, Small Molecule Biochemistry	transport of D-glucose	1.13E-03			FABP5,LEP,NRG1,SLC2A1,SLC2A5	5
Embryonic Development, Organ Development, Organismal Development, Renal and Urological System Development and Function, Tissue Development	morphogenesis of metanephric bud	1.14E-03			BMP2,DCHS1,RARB,WNT11	4
Organismal Development	morphology of body cavity	1.18E-03			ACACB,BMP2,CA9,CD36,CFI,DCHS1,DHCR7,GLI1,HSD11B1,IGFBP3,LEP,LIF,LPL,PLIN1,PRDM1,PTTG1,RARB,SERPINE1,SLC19A3,TBX1,VEGFA,WNT11	22
Cell Morphology	size of cells	1.18E-03			AQP7,FGF1,LEP,LGALS12,LIF,LIPE,LPL,PLIN1,PRDM1,SERPINE1	10
DNA Replication, Recombination, and Repair, Nucleic Acid Metabolism, Small Molecule Biochemistry	catabolism of cyclic GMP	1.23E-03			PDE1B,PDE2A	2
Cellular Development	differentiation of stromal cell lines	1.23E-03			BMP2,CENPF	2
Embryonic Development, Tissue Morphology	lack of second branchial arch	1.23E-03			PRDM1,TBX1	2
Cell Morphology, Connective Tissue Development and Function	mineralization of fibroblast cell lines	1.23E-03			BMP2,WNT11	2
Connective Tissue Development and Function, Skeletal and Muscular System Development and Function	strength of femur	1.23E-03			LEP,WISP1	2
Immunological Disease	abnormal quantity of cytokine	1.26E-03			CD36,IFIH1,LBP,PILRB,SERPINE1	5
Embryonic Development, Tissue Morphology	abnormal morphology of branchial arch	1.27E-03			PRDM1,RARB,TBX1,VEGFA	4
Immunological Disease	abnormal quantity of chemokine	1.28E-03			CD36,LBP,PILRB	3
Hematological Disease, Respiratory Disease	hypoxia	1.28E-03			HSD11B1,LIF,VEGFA	3
Neurological Disease, Psychological Disorders	disorder of basal ganglia	1.39E-03			ABCD2,DHCR7,ENO2,LPL,NDRG1,PDE1B,RARB	7
Connective Tissue Development and Function, Tissue Morphology	mass of white adipose tissue	1.40E-03			LEP,PLIN1,UCHL3	3
Cardiovascular Disease, Developmental Disorder, Hereditary Disorder, Organismal Injury and Abnormalities, Respiratory Disease	persistent truncus arteriosus	1.40E-03			RARB,TBX1,VEGFA	3
Nucleic Acid Metabolism, Small Molecule Biochemistry	metabolism of purine nucleotide	1.56E-03			GPD1,PDE1B,PDE2A,VEGFA	4
Tissue Morphology	abnormal morphology of nephrogenic zone	1.57E-03			RARB,VEGFA	2
Cellular Compromise	calcification of cells	1.57E-03			BMP2,LEP	2
Cellular Development, Cellular Growth and Proliferation	cell proliferation of bone cancer cell lines	1.57E-03			FGF1,HSD11B1	2
Cardiovascular System Development and Function, Cell Morphology, Organ Development, Organ Morphology, Skeletal and Muscular System Development and Function	contractility of ventricular myocytes	1.57E-03			LEP,NRG1	2
Cardiovascular System Development and Function, Organismal Injury and Abnormalities, Tissue Morphology	formation of retroesophageal right subclavian artery	1.57E-03			TBX1,VEGFA	2
Developmental Disorder, Endocrine System Disorders, Organismal Injury and Abnormalities, Reproductive System Disease	hypogonadism	1.57E-03			LEP,LIF	2
Embryonic Development, Organ Development, Organ Morphology, Organismal Development, Skeletal and Muscular System Development and Function, Tissue Development	morphogenesis of muscle organ	1.57E-03			LIF,TBX1	2
Embryonic Development, Organ Development, Organ Morphology, Organismal Development, Tissue Development, Visual System Development and Function	persistence of hyaloid capillary system	1.57E-03			RARB,VEGFA	2
Cardiovascular System Development and Function, Organ Morphology	systole of left ventricle	1.57E-03			LPL,VEGFA	2
Tissue Morphology	remodeling of blood vessel	1.64E-03			LIF,SERPINE1,TBX1,VEGFA	4
Cellular Development, Cellular Growth and Proliferation, Embryonic Development, Organismal Development, Tissue Morphology	quantity of trophoblast cells	1.66E-03			LEP,LIF,PRDM1	3
Cellular Development, Cellular Growth and Proliferation, Hematological System Development and Function	cell proliferation of leukocyte cell lines	1.68E-03			BMP2,FGF1,LEP,LIF,NRG1,VEGFA	6
Cancer, Dermatological Diseases and Conditions, Organismal Injury and Abnormalities	papilloma	1.74E-03			BIRC5,FABP5,NDRG2,TNNT3,VEGFA	5
Reproductive System Development and Function	maturation of reproductive tract	1.81E-03			CCNB1,LEP,TRIP13	3
Cardiovascular System Development and Function, Tissue Morphology	morphology of blood vessel	1.92E-03			BMP2,CRYAB,LIF,LPL,PRDM1,RARB,TBX1,VEGFA	8
Cardiovascular System Development and Function, Embryonic Development, Tissue Morphology	abnormal morphology of sixth branchial arch artery	1.95E-03			RARB,VEGFA	2
Neurological Disease	advanced stage amyotrophic lateral sclerosis	1.95E-03			CD36,LPL	2
Embryonic Development, Organ Development, Organismal Development, Tissue Development, Visual System Development and Function	development of choroid	1.95E-03			RARB,SERPINE1	2
Cellular Movement	transmigration of tumor cell lines	1.95E-03			SERPINE1,VEGFA	2
Developmental Disorder, Organismal Injury and Abnormalities, Renal and Urological Disease	hypertrophy of kidney	1.96E-03			HSD11B1,RARB,VEGFA	3
Organ Morphology, Renal and Urological System Development and Function	quantity of renal glomerulus	1.96E-03			STC1,VEGFA,WNT11	3
Organismal Development	abnormal morphology of abdomen	2.33E-03			ABCD2,CA9,CD36,CFI,DCHS1,DHCR7,HSD11B1,IGFBP3,LIF,LPL,PLIN1,PTTG1,RARB,SERPINE1,SLC19A3,VEGFA,WNT11	17
Cancer, Organismal Injury and Abnormalities	angiogenesis of malignant tumor	2.38E-03			GLI1,WISP1	2
Cardiovascular Disease, Developmental Disorder	hypoplasia of artery	2.38E-03			TBX1,VEGFA	2
Cancer, Dermatological Diseases and Conditions, Organismal Injury and Abnormalities	malignant cutaneous melanoma cancer	2.38E-03			BIRC5,WISP1	2
Reproductive System Development and Function	morphology of reproductive system	2.43E-03			CIDEC,GLI1,HSD11B1,LEP,LIF,LIPE,NRG1,PRDM1,PTTG1,RARB,SERPINE1,STC1	12
Cellular Development, Cellular Growth and Proliferation	arrest in proliferation of tumor cell lines	2.45E-03			FGF1,LIF,RARB	3
Cellular Development, Cellular Growth and Proliferation	cell proliferation of brain cancer cell lines	2.45E-03			NDRG1,NDRG2,SSTR1	3
Embryonic Development, Organ Development, Organismal Development, Skeletal and Muscular System Development and Function, Tissue Development	morphogenesis of muscle	2.45E-03			BMP2,LIF,TBX1	3
Cancer, Organismal Injury and Abnormalities, Tumor Morphology	volume of tumor	2.45E-03			CA9,GLI1,VEGFA	3
Cellular Development, Embryonic Development, Organismal Development, Tissue Development	differentiation of mesenchymal cells	2.63E-03			BMP2,CYTL1,LIF	3
Cardiovascular System Development and Function, Embryonic Development, Organismal Development, Tissue Development	morphogenesis of outflow tract	2.63E-03			TBX1,VEGFA,WNT11	3
Lipid Metabolism, Molecular Transport, Small Molecule Biochemistry	abnormal quantity of triacylglycerol	2.84E-03			CD36,LIPE	2
Gene Expression	binding of STAT binding site	2.84E-03			LEP,LIF	2
Lipid Metabolism, Molecular Transport, Nucleic Acid Metabolism, Small Molecule Biochemistry	concentration of malonyl-coenzyme A	2.84E-03			ACACB,LEP	2
Cell Cycle, Reproductive System Development and Function	meiosis I of female germ cells	2.84E-03			CDC20,TRIP13	2
Nervous System Development and Function	neurological function	2.84E-03			CRYAB,VEGFA	2
Lipid Metabolism, Molecular Transport, Small Molecule Biochemistry	quantity of monounsaturated fatty acids	2.84E-03			FABP4,LEP	2
Protein Synthesis	quantity of vldl triglyceride in blood	2.84E-03			CD36,LPL	2
Cardiovascular System Development and Function	morphology of cardiovascular system	2.87E-03			ACACB,BMP2,CD36,CRYAB,DCHS1,LIF,LPL,PRDM1,RARB,SERPINE1,TBX1,VEGFA,VWF	13
Hereditary Disorder, Neurological Disease, Organismal Injury and Abnormalities, Psychological Disorders, Skeletal and Muscular Disorders	Huntington's Disease	2.99E-03			DHCR7,ENO2,LPL,NDRG1,PDE1B,RARB	6
Tissue Development	maturation of connective tissue	3.02E-03			BIRC5,BMP2,WNT11	3
Cell Morphology, Nervous System Development and Function	morphology of astrocytes	3.02E-03			ABCD2,LEP,LIF	3
Organismal Development	morphology of head	3.02E-03			ABCD2,AQP3,DCHS1,DHCR7,EFNA5,FAIM2,FGF1,GLI1,HSD11B1,LIF,RARB,SSTR1,TBX1,TECTA,UCHL3,ULK4,VEGFA	17
Embryonic Development, Organismal Development	morphogenesis of embryo	3.06E-03			BMP2,DCHS1,RARB,RNF165,TBX1,VEGFA,WNT11	7
Cardiovascular System Development and Function, Embryonic Development, Organ Development, Organismal Development, Tissue Development	formation of heart ventricle	3.07E-03			BMP2,PDE2A,PRDM1,WNT11	4
Neurological Disease	Movement Disorders	3.13E-03			ABCD2,DHCR7,ENO2,GLI1,LIF,LPL,NDRG1,PDE1B,RARB,SERPINE1,VEGFA	11
Metabolic Disease	abnormal activity of enzyme	3.20E-03			HSD11B1,IGFBP3,LIPE,SERPINE1	4
Connective Tissue Development and Function, Organ Morphology, Organismal Development, Respiratory System Development and Function, Skeletal and Muscular System Development and Function, Tissue Morphology	abnormal morphology of cricoid cartilage	3.34E-03			RARB,TBX1	2
Cell Death and Survival, Connective Tissue Disorders	cell death of adipocytes	3.34E-03			LEP,LIPE	2
Connective Tissue Development and Function, Tissue Morphology	mass of mesenteric fat	3.34E-03			CIDEC,PLIN1	2
Cell-To-Cell Signaling and Interaction, Small Molecule Biochemistry	metabolism of 5-hydroxytryptamine	3.34E-03			LEP,PDE1B	2
Cell Signaling	retinoic acid receptor signaling	3.34E-03			RARB,TBX1	2
Cell Death and Survival, Cellular Development, Cellular Function and Maintenance, Embryonic Development, Organismal Development	self-renewal of embryonic cells	3.34E-03			GLI1,LIF	2
Lipid Metabolism, Molecular Transport, Small Molecule Biochemistry	accumulation of cholesterol	3.44E-03			ACAT2,FABP4,LEP	3
Embryonic Development, Organ Development, Organismal Development, Renal and Urological System Development and Function, Tissue Development	branching morphogenesis of metanephric bud	3.44E-03			DCHS1,RARB,WNT11	3
Cardiovascular Disease	occlusion of aorta	3.44E-03			ACAT2,LEP,LPL	3
Carbohydrate Metabolism	gluconeogenesis	3.46E-03			CD36,ENO2,GPD1,LEP	4
Connective Tissue Development and Function, Renal and Urological System Development and Function, Reproductive System Development and Function, Tissue Morphology	mass of epigonadal fat pad	3.66E-03			AQP7,CIDEC,LIF	3
Organismal Development	abnormal morphology of body cavity	3.73E-03			ACACB,BMP2,CA9,CD36,CFI,DCHS1,DHCR7,GLI1,HSD11B1,IGFBP3,LIF,LPL,PLIN1,PTTG1,RARB,SERPINE1,SLC19A3,TBX1,VEGFA,WNT11	20
Cardiovascular System Development and Function, Organismal Development, Tissue Morphology	abnormal morphology of discontinuous aortic arch	3.88E-03			TBX1,VEGFA	2
Organismal Injury and Abnormalities, Reproductive System Disease	endometriosis	3.88E-03			PTTG1,VEGFA	2
Lipid Metabolism, Molecular Transport, Small Molecule Biochemistry	quantity of polyunsaturated fatty acids	3.88E-03			CD36,LEP,LIF,LPL	4
Cancer, Cellular Development, Cellular Growth and Proliferation, Organismal Injury and Abnormalities, Tumor Morphology	proliferation of cancer cells	4.03E-03			APCDD1,BIRC5,IGFBP3,NRG1	4
Embryonic Development, Nervous System Development and Function, Organ Development, Organismal Development, Tissue Development	formation of telencephalon	4.10E-03			BMP2,EFNA5,RARB,TG,ULK4	5
Amino Acid Metabolism, Cell-To-Cell Signaling and Interaction, Molecular Transport, Small Molecule Biochemistry	release of L-glutamic acid	4.13E-03			FABP3,PDE2A,SSTR1	3
Gastrointestinal Disease, Immunological Disease, Ophthalmic Disease, Organismal Injury and Abnormalities	Sjogren's syndrome	4.38E-03			LEP,LIF,VEGFA	3
Cardiovascular System Development and Function, Tissue Morphology	abnormal morphology of capillary vessel	4.38E-03			LIF,LPL,VEGFA	3
Organismal Functions	metabolism of mammalia	4.38E-03			LEP,LIPE,PLIN1	3
Cell-To-Cell Signaling and Interaction, Cell-mediated Immune Response, Cellular Movement, Hematological System Development and Function, Immune Cell Trafficking	recruitment of T lymphocytes	4.38E-03			CCL28,FABP5,LEP	3
Gastrointestinal Disease	abnormal absorption of food	4.46E-03			CD36,SLC19A3	2
Auditory and Vestibular System Development and Function, Connective Tissue Development and Function, Organ Morphology, Organismal Development, Skeletal and Muscular System Development and Function, Tissue Development	abnormal morphology of incus	4.46E-03			RARB,TBX1	2
Cell Morphology, Cellular Assembly and Organization, DNA Replication, Recombination, and Repair	abnormal morphology of mitotic spindle	4.46E-03			AURKA,PTTG1	2
Embryonic Development, Organismal Development, Skeletal and Muscular System Development and Function	development of leg	4.46E-03			GLI1,VEGFA	2
Cardiovascular Disease	fatty lesion	4.46E-03			LIPE,LPL	2
Cell Cycle	formation of mitotic spindle	4.46E-03			AURKA,BIRC5	2
Cellular Assembly and Organization, Cellular Function and Maintenance	organization of mitotic spindle	4.46E-03			AURKA,TPX2	2
Developmental Disorder, Skeletal and Muscular Disorders	congenital anomaly of musculoskeletal system	4.54E-03			DHCR7,EFNA5,FGF1,HSD11B1,LPL,PDK4,PRDM1,TBX1,VEGFA	9
Cancer, Organismal Injury and Abnormalities	embryonal tumor	4.63E-03			AURKA,GLI1,VEGFA	3
Renal and Urological System Development and Function	osmolality of urine	4.63E-03			AQP3,AQP7,LEP	3
Connective Tissue Disorders, Developmental Disorder, Gastrointestinal Disease, Organismal Development, Skeletal and Muscular Disorders	cleft palate syndrome	4.66E-03			DHCR7,EFNA5,TBX1,VEGFA	4
Organismal Development	abnormal morphology of head	4.67E-03			ABCD2,AQP3,DCHS1,DHCR7,EFNA5,FGF1,GLI1,HSD11B1,LIF,RARB,SSTR1,TBX1,TECTA,UCHL3,ULK4,VEGFA	16
Lipid Metabolism, Molecular Transport, Small Molecule Biochemistry	abnormal quantity of lipid	4.81E-03			CD36,HSD11B1,LIPE,LPL,PLIN1	5
Lipid Metabolism, Molecular Transport, Small Molecule Biochemistry	efflux of cholesterol	4.90E-03			CD36,FABP4,LIPE	3
Cellular Development, Connective Tissue Development and Function, Skeletal and Muscular System Development and Function, Tissue Development	differentiation of osteoclasts	5.06E-03			BMP2,LIF,PDK4,PILRB,WISP1	5
Cardiovascular Disease	abnormal conduction by cardiac conduction system	5.07E-03			GJD3,VEGFA	2
Lipid Metabolism, Molecular Transport, Small Molecule Biochemistry	accumulation of cholesterol ester	5.07E-03			ACAT2,FABP4	2
Neurological Disease, Organismal Injury and Abnormalities	edema of brain	5.07E-03			SERPINE1,VEGFA	2
Organ Development, Organ Morphology, Skeletal and Muscular System Development and Function	mass of quadriceps femoris	5.07E-03			HSD11B1,IGFBP3	2
Tissue Development	mineralization of extracellular matrix	5.07E-03			BMP2,VWF	2
Auditory Disease, Inflammatory Disease	otitis media	5.07E-03			TBX1,ULK4	2
Cardiovascular System Development and Function, Organismal Development, Tissue Morphology	outgrowth of blood vessel	5.07E-03			SERPINE1,VEGFA	2
Connective Tissue Development and Function, Hematological System Development and Function, Hematopoiesis, Organismal Development, Tissue Morphology	quantity of colony-forming erythroid cells	5.07E-03			BIRC5,VEGFA	2
Molecular Transport	transport of water	5.07E-03			AQP3,AQP7	2
Amino Acid Metabolism, Drug Metabolism, Endocrine System Development and Function, Molecular Transport, Small Molecule Biochemistry	concentration of levothyroxine	5.17E-03			FGF1,LEP,VEGFA	3
Tissue Development	homeostasis of tissue	5.18E-03			CIDEC,LBP,PDK4,VEGFA	4
Cardiovascular System Development and Function, Tissue Morphology	abnormal morphology of artery	5.19E-03			BMP2,PRDM1,RARB,TBX1,VEGFA	5
Cardiovascular System Development and Function	morphogenesis of cardiovascular system	5.28E-03			BMP2,DCHS1,PRDM1,TBX1,VEGFA,WNT11	6
Cardiovascular System Development and Function, Embryonic Development, Organ Development, Organ Morphology, Organismal Development, Tissue Development	morphogenesis of heart	5.32E-03			BMP2,DCHS1,TBX1,VEGFA,WNT11	5
Cardiovascular System Development and Function, Tissue Morphology	abnormal morphology of blood vessel	5.39E-03			BMP2,LIF,LPL,PRDM1,RARB,TBX1,VEGFA	7
Nervous System Development and Function	abnormal morphology of nervous system	5.45E-03			ABCD2,EFNA5,FGF1,FRMPD4,GLI1,HSD11B1,LIF,PLXNC1,RARB,SSTR1,TBX1,UCHL3,ULK4,VEGFA	14
Cancer, Organismal Injury and Abnormalities	metastatic solid tumor	5.46E-03			BIRC5,NDRG1,SERPINE1	3
Cardiovascular System Development and Function, Organismal Development, Visual System Development and Function	neovascularization of eye	5.54E-03			IGFBP3,LEP,LIF,VEGFA	4
Auditory and Vestibular System Development and Function, Connective Tissue Development and Function, Organ Morphology, Organismal Development, Skeletal and Muscular System Development and Function, Tissue Development	abnormal morphology of stapes	5.72E-03			RARB,TBX1	2
Connective Tissue Development and Function, Organ Morphology, Organismal Development, Respiratory System Development and Function, Skeletal and Muscular System Development and Function, Tissue Morphology	abnormal morphology of thyroid cartilage	5.72E-03			RARB,TBX1	2
Cell Signaling, DNA Replication, Recombination, and Repair, Nucleic Acid Metabolism, Small Molecule Biochemistry	catabolism of cyclic AMP	5.72E-03			PDE1B,PDE2A	2
Organismal Injury and Abnormalities	formation of nodule	5.72E-03			BMP2,VEGFA	2
Connective Tissue Development and Function, Tissue Morphology	mass of brown adipose tissue	5.72E-03			LEP,PLIN1	2
Cell Cycle, Reproductive System Development and Function	meiosis of female germ cells	5.75E-03			AURKA,CDC20,TRIP13	3
Respiratory System Development and Function	respiratory quotient	5.75E-03			ACACB,CIDEC,LEP	3
Embryonic Development, Organ Development, Organismal Development, Tissue Development	development of sensory organ	5.77E-03			BMP2,CRYAB,CYTL1,FGF1,PRDM1,RARB,SERPINE1,SSTR1,TBX1,UCHL3,VEGFA	11
Cell Cycle	aneuploidy	6.05E-03			AURKA,CDC20,PTTG1	3
Cancer, Cardiovascular System Development and Function, Organismal Injury and Abnormalities, Tumor Morphology	vascularization of tumor	6.05E-03			CRYAB,SERPINE1,VEGFA	3
Cellular Development	epithelial-mesenchymal transition	6.12E-03			BMP2,FGF1,WISP1,WNT11	4
Cell Death and Survival, Skeletal and Muscular Disorders	apoptosis of muscle cell lines	6.36E-03			BMP2,CRYAB,VEGFA	3
Organ Morphology, Reproductive System Development and Function	morphology of testis	6.37E-03			HSD11B1,LEP,LIPE,NRG1,PTTG1,SERPINE1,STC1	7
Cell-To-Cell Signaling and Interaction	activation of peritoneal cavity cell	6.41E-03			HSD11B1,LEP	2
Cardiovascular System Development and Function, Cell Cycle, Skeletal and Muscular System Development and Function	cell cycle progression of cardiomyocytes	6.41E-03			BIRC5,FGF1	2
Cellular Development, Cellular Growth and Proliferation, Embryonic Development	development of embryonic cell lines	6.41E-03			BMP2,VEGFA	2
Cellular Development, Cellular Growth and Proliferation, Connective Tissue Development and Function	development of fibroblast cell lines	6.41E-03			BMP2,SERPINE1	2
Connective Tissue Disorders, Inflammatory Response, Tissue Development	inflammation of adipose tissue	6.41E-03			LEP,VEGFA	2
Cell Cycle	mitogenesis of tumor cell lines	6.41E-03			FGF1,IGFBP3	2
Cellular Function and Maintenance, Molecular Transport, Small Molecule Biochemistry	quantity of phosphate	6.41E-03			LEP,STC1	2
Lipid Metabolism, Molecular Transport, Small Molecule Biochemistry	secretion of cholesterol	6.41E-03			ACAT2,LEP	2
Endocrine System Development and Function, Lipid Metabolism, Molecular Transport, Small Molecule Biochemistry	secretion of corticosterone	6.41E-03			HSD11B1,LEP	2
Lipid Metabolism, Molecular Transport, Small Molecule Biochemistry	secretion of triacylglycerol	6.41E-03			CD36,HSD11B1	2
Cancer, Gastrointestinal Disease, Organismal Injury and Abnormalities, Tumor Morphology	size of digestive organ tumor	6.41E-03			GLI1,LEP	2
Tissue Development	tubulation of epithelial tissue	6.41E-03			NRG1,VEGFA	2
Hematological Disease, Metabolic Disease	dyslipidemia	6.68E-03			HSD11B1,LEP,LPL	3
Cell Cycle	G1/S phase transition of pituitary cancer cell lines	6.73E-03			LIF	1
Cardiovascular System Development and Function, Tissue Morphology	abnormal morphology of vitelline vein	6.73E-03			VEGFA	1
Carbohydrate Metabolism, Molecular Transport, Small Molecule Biochemistry	abnormal quantity of glycerol	6.73E-03			PDK4	1
Auditory and Vestibular System Development and Function, Organ Morphology, Organismal Development	abnormal shape of ear	6.73E-03			TBX1	1
Carbohydrate Metabolism, Molecular Transport, Small Molecule Biochemistry	absorption of D-fructose	6.73E-03			SLC2A5	1
Cellular Assembly and Organization	accumulation of caveolae-derived endocytic vesicles	6.73E-03			VEGFA	1
Carbohydrate Metabolism, Small Molecule Biochemistry	accumulation of glycerol	6.73E-03			AQP7	1
Cell-To-Cell Signaling and Interaction, Nervous System Development and Function	activation of superior cervical ganglion neurons	6.73E-03			SYBU	1
Cell-To-Cell Signaling and Interaction, Nervous System Development and Function	activation of vagus nerve	6.73E-03			LEP	1
Cell-To-Cell Signaling and Interaction, Digestive System Development and Function	aggregation of intestinal cell lines	6.73E-03			WNT11	1
Cardiovascular System Development and Function, Cellular Development, Cellular Growth and Proliferation, Embryonic Development, Organismal Development	angiogenesis of embryonic stem cell lines	6.73E-03			VEGFA	1
Cardiovascular System Development and Function, Organismal Development, Organismal Injury and Abnormalities	angiogenesis of granuloma	6.73E-03			VEGFA	1
Cancer, Organismal Injury and Abnormalities	angiogenesis of harderian gland tumor	6.73E-03			NRG1	1
Organismal Injury and Abnormalities	angiogenesis of ulcer	6.73E-03			VEGFA	1
Cell Death and Survival, Embryonic Development, Organismal Injury and Abnormalities	anoikis of embryonic cell lines	6.73E-03			BIRC5	1
Cell Death and Survival, Hematological Disease, Immunological Disease	apoptosis of basophils	6.73E-03			TFR2	1
Cell Death and Survival	apoptosis of eye cell lines	6.73E-03			CRYAB	1
Cell Death and Survival	apoptosis of orthochromic normoblasts	6.73E-03			TFR2	1
Skeletal and Muscular System Development and Function, Tissue Morphology	area of osteoid	6.73E-03			LIF	1
Nervous System Development and Function, Organ Morphology, Organismal Development	area of primary somatosensory cortex	6.73E-03			EFNA5	1
Cell Cycle	arrest in G2/M phase of cardiomyocytes	6.73E-03			BIRC5	1
Cellular Development, Cellular Growth and Proliferation	arrest in growth of embryonic cancer cell lines	6.73E-03			RARB	1
Embryonic Development, Endocrine System Development and Function, Organ Development, Organismal Development, Reproductive System Development and Function	arrest in maturation of pituitary gland	6.73E-03			LIF	1
Cardiovascular System Development and Function	beta-adrenergic response of heart	6.73E-03			VEGFA	1
Energy Production, Lipid Metabolism, Small Molecule Biochemistry	beta-oxidation of 22:6(n-3) fatty acids	6.73E-03			ABCD2	1
Connective Tissue Development and Function, Skeletal and Muscular System Development and Function	bone mineral density of trabecula	6.73E-03			LEP	1
Cellular Assembly and Organization, DNA Replication, Recombination, and Repair	bridging of chromosomes	6.73E-03			CDC20	1
Cellular Compromise	calcification of vascular smooth muscle cells	6.73E-03			LEP	1
Cardiovascular System Development and Function, Embryonic Development, Organ Development, Organismal Development, Tissue Development	cardiogenesis of embryo	6.73E-03			WNT11	1
Lipid Metabolism, Small Molecule Biochemistry	catabolism of diacylglycerol	6.73E-03			LIPE	1
Endocrine System Development and Function, Lipid Metabolism, Small Molecule Biochemistry, Vitamin and Mineral Metabolism	catabolism of glucocorticoid	6.73E-03			HSD11B1	1
Cell Cycle	cell cycle progression of embryonic cancer cell lines	6.73E-03			RARB	1
Cell Cycle	cell division of centromeres	6.73E-03			PTTG1	1
Cell Morphology	cellularity of alveolar fluid	6.73E-03			LIF	1
Cellular Movement, Hematological System Development and Function, Humoral Immune Response, Immune Cell Trafficking, Inflammatory Response	chemotaxis of plasma cells	6.73E-03			CCL28	1
Embryonic Development	circulation of embryonic tissue	6.73E-03			VEGFA	1
Cell Death and Survival, Cellular Function and Maintenance	clearance of Plasmodium	6.73E-03			CD36	1
Antimicrobial Response	clearance of Vesicular stomatitis Indiana virus	6.73E-03			IFIH1	1
Cellular Assembly and Organization	clustering of lipid droplets	6.73E-03			PLIN1	1
Cellular Growth and Proliferation, Visual System Development and Function	colony formation of RPE cells	6.73E-03			VEGFA	1
Hematological System Development and Function	conductance of vascular tissue	6.73E-03			VEGFA	1
Cellular Growth and Proliferation	cytostasis of squamous cell carcinoma cell lines	6.73E-03			RARB	1
Embryonic Development, Tissue Morphology	deformation of floor plate	6.73E-03			GLI1	1
Cell Death and Survival, Cellular Compromise, Neurological Disease, Organismal Injury and Abnormalities, Tissue Morphology	degeneration of dorsal root ganglion cells	6.73E-03			ABCD2	1
Cellular Development, Cellular Growth and Proliferation	delay in expansion of melanoma cell lines	6.73E-03			VEGFA	1
Cell Cycle	delay in initiation of anaphase of fibroblast cell lines	6.73E-03			CDC20	1
Cell Death and Survival, Cellular Function and Maintenance	delay in initiation of clearance of pneumocytes	6.73E-03			CD36	1
Cellular Development	delay in initiation of differentiation of bone marrow cell lines	6.73E-03			CENPF	1
Cellular Development	delay in initiation of differentiation of stromal cell lines	6.73E-03			CENPF	1
Cardiovascular Disease, Hematological Disease	delay in thrombosis of carotid artery	6.73E-03			SERPINE1	1
Neurological Disease	demyelination of anterior horn of the spinal cord	6.73E-03			LIF	1
Nervous System Development and Function, Tissue Morphology	density of Purkinje cells	6.73E-03			FAIM2	1
Cancer, Organismal Injury and Abnormalities	density of melanoma	6.73E-03			BIRC5	1
Cell-To-Cell Signaling and Interaction, Embryonic Development, Organismal Injury and Abnormalities	detachment of embryonic cell lines	6.73E-03			IGFBP3	1
Cell-To-Cell Signaling and Interaction	detachment of endothelial cells	6.73E-03			VEGFA	1
Cardiovascular System Development and Function, Embryonic Development, Organismal Development, Tissue Development	development of fourth pharyngeal arch artery	6.73E-03			TBX1	1
Connective Tissue Development and Function, Skeletal and Muscular System Development and Function, Tissue Development	development of ossification zone	6.73E-03			VEGFA	1
Embryonic Development, Organismal Development, Tissue Development	development of vestibulocochlear nerve primordium	6.73E-03			TBX1	1
Cellular Movement	dispersion of bladder cancer cell lines	6.73E-03			FGF1	1
Cardiovascular Disease, Organismal Injury and Abnormalities	dysfunction of endothelial barrier	6.73E-03			LEP	1
Cardiovascular Disease, Organismal Injury and Abnormalities, Skeletal and Muscular Disorders	dysfunction of myocardium	6.73E-03			LEP	1
Connective Tissue Disorders, Developmental Disorder, Skeletal and Muscular Disorders	dysplasia of knee joint	6.73E-03			VEGFA	1
Nervous System Development and Function	enlargement of dorsal root ganglion	6.73E-03			NRG1	1
Nervous System Development and Function	enlargement of nerve root	6.73E-03			NRG1	1
Categories	Diseases or Functions Annotation	p-Value	Predicted Activation State	Activation z-score	Molecules	# Molecules

## Sheet: BPS Day 4 Disease and Functions
Categories	Diseases or Functions Annotation	p-Value	Predicted Activation State	Activation z-score	Molecules	# Molecules
Connective Tissue Development and Function, Tissue Morphology	quantity of adipose tissue	1.55E-13	Increased	2.975	ACACB,ADIPOQ,AGT,APOE,CIDEC,KLB,LGALS12,LIPE,MLXIPL,PCK1,PLIN1,PRKAR2B,SCD	13
Lipid Metabolism, Molecular Transport, Small Molecule Biochemistry	concentration of triacylglycerol	8.33E-13	Increased	2.152	ACACB,ADIPOQ,AGT,APOE,CIDEC,FABP4,KLB,LGALS12,LIPE,PCK1,PRKAR2B,SCD,THRSP	13
Lipid Metabolism, Molecular Transport, Small Molecule Biochemistry	concentration of lipid	1.17E-11	Increased	2.125	ACACB,ADIPOQ,AGT,APOE,CIDEC,FABP4,KLB,LGALS12,LIPE,MLXIPL,PCK1,PLIN1,PRKAR2B,SCD,SRGAP3,THRSP,TSHR	17
Connective Tissue Development and Function, Tissue Morphology	quantity of white adipose tissue	3.70E-09	Increased	2.425	APOE,CIDEC,MLXIPL,PCK1,PLIN1,PRKAR2B,SCD	7
Nutritional Disease	obesity	1.35E-08	Increased	2.372	ACACB,ADIPOQ,APOE,CIDEC,FABP4,LGALS12,LIPE,PLIN1,PRKAR2B,SCD	10
Connective Tissue Development and Function, Organ Morphology, Renal and Urological System Development and Function, Reproductive System Development and Function, Tissue Morphology	mass of epididymal fat	1.71E-07	Increased	2.236	AGT,LGALS12,MLXIPL,PCK1,PLIN1	5
Connective Tissue Development and Function, Tissue Morphology	mass of fat pad	3.53E-07	Increased	2.384	ADIPOQ,CIDEC,LGALS12,PCK1,PLIN1,SCD	6
Lipid Metabolism, Small Molecule Biochemistry	fatty acid metabolism	1.34E-06	Increased	2.428	ACACB,ADIPOQ,AGT,APOE,FABP4,LIPE,MLXIPL,PRKAR2B,SCD	9
Renal and Urological System Development and Function, Reproductive System Development and Function	mass of genitourinary system	1.78E-06	Increased	2.658	AGT,APOE,CIDEC,LGALS12,LIPE,MLXIPL,PCK1,PLIN1	8
Organ Morphology, Renal and Urological System Development and Function, Reproductive System Development and Function	mass of testis	1.69E-05	Increased	2.414	AGT,LGALS12,LIPE,MLXIPL,PCK1,PLIN1	6
Organismal Development	size of body	2.80E-04	Increased	2.594	ACACB,ADIPOQ,AGT,APOE,FABP4,KLB,MESP2,PCK1,PRKAR2B,TSHR	10
Organismal Functions	energy expenditure	3.98E-08	Decreased	-2.414	ACACB,ADIPOQ,CIDEC,KLB,LGALS12,PRKAR2B,SCD	7
Energy Production	consumption of oxygen	6.50E-07	Decreased	-2.425	ACACB,ADIPOQ,CIDEC,LGALS12,PLIN1,SCD	6
Endocrine System Disorders, Hematological Disease, Metabolic Disease	hypoglycemia	1.27E-04	Decreased	-2.000	ACACB,FABP4,GPD1,PCK1	4
