# Supplementary material for: Bisphenol A and Bisphenol S Induce Distinct Transcriptional Profiles in Differentiating Human Primary Preadipocytes
Source: PLoS One. 2016 Sep 29;11(9):e0163318. doi: 10.1371/journal.pone.0163318 (PMC5042406; doi:10.1371/journal.pone.0163318)
Supplement: S9 Table — Biological Diseases and function identified by IPA on day 2 and day 4 following treatment with DEX (p<0.05). (XLS) [file pone.0163318.s009.xls]

## Sheet: DEX Day 2 Disease and Functions
Categories	Diseases or Functions Annotation	p-Value	Predicted Activation State	Activation z-score	Molecules	# Molecules
Developmental Disorder	Hypoplasia	5.07E-10	Increased	2.657	ABL1,ACVR2B,ACVRL1,AHR,ALDH1A2,APOE,AR,ARHGAP6,ARHGDIB,ARRB1,ATF4,BACH2,BCL2,BCL3,BCL6,BMP4,BRCA2,CACNA2D2,CDH11,CDKN1C,CDT1,CHST3,COL2A1,CYP19A1,DACT1,DLX3,DLX5,EDN1,EDNRA,EGR2,ERN1,FADS2,FAM20A,FANCC,FES,FGF2,FGF9,FIGF,FRAS1,GAS1,GATA6,GFRA1,GJA1,HAS2,HBEGF,HES1,HGF,HOXA3,HOXB3,HOXC4,HOXC5,IFT88,IGF1,IGF1R,IGF2,IL15RA,IL7,ITGA6,LBH,LGR4,LIF,MAPK7,MBOAT7,MBTD1,MEF2C,MKX,MMP14,MMP16,MN1,NEDD9,NFA…	118
Developmental Disorder	dysgenesis	2.59E-11	Increased	2.430	ABL1,ACVR2B,ACVRL1,AGT,AGTR1,AHR,AKR1C1/AKR1C2,ALDH1A2,APOE,AR,ARHGAP6,ARHGDIB,ARRB1,ATF4,BACH2,BCL2,BCL3,BCL6,BMP4,BRCA2,CACNA2D2,CBX2,CDH11,CDKN1C,CDT1,CHST3,COL2A1,COX7B,CYP19A1,DACT1,DLX3,DLX5,EDN1,EDNRA,EGR2,ERN1,FADS2,FAM20A,FANCC,FES,FGF2,FGF9,FIGF,FRAS1,GAS1,GATA6,GFRA1,GJA1,HAS2,HBEGF,HES1,HGF,HMOX1,HOXA3,HOXB3,HOXC4,HOXC5,HSD17B4,IFT88,IGF1,IGF1R,IGF2,IL15RA,IL7,ITGA6,KLF4,LBH,LGR4,LIF,…	129
Neurological Disease	dyskinesia	5.20E-19	Increased	2.414	ABCD2,ACTB,ACTN3,ADCY2,ADCY7,ADRA1B,ADRA2A,ADRA2B,ADRA2C,AIFM1,ALDH6A1,ANKRD11,APLP1,APOD,APOE,AQP1,ARHGAP32,ATP6V1B2,BCL2,BCL2L1,BCL6,BCL7A,BDNF,BHLHE40,C7,CAMK4,CAV1,CDH2,CDKN1C,CFLAR,CHN1,CKB,CNR1,CORO2B,COX7B,CREB3L1,CRYAB,CSRP2,CX3CL1,CYFIP2,DAAM2,DBP,DDIT3,DPYSL3,DYNC1I1,EGR2,ENO2,ENPP5,EPHB2,EPHB4,ETFB,FAM107A,FGF2,FLRT2,FOS,FOXP1,GABRA5,GABRE,GAPDH,GDNF,GJA1,GNAO1,GPAM,GPD1,GRIK2,GRIN2D,H…	167
Energy Production, Lipid Metabolism, Small Molecule Biochemistry	oxidation of lipid	3.20E-09	Increased	2.393	AADAC,ABCC9,ABCD2,ACACB,ACADS,ACSL1,ACSL5,ADIPOQ,AKR1C1/AKR1C2,AKR1C3,ALDH1A1,ALDH1A2,APOE,BCL2,C1QTNF1,CAT,CD36,CYP19A1,EHHADH,ESRRA,FABP3,FABP4,FASN,FITM2,FOXO1,G0S2,GPAM,HADH,HIF1A,HSD11B1,HSD17B4,HSD17B6,IGF1R,IL6,IRS2,LEP,LIPE,LPIN1,LPL,MLXIPL,NR4A1,PDK4,PHYH,PLIN1,PNPLA2,PPARG,PPARGC1A,PPARGC1B,PRKAG2,PTGS2,SAT1,SERPINF1,SESN2,SLC2A4,SLCO2A1,TGFB1,VDR	57
Lipid Metabolism, Small Molecule Biochemistry	metabolism of triacylglycerol	1.26E-10	Increased	2.331	ACSL1,ACSL5,ADIPOQ,ALDH1A1,APOB,APOE,CAT,CAV1,CD36,DBI,DGAT2,FASN,FITM2,FOXO1,GHR,GK,GPAM,GPAT2,HSD11B1,IL6,LEP,LIPC,LIPE,LPIN1,LPL,NR3C1,PEMT,PLIN1,PLIN2,PNPLA2,PNPLA3,PPARG,PRL,SERPINF1,TNXB	35
Energy Production, Lipid Metabolism, Small Molecule Biochemistry	oxidation of fatty acid	1.49E-10	Increased	2.305	AADAC,ABCC9,ABCD2,ACACB,ACADS,ACSL1,ACSL5,ADIPOQ,APOE,BCL2,C1QTNF1,CD36,CYP19A1,EHHADH,ESRRA,FABP3,FABP4,FASN,FITM2,FOXO1,G0S2,GPAM,HADH,HIF1A,HSD11B1,HSD17B4,IGF1R,IL6,IRS2,LEP,LIPE,LPIN1,LPL,MLXIPL,NR4A1,PDK4,PHYH,PLIN1,PNPLA2,PPARG,PPARGC1A,PPARGC1B,PRKAG2,PTGS2,SAT1,SERPINF1,SESN2,SLC2A4,SLCO2A1,TGFB1,VDR	51
Molecular Transport	secretion of molecule	1.55E-10	Increased	2.160	ABCC2,ACADS,ACAT2,ADIPOQ,ADORA1,ADORA2B,ADRA2A,ADRA2B,ADRA2C,AGT,AGTR1,ANGPT1,ANGPT2,ANXA6,APOB,APOE,AQP1,AQP7,ATP8B1,BCL2,BDKRB2,BDNF,BHLHE40,BMP4,BMP6,BRSK1,CA9,CACNB4,CADPS,CD14,CD36,CES1,CNR1,CPE,CREB3L1,CX3CL1,CXCL12,EDN1,EDNRA,ELOVL3,FABP4,FOXO1,FPR1,FZD4,GATA6,GDNF,GFRA1,GNPTAB,GPAM,GSN,HCLS1,HGF,HILPDA,HMOX1,HSD11B1,HTR2A,IGF1,IL11,IL6,KCNC3,KCNMB4,KRT8,LEP,LGR4,LIF,LIN7A,LIN7B,LRRC32,LTB…	128
Cardiovascular Disease, Organismal Injury and Abnormalities	acute coronary syndrome	3.60E-09	Increased	2.136	ABCC9,ACE2,ADIPOQ,ADORA1,ADORA2B,ADRA1B,ADRA2A,ADRA2B,ADRA2C,AGT,AGTR1,APOB,APOD,APOE,AR,C5,CD14,CD163,CD36,CD55,CNR1,COL3A1,CSF1,CXCL12,DPP4,DUSP6,EDN1,FABP3,FGF2,GABRA5,GABRE,GCLC,GDF15,HGF,HIF1A,HMOX1,IL1R1,IL6,KCNK3,LEP,LRP1,LRP8,NGF,NGFR,NOS3,NPR1,NR3C1,PDE3B,PLAT,POSTN,PPARG,PTGS2,REN,SERPINE1,SH2B3,THBD,TNFSF4,TUBA4A,TUBB3,TUBD1,VEGFA	61
Cell Death and Survival	regeneration of cells	2.72E-10	Decreased	-2.937	AGT,APOE,AR,BCL2,BDNF,CDKN1A,CLCF1,DDIT3,FGF2,GDNF,GJA1,HGF,HIF1A,IGF1,IGF1R,IGF2,IL11,IL6,IL6R,IL7,JAK2,LIF,MAPK8IP1,NEFH,NGF,NOG,PCSK2,PLAU,PTPRF,ROCK2,RTN4RL1,RTN4RL2,SCARF1,SERPINE2,SERPINF1,SFRP2,SGK1,ULK1	38
Cellular Development	differentiation of cells	5.48E-36	Decreased	-2.692	ABL1,ACVR2B,ACVRL1,ADAM22,ADAMTS9,ADAP1,ADGRF5,ADIPOQ,ADIRF,ADORA1,ADORA2B,ADRA2B,ADRA2C,AGT,AHR,AIFM1,AJUBA,AKR1C1/AKR1C2,AKR1C3,ALDH1A2,ALDH6A1,ALPL,AMOT,ANGPT1,ANGPT2,ANGPTL2,ANLN,ANPEP,ANXA6,APLN,APOE,AQP3,AR,ARHGAP26,ARHGAP32,ARHGAP33,ARHGEF3,ARID5A,ARRB1,ASPA,ASPM,ATF4,ATF5,ATP7A,ATXN1,AURKB,AXL,BACH2,BCL2,BCL2L1,BCL3,BCL6,BDKRB2,BDNF,BHLHE40,BIN1,BMP4,BMP6,BMPER,BNIP3,BRCA2,BRINP1,BRSK1,C1…	532
Cellular Development	branching of cells	3.80E-13	Decreased	-2.623	ABL1,ADAP1,AHR,ANGPT1,ANGPT2,ANGPTL2,APLN,APOE,ARHGAP32,ARHGAP33,ATXN1,BCL2,BDKRB2,BDNF,BMP4,CAMK4,CAV1,CCL2,CDH2,CDKN1A,CHN1,CNR1,CXCL12,CYP19A1,DAB2IP,DIAPH1,DPYSL3,DPYSL4,ECEL1,EFNB1,EIF4EBP1,EPHB1,EPHB2,EPHB3,EPHB4,EPS8,FAM107A,FGF2,FIGF,FOS,GDNF,GEM,HGF,IGF1,IL1R1,IL1RAP,IL6,ITPR1,ITSN1,KALRN,LEP,LOXL2,LRRC4,MAP1B,MAPK7,MT2A,MUSK,NEFH,NEFL,NEFM,NFATC4,NGF,NGFR,NRCAM,NRG1,NSG1,NTRK3,NUAK1,PAL…	99
Connective Tissue Development and Function, Skeletal and Muscular System Development and Function	bone mineral density	2.06E-11	Decreased	-2.620	ADIPOQ,ADORA2B,ALPL,APOE,ASPA,ATF4,BDKRB1,BDKRB2,CAMK4,CD14,CDO1,CNR1,COL2A1,CREB3L1,CSF1,CTSK,CYP19A1,CYP7B1,DKK1,EFEMP1,FGF2,FHL2,FOS,FOXO1,FRZB,GHR,IGF1,IGF2,IL6,INPP4B,JAK2,KLF10,LEP,LIF,LIPE,MFAP2,MMP14,MMP2,NAB1,NOG,NOS3,POSTN,PTH1R,RAMP2,RUNX2,SFRP1,SFRP2,SLC39A14,THBS2,TOB1,TRPS1,TSC22D3,VDR	53
Cellular Growth and Proliferation	formation of cells	5.21E-13	Decreased	-2.477	ABL1,ACRBP,ACTC1,ADAM12,ADAMTS2,ADIPOQ,ADRA1B,AHR,AMPH,ANGPTL4,ANLN,APOB,AR,ARHGDIB,ASB1,ASPM,ATF4,ATXN1,AURKA,AXL,B4GALT1,BCL2,BCL2L1,BCL6,BDNF,BIN1,BIRC5,BMP4,BRCA2,CACNA2D2,CACNB4,CAMK4,CCL11,CCL2,CCNA2,CD36,CD70,CDH11,CDKN1A,CFL2,CHL1,CIT,CLIP1,CSF1,CXCL12,CYP19A1,DAAM1,DDIAS,DHCR24,DIAPH2,DKK1,DLX5,DMD,EBF1,EDN1,EFNB1,EGFL7,EGR2,ENAH,ENPP2,EPHA2,ESPL1,FADS2,FAIM2,FANCC,FGF18,FGF2,FGF9,FHL2,F…	219
Cell Morphology, Cellular Assembly and Organization, Cellular Development, Cellular Function and Maintenance, Nervous System Development and Function, Tissue Development	branching of neurons	8.10E-12	Decreased	-2.356	ABL1,ADAP1,APOE,ARHGAP32,ARHGAP33,ATXN1,BDNF,CAMK4,CAV1,CDH2,CDKN1A,CHN1,CNR1,CXCL12,CYP19A1,DAB2IP,DIAPH1,DPYSL3,DPYSL4,ECEL1,EFNB1,EIF4EBP1,EPHB1,EPHB2,EPHB3,EPS8,FAM107A,FGF2,FOS,GDNF,HGF,IGF1,IL1R1,IL1RAP,IL6,ITPR1,ITSN1,KALRN,LEP,LRRC4,MAP1B,MT2A,MUSK,NEFH,NEFL,NEFM,NFATC4,NGF,NGFR,NRCAM,NRG1,NSG1,NTRK3,NUAK1,PALM,PLAT,PRKG1,PRSS12,PTGS2,PTPRF,RAC3,RELB,RIMS1,RIMS3,ROBO1,ROCK2,ROR1,SEMA3D,SE…	78
Embryonic Development, Organ Development, Organismal Development, Skeletal and Muscular System Development and Function, Tissue Development	formation of muscle	3.79E-16	Decreased	-2.346	ABL1,ACTC1,ADAM12,ADAMTS4,AHR,ALDH1A2,ANGPT1,AR,BDNF,BIN1,BMP4,CACNA2D2,CACNB4,CAV1,CCNA2,CDKN1A,CENPF,CFL2,COL11A1,CRYAB,CXCL12,DAAM1,DMD,DNM1,DUSP1,EDN1,EGLN1,ELN,EPHA2,ETV1,FGF2,FHL2,FHOD3,FLNC,FMNL2,FOXO1,GATA6,GJA1,GSN,HAS2,HBEGF,HDAC5,HGF,HIF1A,HSPB2,ID2,IGF1,IGF1R,IGF2,IL6,ITGA11,JAG1,JPH2,KCNH1,KLF10,KRT8,LAMA1,LAMB2,LDB3,LIF,MAP2K6,MAP3K5,MAPK7,MEF2C,MEOX2,MMP14,MMP2,MOV10L1,MRAS,MSC,MYL…	112
Skeletal and Muscular System Development and Function	quantity of bone	1.36E-09	Decreased	-2.290	ACVR2B,ADIPOQ,AHR,APOE,ATF4,BMPER,CAMK4,CAV1,CBX2,CCL2,CHSY1,COL1A1,COL2A1,CRY2,CSF1,CTSK,CYP19A1,DACT1,DKK1,EBF1,EGR2,FGF2,FOS,GAB2,HIVEP3,HOXC4,HOXC5,HSD11B1,IGF1,IL1R1,INPP4B,IRAK3,JAM2,JUNB,KLF10,KLF4,LEP,LIF,MFAP2,MMP14,MMP2,NOG,NOS3,NPR3,PCSK5,PDK4,PER1,PER2,POSTN,PPARG,PTH1R,PTPRE,RUNX2,SCMH1,SFRP1,SFRP2,SLC39A14,SMO,TMEM119,TOB1,TSC22D3,VDR,VEGFA,ZBTB16,ZNF521	65
Cellular Development, Cellular Growth and Proliferation, Organ Development, Skeletal and Muscular System Development and Function, Tissue Development	proliferation of muscle cells	2.99E-16	Decreased	-2.268	ABCC2,ACE2,ADIPOQ,AGT,AKR1B1,ALDH1A2,ANGPT2,APOD,APOE,BDNF,BIRC5,BMP4,CAV1,CCDC88A,CCL2,CDKN1A,CDKN1C,CX3CL1,CXCL12,CXCL16,DPP4,DUSP1,EDN1,EDNRA,ELN,FGF2,FGF9,FOS,FOXO1,FOXP1,FZD4,GATA6,GJA1,GRK5,HAS2,HBEGF,HEYL,HGF,HIF1A,HMOX1,ID2,IGF1,IGF1R,IGF2,IGFBP2,IL6,IL6R,IRF1,ITGA6,JUNB,KALRN,KIT,KLF10,KLF4,LAMA1,LEP,LIF,LRP1,MAPK11,MMP14,MYOCD,NDRG2,NFATC1,NOG,NOS3,NPR1,NPR3,NR4A1,NRG1,PIK3R1,PLAT,PLAU,…	107
Cellular Movement	migration of tumor cells	4.75E-11	Decreased	-2.265	ADIPOQ,ANGPT2,BDNF,CAV1,CCL2,CD82,CDH2,CDK1,CSF1,CXCL12,DPP4,DUSP1,ENPP2,EPHA2,EPHB2,FIGF,GAB2,GDNF,GRIA3,GSN,HBEGF,HGF,HMMR,HPSE,IGF1,IGF1R,IL11,IL6,IRS2,KLF4,LEP,LGR4,LSP1,MAP3K1,MCAM,MGLL,MMP14,MMP2,NEDD9,PLAU,PLAUR,POSTN,PTGS2,PTK2B,PTTG1,RHOBTB2,SEMA4D,SERPINE1,SFRP1,SFRP2,SIAH2,SLIT2,SOCS1,TGFB1,TGFB2,TGFBR1,TIAM1,TNC,UCN,VEGFA,WISP1,WISP2,ZBTB16,ZEB1	64
Cell Morphology	shape change of neurons	1.05E-11	Decreased	-2.249	ABL1,ADAP1,APOE,ARHGAP32,ARHGAP33,ATXN1,BDNF,CAMK4,CAV1,CDH2,CDKN1A,CHN1,CNR1,CXCL12,CYP19A1,DAB2IP,DIAPH1,DPYSL3,DPYSL4,ECEL1,EFNB1,EIF4EBP1,EPHB1,EPHB2,EPHB3,EPS8,FAM107A,FGF2,FOS,GDNF,HGF,IGF1,IL1R1,IL1RAP,IL6,ITPR1,ITSN1,KALRN,LEP,LRRC4,MAP1B,MT2A,MUSK,NEFH,NEFL,NEFM,NFATC4,NGF,NGFR,NRCAM,NRG1,NSG1,NTRK3,NUAK1,PALM,PLAT,PRKG1,PRSS12,PTGS2,PTPRF,RAC3,RELB,RIMS1,RIMS3,ROBO1,ROCK2,ROR1,SEMA3D,SE…	79
Embryonic Development, Organ Development, Organismal Development, Skeletal and Muscular System Development and Function, Tissue Development	development of striated muscle	2.82E-10	Decreased	-2.236	ACTC1,ALDH1A2,ANGPT1,BDNF,BMP4,CAV1,CCNA2,CENPF,COL11A1,CXCL12,DAAM1,DMD,EGLN1,ELN,FGF2,FMNL2,FOXO1,GATA6,GJA1,HDAC5,HGF,HSPB2,JPH2,MAPK7,MEF2C,MEOX2,MSC,MYL6B,NKD1,NR2F2,PDGFA,PITX2,PLAU,PPARGC1A,PPARGC1B,RBP4,RGS2,RXRA,SIX1,SIX4,SLIT3,SVIL,SYPL2,TBX2,TCF21,TGFB1,UTRN,VCL,VEGFA,WNT2,ZFPM1,ZFPM2	52
Cancer, Organismal Injury and Abnormalities	adenoma	8.62E-11	Decreased	-2.228	ABCA8,ADIPOQ,AHR,AJUBA,ALDH1A2,APOE,AR,ARHGEF2,ARL4C,ASS1,ATP8B1,BCL2,BCL2L1,BCL3,BDNF,BUB1B,CCNB2,CDKN1A,CLDN7,CNR1,COL15A1,CRYAB,CYP19A1,DAB2,DAPK1,DHTKD1,DIRAS3,DPEP1,DPP4,DPYSL4,EIF4EBP1,EPHB6,ERRFI1,FABP4,FANCD2,FGF18,FLRT2,FOS,FOXN2,FOXO1,FOXO4,FOXQ1,GATA6,GLI1,GLUL,GPX3,HMOX1,HOXC5,HPSE,HSD11B1,IGF2,IGFBP2,IL6R,ITIH5,KCND3,KCNK6,LRP8,LZTS1,MCAM,MMP14,MMP3,MUC1,NOG,NUSAP1,OSBPL1A,PDK4,PISD,…	107
Cell Morphology, Cellular Development, Nervous System Development and Function, Tissue Development	morphogenesis of neurons	4.60E-13	Decreased	-2.208	ABL1,ADAP1,APOE,ARHGAP32,ARHGAP33,ATP7A,ATXN1,BDNF,BRSK1,CAMK4,CAV1,CDH2,CDKN1A,CHL1,CHN1,CIT,CLMN,CNR1,CUL4B,CXCL12,CYP19A1,DAB2IP,DACT1,DCLK1,DIAPH1,DPYSL4,EFNB1,EIF4EBP1,EPHB1,EPHB2,EPHB3,EPS8,FAM107A,FGF2,FMN1,FOS,GAS7,GDNF,GFRA1,GJA1,HES1,HGF,IGF1,IGF1R,IL1RAP,IL6,ITPR1,ITSN1,KALRN,KIRREL3,LAMA1,LAMB1,LAMB2,LEP,LRRC4,LZTS1,MAP1B,MEF2C,MT2A,MUSK,MYCBP2,NEFH,NEFL,NEFM,NFATC4,NGF,NGFR,NLGN1,NRC…	110
Cell Morphology, Cellular Assembly and Organization, Cellular Development, Cellular Function and Maintenance, Nervous System Development and Function, Tissue Development	morphogenesis of neurites	5.05E-12	Decreased	-2.208	ABL1,ADAP1,APOE,ARHGAP32,ARHGAP33,ATP7A,ATXN1,BDNF,BRSK1,CAMK4,CAV1,CDH2,CDKN1A,CHL1,CHN1,CIT,CLMN,CNR1,CUL4B,CXCL12,CYP19A1,DAB2IP,DACT1,DCLK1,DIAPH1,DPYSL4,EFNB1,EIF4EBP1,EPHB1,EPHB2,EPHB3,EPS8,FAM107A,FGF2,FMN1,FOS,GAS7,GDNF,GFRA1,GJA1,HGF,IGF1,IGF1R,IL1RAP,IL6,ITPR1,ITSN1,KALRN,KIRREL3,LAMA1,LAMB1,LAMB2,LEP,LRRC4,LZTS1,MAP1B,MT2A,MUSK,NEFH,NEFL,NEFM,NFATC4,NGF,NGFR,NLGN1,NRCAM,NRG1,NSG1,NTRK3…	106
Cell Morphology, Cellular Assembly and Organization, Cellular Development, Cellular Function and Maintenance, Embryonic Development, Nervous System Development and Function, Tissue Development	branching of neurites	2.04E-11	Decreased	-2.180	ABL1,ADAP1,APOE,ARHGAP32,ARHGAP33,ATXN1,BDNF,CAMK4,CAV1,CDH2,CDKN1A,CHN1,CNR1,CXCL12,CYP19A1,DAB2IP,DIAPH1,DPYSL4,EFNB1,EIF4EBP1,EPHB1,EPHB2,EPHB3,EPS8,FAM107A,FGF2,FOS,GDNF,HGF,IGF1,IL1RAP,IL6,ITPR1,ITSN1,KALRN,LEP,LRRC4,MAP1B,MT2A,MUSK,NEFH,NEFL,NEFM,NFATC4,NGF,NGFR,NRCAM,NRG1,NSG1,NTRK3,NUAK1,PALM,PLAT,PRKG1,PRSS12,PTGS2,PTPRF,RAC3,RELB,RIMS1,RIMS3,ROBO1,ROCK2,ROR1,SEMA3D,SEMA4D,SEPT11,SGK1,SL…	75
Cell Morphology	shape change of neurites	5.04E-12	Decreased	-2.129	ABL1,ADAP1,APOE,ARHGAP32,ARHGAP33,ATXN1,BDNF,CAMK4,CAV1,CDH2,CDKN1A,CHL1,CHN1,CNR1,CXCL12,CYP19A1,DAB2IP,DIAPH1,DPYSL4,EFNB1,EIF4EBP1,EPHB1,EPHB2,EPHB3,EPS8,FAM107A,FGF2,FOS,GDNF,HGF,IGF1,IL1RAP,IL6,ITPR1,ITSN1,KALRN,LEP,LRRC4,MAP1B,MT2A,MUSK,NEFH,NEFL,NEFM,NFATC4,NGF,NGFR,NR2F1,NRCAM,NRG1,NSG1,NTRK3,NUAK1,PALM,PLAT,PRKG1,PRSS12,PTGS2,PTPRF,RAC3,RELB,RIMS1,RIMS3,ROBO1,ROCK2,ROR1,SEMA3D,SEMA4D,SEP…	78
Embryonic Development, Organ Development, Organismal Development	development of lymphatic system	1.07E-10	Decreased	-2.055	ABL1,ACVR2B,ACVRL1,ADIPOQ,AHR,ANGPT1,ANGPT2,ANGPTL2,AXL,BCHE,BCL2,BCL3,BCL6,BHLHE40,BIRC5,CACNB4,CCBE1,CCNB2,CDKN1A,CSF1,CXCL12,DIAPH1,DIRAS3,DKK1,EBF1,EDN1,EDNRA,EDNRB,EFNB1,EGLN1,EGR2,ENPP1,EPHB3,FGF2,FIGF,FOS,FOXO1,FZD7,HEG1,HES1,HGF,HIF1A,HIVEP2,HIVEP3,HOXA3,HOXB3,ID2,IGF1,IGF2,IL11,IL21R,IL6,IL6R,IL7,IRF1,KIT,LMO4,LYVE1,NAB1,NFATC1,NKX3-2,NRP2,NTN4,PCSK6,PIM1,PITX2,PPARG,PPARGC1A,RAC3,RAMP2,…	92

## Sheet: DEX Day 4 Disease and Functions
Categories	Diseases or Functions Annotation	p-Value	Predicted Activation State	Activation z-score	Molecules	# Molecules
Lipid Metabolism, Small Molecule Biochemistry	metabolism of triacylglycerol	5.65E-18	Increased	2.987	ABHD5,ACSL1,ACSL5,ADIPOQ,AGPAT2,AGPAT9,ALDH1A1,APOB,APOE,C3,CAT,CAV1,CD36,DBI,DGAT1,DGAT2,FASN,FITM2,FOXO1,GHR,GK,GPAM,GPAT2,HSD11B1,IL6,INSIG1,LEP,LIPC,LIPE,LPL,NR1H3,PCSK9,PEMT,PLIN1,PLIN5,PNPLA2,PNPLA3,PPARG,PRL,SCARB1,SCD,SERPINF1,SLC22A4,THRSP,TNXB	45
Neurological Disease	dyskinesia	2.05E-18	Increased	2.755	A2M,ABCD1,ABCD2,ACHE,ACTN3,ADCY7,ADRA1B,ADRA2A,ADRA2C,AIFM1,ALAS1,ALDH6A1,APOD,APOE,AQP1,BASP1,BBOX1,BCL2,BCL2L1,BDNF,BHLHE40,C3,CA2,CACNA1A,CAMK4,CASP1,CASP7,CAV1,CDH2,CFLAR,CHI3L1,CKB,CNR1,CORO2B,COX7B,CREB3L1,CRYAB,CSRP2,CTGF,CTSS,CX3CL1,CYC1,CYCS,DAAM2,DBP,DDIT3,DIO2,DPYSL3,EGR1,EGR2,ENO2,ENPP5,EPHA4,EPHB2,EPHX2,ETFB,ETV5,F11R,FGF13,FGF2,FLRT2,FOXP1,GDNF,GJA1,GPAM,GPD1,GPRC5C,HADH,HADHB,HERPU…	166
Lipid Metabolism, Small Molecule Biochemistry	synthesis of triacylglycerol	3.84E-13	Increased	2.737	ACSL5,ADIPOQ,AGPAT2,AGPAT9,ALDH1A1,APOE,C3,DGAT1,DGAT2,FASN,FITM2,GHR,GPAM,GPAT2,HSD11B1,IL6,LEP,LIPE,LPL,NR1H3,PEMT,PLIN1,PLIN5,PNPLA2,PNPLA3,PPARG,PRL,SCARB1,SCD,THRSP	30
Developmental Disorder	Hypoplasia	8.20E-11	Increased	2.737	ACVR2A,ACVR2B,ACVRL1,ALDH1A3,APOE,AR,ARRB1,ATF4,BACH2,BAG4,BCL2,BCL2L2,BCL3,CALCRL,CASZ1,CCND3,CDH11,CHST3,CNNM4,COL2A1,CTGF,CTSS,CYP11A1,CYP19A1,CYP27B1,DACT1,DCK,DHRS3,DOCK2,EDN1,EDNRA,EGR2,ERF,ERN1,FADS2,FAM20A,FGF2,FGF7,FGF9,GAS1,GATA6,GJA1,GJA5,GSC,HAS2,HES1,HGF,HLX,HOXB3,HTR2B,IFT88,IGF1,IGF2,IL7,IL7R,IMPA1,ITGA6,JUP,LBH,LGR4,LIF,LSR,MEF2C,MKL2,MKX,MMP16,MN1,MYH10,NEDD9,NFATC4,NGF,NKX3-1,NO…	121
Lipid Metabolism, Small Molecule Biochemistry	metabolism of acylglycerol	5.58E-17	Increased	2.729	ABHD5,ACSL1,ACSL5,ADIPOQ,AGPAT2,AGPAT9,ALDH1A1,ANG,APOB,APOE,BDKRB2,C3,CAT,CAV1,CD36,CNR1,DBI,DGAT1,DGAT2,EPHX1,FAAH,FASN,FITM2,FOXO1,GHR,GK,GPAM,GPAT2,HSD11B1,IGF1,IGF2,IL6,INSIG1,LEP,LIPC,LIPE,LPL,MGLL,NR1H3,PCSK9,PEMT,PLAU,PLIN1,PLIN5,PNPLA2,PNPLA3,PPARG,PRL,SCARB1,SCD,SERPINF1,SLC22A4,THRSP,TNXB	54
Developmental Disorder	dysgenesis	3.66E-11	Increased	2.724	ACVR2A,ACVR2B,ACVRL1,AGT,AKR1C1/AKR1C2,ALDH1A3,APOE,AR,ARRB1,ATF4,BACH2,BAG4,BCL2,BCL2L2,BCL3,CALCRL,CASZ1,CCND3,CDH11,CHST3,CNNM4,COL2A1,COX7B,CTGF,CTSS,CYP11A1,CYP19A1,CYP27B1,DACT1,DCK,DHRS3,DOCK2,EDN1,EDNRA,EGR2,ERF,ERN1,FADS2,FAM20A,FGF2,FGF7,FGF9,GAS1,GATA6,GJA1,GJA5,GSC,HAS2,HES1,HGF,HLX,HOXB3,HSD17B4,HTR2B,IFT88,IGF1,IGF2,IL7,IL7R,IMPA1,INHBA,ITGA6,JUP,KLF4,LARS2,LBH,LGR4,LIF,LSR,MEF2C,MK…	129
Lipid Metabolism, Small Molecule Biochemistry, Vitamin and Mineral Metabolism	metabolism of terpenoid	1.27E-12	Increased	2.440	AACS,ABCG1,ADH1C,AGT,AKR1C1/AKR1C2,AKR1C3,ALDH1A1,ALDH1A3,APC,APOB,APOE,ASPA,BDNF,BMP6,CACNA1H,CAT,CAV1,CEBPA,CEL,CH25H,CRABP2,CX3CL1,CXCL8,CYP11A1,CYP19A1,CYP27B1,CYP7B1,DBI,DHCR24,DHRS3,EBP,EDN1,FDPS,FGF2,FGF7,FGF9,HGF,HMGCR,HSD11B1,HSD17B1,HSD17B4,HSD17B7,HSD3B7,IDI1,IGF1,IGF2,IGFBP4,IL6,INHBA,INSIG1,ITGA6,KCNMA1,LEP,LIF,LIPC,LIPE,LRP1,LSS,MAOA,MMP2,MVK,NR1H3,NSDHL,PCSK9,PMVK,PRL,PTGIS,RARRES2…	83
Energy Production, Lipid Metabolism, Small Molecule Biochemistry	oxidation of lipid	4.02E-16	Increased	2.303	ABCD1,ABCD2,ABHD5,ACACB,ACADS,ACADSB,ACADVL,ACSL1,ACSL5,ADH1C,ADIPOQ,AKR1C1/AKR1C2,AKR1C3,ALDH1A1,ALDH1A3,AOX1,APOE,BCL2,C1QTNF1,C3,CAT,CD36,CYCS,CYGB,CYP19A1,EHHADH,ESRRA,FABP4,FASN,FGF21,FITM2,FOXO1,G0S2,GCDH,GPAM,HADH,HADHA,HADHB,HIF1A,HSD11B1,HSD17B4,IL6,IMMT,LEP,LIPE,LPL,MLXIPL,MLYCD,NR4A3,NUCB2,PDK4,PLIN1,PLIN5,PNPLA2,PPARG,PPARGC1A,PPARGC1B,PTGS1,PTGS2,RDH5,SAT1,SCARB1,SCD,SERPINF1,SESN2,S…	71
Developmental Disorder, Skeletal and Muscular Disorders	congenital anomaly of musculoskeletal system	1.27E-13	Increased	2.206	ACAN,ACVR2A,ACVR2B,ACVRL1,ADAM10,ADAMTS10,ADAMTS2,ADAMTS4,ADRA1B,ALDH1A1,APOB,BCL2L1,BGN,BIN1,CACNA1C,CASP7,CAV2,CCDC78,CCL2,CDK5RAP2,CHST3,CHSY1,COL1A1,COL1A2,COL2A1,COL3A1,COL5A1,COL5A2,COL6A3,COLEC11,COLEC12,COX7B,CRABP2,CRYAB,CSRP2,CTGF,CXCL14,CYCS,DAB2,DACT1,DHODH,DHRS3,DKK1,DMD,DSE,DYSF,EBP,EDN1,EDNRA,EFNA5,EFNB1,EMILIN1,EPHB2,EPHB3,ERF,ETV5,EXT1,F2R,FBN1,FBN2,FGF9,FHL1,FKBP1A,FLNC,FURIN,GA…	173
Molecular Transport	transport of molecule	4.94E-17	Increased	2.193	ABCA3,ABCC2,ABCD1,ABCG1,ABHD5,ACADS,ACAT2,ACHE,ACO1,ACSL1,ACSL5,ADHFE1,ADIPOQ,ADORA1,ADRA2A,ADRA2C,ADRBK2,AGT,AKR1C1/AKR1C2,AKR1C3,ANG,ANGPT1,ANK3,ANO3,ANO4,ANO6,ANO7,ANXA6,AOC3,APLN,APOB,APOE,APOL1,AQP1,AQP3,AQP7,AR,ARAP3,ARL6IP5,ARNT2,ATP1B1,ATP2A3,ATP5B,ATP6V1B1,ATP8B3,AVPR1A,B4GALT1,BAIAP3,BCL2,BCL2L11,BCL3,BDKRB2,BDNF,BHLHE40,BMP6,BRSK1,C3,CA2,CACNA1A,CACNA1C,CACNA1H,CACNB4,CADPS,CALCRL,CAMK…	340
Lipid Metabolism, Molecular Transport, Small Molecule Biochemistry	accumulation of triacylglycerol	3.38E-10	Increased	2.166	ABHD5,ACSL1,ADIPOQ,AGPAT2,APOB,APOE,AQP7,BHLHE40,CD36,CEBPA,DGAT1,ESRRA,FABP4,FGF21,FOXO1,GPAM,INSIG1,LIPE,LPL,MGAT3,NR1H3,PEMT,PLIN1,PLIN5,PNPLA2,PPARGC1A,PRKAR2B,SCARB1,SCD,SLC2A8,STAT5A,TGIF1	32
Endocrine System Development and Function, Molecular Transport, Small Molecule Biochemistry	concentration of hormone	9.32E-13	Increased	2.044	ACACB,ADIPOQ,ADRA1B,AGPAT2,AGT,APOE,AR,ARNT2,ATF4,B4GALT1,BCAT2,BDNF,C3,CADPS,CAV1,CCDC80,CD36,CDKN2C,CDO1,CEBPA,CEL,CNR1,CXCL14,CYB5R4,CYP11A1,CYP19A1,CYP27B1,DIO2,DIRAS3,DPP4,EDN1,EGR1,ELN,FAAH,FABP4,FGF21,GAL,GATA6,GHR,GIPR,GPAM,GPBAR1,HADH,HADHA,HRH1,IGF1,IGF2,IGFBP3,IGFBP4,IL1R1,IL6,INHBA,KCNK3,KLB,LEP,LGALS12,LGR4,LIF,LIPE,MAPK13,MGLL,MLXIPL,MYH11,NAPEPLD,NPR1,NR1H3,NTRK2,PARPBP,PCSK1,PDE3B…	104
Organismal Survival	perinatal death	5.68E-15	Increased	2.020	ABCA3,ABHD5,ACKR3,ACVR2A,ACVR2B,ADAM12,ADAMTS1,ALDH1A1,ALDH1A3,ARNT2,ARRB1,ATF4,B4GALT1,BDNF,BGN,BIN1,BRSK1,CADPS,CASP7,CCND3,CEBPA,CITED1,CNTFR,COL2A1,COL5A2,CTGF,CXCL12,CXCL14,CYP11A1,DACT1,DCHS1,DGAT2,DHRS3,DKK1,DNM1,EDN1,EDNRA,EFNB1,EGR2,EHHADH,F10,FAT4,FGF9,FKBP1A,FLNC,GBE1,GDNF,GHR,GJA1,GJA5,GLI1,GSC,H19,HADHA,HES1,HGF,HHAT,HLX,HOXB3,HSD17B4,ID2,IGF1,IGF2,INHBA,INHBB,ITGA6,ITGB2,KIF7,KLF4,L…	152
Neurological Disease, Psychological Disorders	tauopathy	3.37E-15	Increased	2.000	A2M,ACHE,ADAM10,ADAM12,ADGRL1,ADRA1B,ADRA2A,ADRA2C,AGT,AIFM1,ALDH1L1,AMPH,APOD,APOE,AQP1,AR,ARNT2,ATP5A1,BCL2,BCL2L11,BDNF,BGN,BIN1,BMP6,C16orf71,C3,CASP1,CASP7,CAV1,CCL2,CCNB1,CD14,CD36,CDKN2A,CFB,CFD,CH25H,CHI3L1,CHL1,CLUH,CNKSR3,CNN1,CNR1,CTGF,CTSS,CXCL12,CXCL16,CXCL8,CYP11A1,CYP7B1,DDIT3,DHCR24,DLL1,DOK5,DYSF,EBP,EIF4EBP1,EPHA4,FAAH,FDPS,FGF2,FH,GDNF,GRIA3,HIF1A,HMGCR,HP,HRH1,HSD11B1,HSPA1A/H…	147
Metabolic Disease, Neurological Disease, Psychological Disorders	Alzheimer's disease	3.45E-15	Increased	2.000	A2M,ACHE,ADAM10,ADAM12,ADGRL1,ADRA1B,ADRA2A,ADRA2C,AGT,AIFM1,ALDH1L1,AMPH,APOD,APOE,AQP1,AR,ARNT2,ATP5A1,BCL2,BCL2L11,BDNF,BGN,BIN1,BMP6,C16orf71,C3,CASP1,CASP7,CAV1,CCL2,CCNB1,CD14,CD36,CDKN2A,CFB,CFD,CH25H,CHI3L1,CHL1,CLUH,CNKSR3,CNN1,CNR1,CTGF,CTSS,CXCL12,CXCL16,CXCL8,CYP11A1,CYP7B1,DDIT3,DHCR24,DLL1,DOK5,DYSF,EBP,EIF4EBP1,EPHA4,FAAH,FDPS,FGF2,FH,GDNF,GRIA3,HIF1A,HMGCR,HP,HRH1,HSD11B1,HSPA1A/H…	142
Neurological Disease, Psychological Disorders	Dementia	8.39E-15	Increased	2.000	A2M,ACHE,ADAM10,ADAM12,ADGRL1,ADRA1B,ADRA2A,ADRA2C,AGT,AIFM1,ALDH1L1,AMPH,APOB,APOD,APOE,AQP1,AR,ARNT2,ATP5A1,BCL2,BCL2L11,BDNF,BGN,BIN1,BMP6,C16orf71,C3,CASP1,CASP7,CAV1,CCL2,CCNB1,CD14,CD36,CDKN2A,CFB,CFD,CH25H,CHCHD10,CHI3L1,CHL1,CLUH,CNKSR3,CNN1,CNR1,CTGF,CTSS,CXCL12,CXCL16,CXCL8,CYP11A1,CYP7B1,DDIT3,DHCR24,DLL1,DOK5,DYSF,EBP,EIF4EBP1,EPHA4,FAAH,FDPS,FGF2,FH,GDNF,GRIA3,HIF1A,HMGCR,HP,HRH1,HSD…	145
Cellular Movement	cell movement of brain cancer cell lines	1.81E-10	Decreased	-3.283	A2M,ACKR3,ADAM10,AXL,CDH2,CDKN2A,CREB3L1,CXCL12,DRAM1,DTX1,EFEMP1,EFNB3,EGR1,ENPP2,EPHA2,EPHA4,EPHB2,FGF2,FGF5,FN1,GLI1,HGF,IGF1,IGFBP2,ITGB3,LRIG1,LRP1,MMP2,NREP,PCDH10,PDGFA,PLAT,PLAU,PLAUR,PPIF,PVR,S1PR2,SIRPA,SYNM,TGFB1,VEGFA,VTN	42
Cellular Development	differentiation of cells	1.41E-36	Decreased	-3.125	A2M,ABHD5,ACHE,ACVR1C,ACVR2A,ACVR2B,ACVRL1,ADAM10,ADAMTS9,ADCY6,ADGRL4,ADIPOQ,ADIRF,ADORA1,ADRA2C,AGT,AGTPBP1,AIFM1,AJUBA,AKR1C1/AKR1C2,AKR1C3,ALDH6A1,AMOT,ANG,ANGPT1,ANK3,ANXA6,APC,APLN,APOBEC3B,APOE,AQP3,AR,ARHGAP26,ARRB1,ASPA,ATF4,ATF5,ATP5B,ATXN1,AVPR1A,AXL,AZGP1,BACH2,BASP1,BCL2,BCL2L1,BCL2L11,BCL3,BDKRB2,BDNF,BEND6,BGN,BHLHE40,BIN1,BMP6,BRINP1,BRSK1,BTG1,BTG2,C10orf54,C3,C5AR1,CA2,CACNA1A,C…	536
Cellular Movement	migration of tumor cells	5.91E-11	Decreased	-3.067	ADAM10,ADGRE5,ADIPOQ,APC,BDNF,CAV1,CCL2,CD82,CDH2,CSF1,CTGF,CXCL1,CXCL12,CXCL8,DPP4,DSG2,DUSP1,ENPP2,EPHA2,EPHB2,EZH2,FN1,GDNF,GPBAR1,GRIA3,GSN,HGF,IGF1,IL11,IL6,JUP,KLF4,LEP,LGR4,LSP1,MCAM,MGLL,MMP2,NEDD9,NKX3-1,PLAU,PLAUR,POSTN,PTGS2,PTK2B,S100P,SERPINE1,SFRP1,SFRP2,SIAH2,SIRPA,SNAI1,SPRY2,TGFB1,TGFB2,TGFBR1,THBS1,VCAM1,VCAN,VEGFA,WISP2,WNT5A,ZBTB16,ZEB1	64
Cell-To-Cell Signaling and Interaction, Cellular Growth and Proliferation	stimulation of cells	7.53E-11	Decreased	-3.004	ACHE,ADORA1,AGT,ANGPT1,BCL2,BCL2L11,BDNF,BMP6,C3,C5AR1,CACNA1C,CALCRL,CAV1,CCL11,CCL2,CCND3,CD70,CD82,CDH2,CSF1,CXCL12,CXCL5,CXCL8,CYCS,DPP4,EDN1,EPHA2,FAAH,FAS,FDPS,FGF2,FGF7,FN1,GAL,GDNF,HGF,IGF1,IGF2,IGFBP3,IL11,IL1R1,IL33,IL4R,IL6,IL7,INHBA,KCNH1,KCNIP2,KLF4,LEP,LIF,MESP1,MUC1,NGF,NRG1,NTRK2,P2RX1,PARK2,PDCD1LG2,PLAU,PLXNA4,PPP1R1B,PRL,PTGES,PTGS2,RUNX2,S100A4,SLC2A3,SMAD3,SPRY1,SPTBN1,TGFB1,…	80
Cellular Movement	migration of cancer cells	1.80E-11	Decreased	-2.883	ADAM10,ADGRE5,ADIPOQ,APC,BDNF,CAV1,CCL2,CD82,CDH2,CSF1,CTGF,CXCL12,CXCL8,DPP4,DSG2,DUSP1,EZH2,FN1,GDNF,GPBAR1,GSN,HGF,IGF1,IL11,IL6,JUP,KLF4,LEP,LGR4,LSP1,MCAM,MGLL,MMP2,NEDD9,NKX3-1,PLAU,PLAUR,PTGS2,PTK2B,S100P,SERPINE1,SFRP1,SFRP2,SIAH2,SIRPA,SNAI1,SPRY2,TGFB1,TGFB2,TGFBR1,THBS1,VCAM1,VCAN,VEGFA,WISP2,WNT5A,ZBTB16,ZEB1	58
Cellular Development, Cellular Growth and Proliferation, Organ Development, Skeletal and Muscular System Development and Function, Tissue Development	proliferation of muscle cells	4.27E-16	Decreased	-2.810	ABCC2,ADIPOQ,AGT,AGTRAP,AKR1B1,ANG,APOD,APOE,BDNF,CALCRL,CASZ1,CAV1,CCDC88A,CCL2,CDKN2A,CX3CL1,CXCL12,CXCL16,CXCL8,DPP4,DUSP1,EDN1,EDNRA,EFNB2,ELN,FGF2,FGF9,FHL1,FN1,FOXO1,FOXP1,FZD4,GATA6,GJA1,GRK5,HAS2,HGF,HIF1A,HMGCR,HTR2B,ID2,IGF1,IGF2,IGFBP2,IGFBP3,IGFBP4,IL6,IL6R,INHBA,IRF1,ITGA6,ITGB3,JUNB,KLF10,KLF4,LEP,LIF,LRP1,MYOCD,NDRG2,NFATC1,NOG,NOL3,NOTCH1,NOTCH3,NOX4,NPR1,NPR3,NR4A3,NRG1,PAPPA,PDE…	107
Cellular Development	branching of cells	4.33E-11	Decreased	-2.808	A2M,ADAM10,ADCY6,ADGRL4,ANG,ANGPT1,APLN,APOE,ATXN1,BASP1,BCL2,BDKRB2,BDNF,CACNA1A,CAMK4,CAV1,CCL2,CDH2,CLSTN1,CNR1,CSRP1,CXCL12,CYP19A1,DAB2IP,DPYSL3,EFNA5,EFNB1,EFNB2,EGR3,EIF4EBP1,EIF4EBP2,EPHB2,EPHB3,FGF13,FGF2,FGF7,FN1,GDNF,GEM,GRASP,HGF,HLX,IGF1,IL1R1,IL1RAP,IL6,KLF7,LEP,LIMK1,LOXL2,LRRC4,MFGE8,MT2A,NEFL,NFATC4,NGF,NNMT,NOTCH1,NRCAM,NRG1,NRN1,NTRK2,NTRK3,PALLD,PIM3,PLAT,PSPN,PTGS2,PTPRF,PTPR…	94
Cellular Development, Nervous System Development and Function, Tissue Development	development of neurons	1.04E-10	Decreased	-2.794	A2M,ACHE,ACVR2A,ADAM10,ADGRG6,AGTPBP1,ANK3,APC,APOE,ASPA,ATL1,ATXN1,BASP1,BCL2,BDNF,BRSK1,BTG2,CACNA1A,CACNA1H,CACNB4,CAMK4,CAV1,CDC20,CDH2,CHL1,CLMN,CLSTN1,CLSTN3,CNR1,CSRP1,CXCL12,CYP19A1,DAB2IP,DACT1,DIXDC1,DMD,DNER,DPYSL3,EDNRA,EFNA5,EFNB1,EFNB2,EFNB3,EGR1,EGR2,EGR3,EIF4EBP1,EIF4EBP2,EPB41L3,EPHA4,EPHB2,EPHB3,F2R,FAIM2,FGF13,FGF2,FUT8,GAS7,GDNF,GEM,GJA1,GRASP,GSN,HES1,HGF,HIPK2,HSPB1,ICAM1,IG…	171
Connective Tissue Development and Function, Skeletal and Muscular System Development and Function	bone mineral density	6.91E-16	Decreased	-2.780	ADIPOQ,APOE,ASPA,ATF4,BDKRB1,BDKRB2,BGN,CAMK4,CD14,CDO1,CNR1,COL2A1,CREB3L1,CSF1,CTGF,CYP19A1,CYP27B1,CYP7B1,DKK1,EFEMP1,EGR1,FDPS,FGF2,FHL2,FOXO1,FRZB,GHR,IGF1,IGF2,IL6,INPP4B,ITGB2,JAK2,JDP2,KLF10,LEP,LIF,LIPE,MFAP2,MMP2,NAB1,NOG,POSTN,PRKACA,PTH1R,PTPN2,RAC2,RAMP2,RASSF2,RUNX2,SFRP1,SFRP2,SLC39A14,SMAD3,THBS2,TOB1,TRPS1,TSC22D3,TXLNG,USP1,VDR	61
Cellular Movement	cell movement of tumor cells	4.91E-12	Decreased	-2.745	ADAM10,ADGRE5,ADIPOQ,APC,BDNF,CAV1,CCL2,CD82,CDH2,CSF1,CTGF,CXCL12,CXCL8,DPP4,DSG2,DUSP1,EZH2,FN1,GDNF,GPBAR1,GSN,HGF,IGF1,IL11,IL6,JUP,KLF4,LEP,LSP1,MCAM,MGLL,MMP2,NEDD9,NKX3-1,PLAU,PLAUR,PTGS2,PTK2B,S100P,SERPINE1,SFRP1,SFRP2,SIAH2,SIRPA,SNAI1,SPRY2,TGFB1,TGFB2,TGFBR1,THBS1,VCAM1,VCAN,VEGFA,WISP2,WNT5A,ZBTB16,ZEB1	57
Cell Morphology	sprouting	8.20E-15	Decreased	-2.661	A2M,ACVRL1,ADAM10,ADAMTS1,ADGRL4,AGT,ANG,ANGPT1,APLN,APOE,ARAP3,ATXN1,BASP1,BCL2,BDKRB2,BDNF,C1GALT1,CACNA1A,CAMK4,CAT,CAV1,CCL2,CDH2,CLSTN1,CNR1,CSRP1,CXCL12,CYP19A1,DAB2IP,DPYSL3,EFNA5,EFNB1,EFNB2,EGR3,EIF4EBP1,EIF4EBP2,EPHB2,EPHB3,EPHX2,FGF13,FGF2,FN1,GDNF,GEM,GRASP,HGF,HLX,IGF1,IGF2,IGFBP4,IL1R1,IL1RAP,IL6,ITGB8,JAK2,KLF7,LEP,LIMK1,LRRC4,MMP2,MT2A,NEFL,NFATC4,NGF,NNMT,NOTCH1,NRCAM,NRG1,NRN1,N…	107
Cell Morphology, Cellular Assembly and Organization, Cellular Function and Maintenance	formation of cellular protrusions	9.45E-12	Decreased	-2.621	A2M,ABLIM3,ACHE,ACVR2A,ADAM10,ADGRG6,ADIPOQ,AGT,AGTPBP1,AJUBA,ANK3,APC,APOE,AQP1,ARHGEF4,ATL1,ATXN1,AURKA,BASP1,BCL2,BDNF,BMP6,BRSK1,BTG2,CACNA1A,CACNA1H,CAMK4,CAPG,CAV1,CCDC28B,CCDC88A,CCL2,CD82,CDC20,CDC42EP4,CDH2,CHL1,CLMN,CLSTN1,CNR1,CSF1,CSRP1,CTGF,CXCL12,CXCL8,CYP19A1,DAB2IP,DACT1,DIXDC1,DNER,DNM1,DPYSL3,DYNC2LI1,EDNRA,EFNA5,EFNB1,EFNB2,EFNB3,EGR1,EGR3,EIF4EBP1,EIF4EBP2,EPB41L3,EPHA2,EPHA4,…	199
Cellular Development, Cellular Growth and Proliferation, Organ Development, Skeletal and Muscular System Development and Function, Tissue Development	proliferation of smooth muscle cells	4.48E-16	Decreased	-2.575	ABCC2,ADIPOQ,AGT,AGTRAP,AKR1B1,ANG,APOD,APOE,CALCRL,CAV1,CCDC88A,CCL2,CDKN2A,CX3CL1,CXCL12,CXCL16,CXCL8,DPP4,EDN1,EDNRA,EFNB2,ELN,FGF2,FGF9,FHL1,FOXO1,FOXP1,FZD4,GJA1,HAS2,HGF,HIF1A,HMGCR,ID2,IGF1,IGFBP2,IGFBP3,IGFBP4,IL6,IL6R,INHBA,IRF1,ITGB3,KLF4,LEP,LRP1,MYOCD,NDRG2,NFATC1,NOL3,NOTCH1,NOTCH3,NOX4,NPR1,NPR3,NR4A3,PAPPA,PDE4D,PIK3R1,PLAT,PLAU,PLAUR,POSTN,PPARG,PPARGC1A,PPARGC1B,PTGS2,PTPRF,ROCK2…	88
Cell Morphology, Cellular Assembly and Organization, Cellular Development, Cellular Function and Maintenance	formation of plasma membrane projections	7.15E-11	Decreased	-2.531	A2M,ACHE,ACVR2A,ADAM10,ADGRG6,AGTPBP1,ANK3,APC,APOE,ATL1,ATXN1,BASP1,BCL2,BDNF,BRSK1,BTG2,CACNA1A,CACNA1H,CAMK4,CAV1,CDC20,CDH2,CHL1,CLMN,CLSTN1,CNR1,CSF1,CSRP1,CXCL12,CYP19A1,DAB2IP,DACT1,DIXDC1,DNER,DPYSL3,EDNRA,EFNA5,EFNB1,EFNB2,EFNB3,EGR1,EGR3,EIF4EBP1,EIF4EBP2,EPB41L3,EPHA4,EPHB2,EPHB3,FGF13,FGF2,FUT8,GAS7,GDNF,GEM,GJA1,GRASP,HGF,IGF1,IL1R1,IL1RAP,IL6,INHBA,ITGB3,JMY,KIF5B,KIRREL3,KLF7,LAMB1…	139
Cellular Assembly and Organization, Cellular Function and Maintenance	organization of cytoskeleton	1.85E-17	Decreased	-2.508	A2M,ABLIM3,ACHE,ACVR2A,ACVRL1,ADAM10,ADAM12,ADCY6,ADGRG6,ADIPOQ,ADRA1B,ADRA2A,AGT,AGTPBP1,AJUBA,AMOT,ANK3,ANTXR1,APC,APOE,AQP1,AR,ARAP3,ARHGAP4,ARHGEF19,ARHGEF2,ARHGEF4,ARRB1,ATL1,ATXN1,AURKA,AXL,BAG4,BASP1,BCL2,BDNF,BMP2K,BMP6,BRSK1,BST1,BTG2,CACNA1A,CACNA1H,CAMK4,CAP2,CAPG,CAV1,CCDC28B,CCDC88A,CCL11,CCL2,CCNB1,CD82,CDC20,CDC42EP4,CDH2,CDK5RAP2,CDKN2A,CEP120,CHL1,CHP1,CLIP1,CLMN,CLSTN1,CNR1,CORO…	311
Cellular Assembly and Organization, Cellular Function and Maintenance	organization of cytoplasm	5.19E-15	Decreased	-2.508	A2M,ABCD1,ABLIM3,ACHE,ACVR2A,ACVRL1,ADAM10,ADAM12,ADCY6,ADGRG6,ADIPOQ,ADRA1B,ADRA2A,AGT,AGTPBP1,AJUBA,AMOT,ANK3,ANTXR1,APC,APOE,AQP1,AR,ARAP3,ARHGAP4,ARHGEF19,ARHGEF2,ARHGEF4,ARRB1,ATL1,ATXN1,AURKA,AXL,BAG4,BASP1,BCL2,BDNF,BMP2K,BMP6,BRSK1,BST1,BTG2,CACNA1A,CACNA1H,CAMK4,CAP2,CAPG,CAV1,CAV2,CCDC28B,CCDC88A,CCL11,CCL2,CCNB1,CD82,CDC20,CDC42EP4,CDH2,CDK5RAP2,CDKN2A,CEBPA,CEP120,CHCHD10,CHL1,CHP1,CL…	325
Cardiovascular System Development and Function, Organismal Development, Visual System Development and Function	vascularization of eye	3.16E-10	Decreased	-2.484	ADAMTS1,ADIPOQ,APOE,AXL,BCL2,C3,C5AR1,CFB,CTGF,F2R,FGF2,HGF,ICAM1,IGF1,IGF2,IGFBP3,INHBA,ITGB2,ITGB3,LEP,LIF,MMP2,PDGFA,PLA2G4A,PLAT,PLAU,PLAUR,PTGER3,PTGS2,RHOJ,S100A4,S1PR2,S1PR3,SERPINF1,SFRP2,THBS1,VCAM1,VEGFA	38
Cell Morphology, Cellular Assembly and Organization, Cellular Development, Cellular Growth and Proliferation, Nervous System Development and Function, Tissue Development	outgrowth of neurites	2.24E-12	Decreased	-2.475	A2M,ADAM10,ADCY6,ANGPT1,APOE,AR,BASP1,BCL2,BDNF,BMP6,BRSK1,CAMK1,CAT,CDH2,CHL1,CNR1,CSF1,CXCL12,DAB2IP,DNER,DOK5,DPYSL3,EFNB1,EFNB2,EFNB3,EGR3,ENPP2,EPHA2,EPHB2,EPHB3,ETV5,EXT1,FAIM,FGF18,FGF2,FGF5,FGF7,FKBP5,FN1,GAL,GAS7,GDNF,GJA1,GRK5,HDGFRP3,HGF,HMGCR,IGF1,IGF2,IL6,ITGA9,ITGB3,KLF7,LAMA3,LEP,LIF,LIMK1,MAP2,MDK,MESP2,MYH10,MYLIP,NFATC4,NGF,NINJ1,NOG,NRCAM,NRN1,NTRK2,NTRK3,OMG,PALLD,PLAT,PLXNA4,…	106
Skeletal and Muscular System Development and Function, Tissue Development	growth of smooth muscle	1.75E-16	Decreased	-2.470	ABCC2,ADIPOQ,AGT,AGTRAP,AKR1B1,ANG,APOD,APOE,CALCRL,CAV1,CCDC88A,CCL2,CDKN2A,CX3CL1,CXCL12,CXCL16,CXCL8,DPP4,EDN1,EDNRA,EFNB2,ELN,FGF2,FGF9,FHL1,FOXO1,FOXP1,FZD4,GJA1,HAS2,HGF,HIF1A,HMGCR,ID2,IGF1,IGFBP2,IGFBP3,IGFBP4,IL6,IL6R,INHBA,IRF1,ITGB3,KLF4,LEP,LRP1,MYOCD,NDRG2,NFATC1,NOL3,NOTCH1,NOTCH3,NOX4,NPR1,NPR3,NR4A3,PAPPA,PDE4D,PIK3R1,PLAT,PLAU,PLAUR,POSTN,PPARG,PPARGC1A,PPARGC1B,PTGS2,PTPRF,ROCK2…	89
Cell Morphology, Cellular Assembly and Organization, Cellular Development, Cellular Function and Maintenance, Nervous System Development and Function, Tissue Development	neuritogenesis	3.56E-10	Decreased	-2.457	A2M,ACHE,ACVR2A,ADAM10,ADGRG6,AGTPBP1,ANK3,APC,APOE,ATL1,ATXN1,BASP1,BCL2,BDNF,BRSK1,BTG2,CACNA1A,CACNA1H,CAMK4,CAV1,CDC20,CDH2,CHL1,CLMN,CLSTN1,CNR1,CSRP1,CXCL12,CYP19A1,DAB2IP,DACT1,DIXDC1,DNER,DPYSL3,EDNRA,EFNA5,EFNB1,EFNB2,EFNB3,EGR1,EGR3,EIF4EBP1,EIF4EBP2,EPB41L3,EPHA4,EPHB2,EPHB3,FGF13,FGF2,FUT8,GAS7,GDNF,GEM,GJA1,GRASP,HGF,IGF1,IL1R1,IL1RAP,IL6,INHBA,ITGB3,JMY,KIRREL3,KLF7,LAMB1,LEP,LIMK1,…	134
Cellular Movement	cell movement of cancer cells	5.97E-13	Decreased	-2.452	ADAM10,ADGRE5,BDNF,CAV1,CCL2,CD82,CDH2,CSF1,CTGF,CXCL12,CXCL8,DPP4,DSG2,DUSP1,EZH2,FN1,GDNF,GPBAR1,GSN,HGF,IGF1,IL11,IL6,KLF4,LSP1,MCAM,MGLL,MMP2,NEDD9,NKX3-1,PLAU,PTK2B,S100P,SERPINE1,SFRP1,SFRP2,SIRPA,SNAI1,SPRY2,TGFB1,TGFB2,TGFBR1,THBS1,VCAM1,VCAN,VEGFA,WISP2,WNT5A,ZBTB16,ZEB1	50
Cardiovascular System Development and Function	neovascularization of organ	1.44E-10	Decreased	-2.439	ADIPOQ,APOE,AXL,BCL2,C3,C5AR1,CFB,CTGF,EFNB2,F2R,FGF2,FGF9,HGF,ICAM1,IGF1,IGF2,IGFBP3,INHBA,ITGB2,ITGB3,LEP,LIF,MFGE8,MMP2,PDGFA,PLA2G4A,PLAT,PLAU,PLAUR,PTGS2,S100A4,S1PR2,S1PR3,SERPINF1,THBS1,VCAM1,VEGFA	37
Cellular Movement	cell movement of breast cancer cell lines	1.19E-10	Decreased	-2.420	ADAM12,ANKS1A,ARRB1,ARRDC3,AXL,BMP6,CAV1,CCDC88A,CCL2,CDH2,CTGF,CXCL12,CXCL5,CXCL8,EFNA5,EPHA2,ESRRA,EZH2,FGF2,FGF7,FHOD1,FN1,FURIN,GJA1,GLI1,GPR161,HGF,HIC1,HIF1A,IGF1,IGFBP3,IL6,ITGA6,ITGB3,JUP,KLF4,KRT8,LEP,LIMK1,LMO7,LRIG1,MCAM,MCF2L,MMP2,MTUS1,MYH10,NRG1,OSGIN1,PALLD,PARK2,PIK3R1,PLAU,PLAUR,PRKCD,PRL,PRSS27,RAB27A,RUNX2,S100A4,SERPINE1,SLC16A4,SMAD3,SNAI1,SNCG,TFAP2A,TGFB1,TGFBR1,TGFBR3,TNFA…	75
Cancer, Gastrointestinal Disease, Organismal Injury and Abnormalities	neoplasia of stomach	6.66E-13	Decreased	-2.401	A2M,ABCA10,ACO1,ACVR2A,ADAM10,ADAM12,ADAMTS9,ADHFE1,AKR1B1,AMPH,AMZ1,ANK3,ANOS1,ANTXR1,APC,APOE,AR,ARAP3,ATP5G3,ATP6V1B1,ATP9A,AZGP1,BCAM,BCL2,BMP2K,BNC2,C10orf90,C17orf59,C3,CACNA1A,CACNA1C,CACNA1H,CADPS,CALM1 (includes others),CASD1,CASP1,CAV1,CCDC40,CCPG1,CDH11,CDH20,CDK5RAP2,CDKN2A,CDKN2C,CEBPA,CHKA,CHST1,CIB2,CLSTN1,CLSTN2,CLSTN3,CNR1,CNTLN,COBLL1,COL14A1,COL1A1,COL1A2,COL5A1,COL6A3,CORIN,CO…	279
Cellular Movement	chemotaxis of cells	2.09E-13	Decreased	-2.397	ACKR2,ACKR3,ACKR4,ADAM10,ADORA1,AGT,ANGPT1,ANO6,APLN,APOE,ARAP3,ARRB1,AXL,B4GALT1,BDNF,C3,C5AR1,CAPG,CAV1,CCDC88A,CCL11,CCL2,CD36,CNR1,CORO1A,CSF1,CTGF,CX3CL1,CXCL1,CXCL12,CXCL14,CXCL16,CXCL5,CXCL8,DOCK2,DPP4,DUSP6,EDN1,EDNRA,EDNRB,EFNB1,ELN,ENPP2,EPHA2,EPHB2,F10,F2R,FAS,FBN1,FGF2,FN1,FPR1,GDNF,GSN,HCAR2,HGF,HP,HRH1,ICAM1,IGF1,IGF2,IL16,IL1R1,IL33,IL4R,IL6,IL6R,IL7,INHBA,ITGA6,ITGA9,ITGB2,ITGB3,L…	133
Cellular Assembly and Organization, Cellular Function and Maintenance	microtubule dynamics	2.05E-13	Decreased	-2.386	A2M,ABLIM3,ACHE,ACVR2A,ADAM10,ADCY6,ADGRG6,ADIPOQ,AGT,AGTPBP1,AJUBA,ANK3,APC,APOE,AQP1,AR,ARHGAP4,ARHGEF2,ARHGEF4,ARRB1,ATL1,ATXN1,AURKA,AXL,BAG4,BASP1,BCL2,BDNF,BMP2K,BMP6,BRSK1,BTG2,CACNA1A,CACNA1H,CAMK4,CAPG,CAV1,CCDC28B,CCDC88A,CCL2,CD82,CDC20,CDC42EP4,CDH2,CDK5RAP2,CEP120,CHL1,CHP1,CLIP1,CLMN,CLSTN1,CNR1,CORO1A,CRYAB,CSF1,CSRP1,CTGF,CTSS,CXCL12,CXCL8,CYP19A1,DAB2IP,DACT1,DAPK1,DIXDC1,DNER,DN…	257
Cellular Development, Cellular Growth and Proliferation, Nervous System Development and Function, Tissue Development	outgrowth of neurons	7.63E-13	Decreased	-2.374	A2M,ADAM10,ADCY6,ANGPT1,APOE,AR,BASP1,BCL2,BDNF,BMP6,BRSK1,CAMK1,CAT,CDH2,CHL1,CNR1,CSF1,CXCL12,DAB2IP,DNER,DOK5,DPYSL3,EFNB1,EFNB2,EFNB3,EGR3,ENPP2,EPHA2,EPHB2,EPHB3,ETV5,EXT1,FAIM,FGF18,FGF2,FGF5,FGF7,FKBP5,FN1,GAL,GAS7,GDNF,GJA1,GRK5,HDGFRP3,HGF,HMGCR,IGF1,IGF2,IL6,ITGA6,ITGA9,ITGB3,KLF7,LAMA3,LEP,LIF,LIMK1,MAP2,MDK,MESP2,MYH10,MYLIP,NFATC4,NGF,NINJ1,NOG,NRCAM,NRN1,NTRK2,NTRK3,OMG,PALLD,PLAT,P…	108
Cellular Movement	chemotaxis	1.54E-13	Decreased	-2.342	ACKR2,ACKR3,ACKR4,ADAM10,ADORA1,AGT,AMOT,ANGPT1,ANO6,ANOS1,APLN,APOE,ARAP3,ARRB1,AXL,B4GALT1,BDNF,C3,C5AR1,CAPG,CAV1,CCDC88A,CCL11,CCL2,CD36,CNR1,CORO1A,CSF1,CTGF,CX3CL1,CXCL1,CXCL12,CXCL14,CXCL16,CXCL5,CXCL8,DOCK2,DPP4,DUSP6,EDN1,EDNRA,EDNRB,EFNB1,EFNB2,ELN,ENPP2,EPHA2,EPHB2,F10,F2R,FAS,FBN1,FGF2,FN1,FPR1,GDNF,GSN,HCAR2,HGF,HP,HRH1,ICAM1,IGF1,IGF2,IL16,IL1R1,IL33,IL4R,IL6,IL6R,IL7,INHBA,ITGA6,IT…	137
Cellular Growth and Proliferation	outgrowth of cells	9.73E-12	Decreased	-2.340	A2M,ADAM10,ADCY6,ANGPT1,APOE,AR,BASP1,BCL2,BDNF,BMP6,BRSK1,CAMK1,CAT,CDH2,CHL1,CNR1,CSF1,CXCL12,DAB2IP,DNER,DOK5,DPYSL3,EFNB1,EFNB2,EFNB3,EGR3,ENPP2,EPHA2,EPHB2,EPHB3,ETV5,EXT1,FAIM,FGF18,FGF2,FGF5,FGF7,FKBP5,FN1,GAL,GAS7,GDNF,GJA1,GRK5,HDGFRP3,HGF,HMGCR,IGF1,IGF2,IL6,ITGA6,ITGA9,ITGB3,JAK2,KLF7,LAMA3,LEP,LIF,LIMK1,MAP2,MDK,MESP2,MMP2,MYH10,MYLIP,NFATC4,NGF,NINJ1,NOG,NRCAM,NRN1,NTRK2,NTRK3,OMG,PA…	110
Cancer, Organismal Injury and Abnormalities	head and neck neoplasia	7.06E-12	Decreased	-2.334	ABCD1,ABCG1,ABHD15,ABLIM2,ACAN,ACHE,ACOT2,ACY1,ADAM10,ADAM12,ADAM19,ADAMTS1,ADAMTS10,ADAMTS14,ADAMTS2,ADAMTS4,ADAMTS9,ADAMTSL4,ADGRD1,ADGRE5,ADRA2C,AIM1,AKAP1,AKR1B1,AKR1C1/AKR1C2,AKR1C3,ALDH4A1,ALDH9A1,ALPK2,AMOT,ANGPT1,ANKRD33B,ANKRD9,AOX1,APC,APOBEC3B,AQP7,ARHGAP4,ARHGEF2,ARRDC4,ASAH2B,ASPHD2,ATF5,ATP6V1B1,ATP8B3,ATXN1,AURKA,AVPR1A,AXL,BAIAP3,BBC3,BCL2,BCL2L1,BCL2L11,BCL3,BDNF,BGN,BIN1,BMF,BMP…	428
Cellular Assembly and Organization, Cellular Function and Maintenance	organization of filaments	5.16E-10	Decreased	-2.324	ACVRL1,ADAM12,ADAMTS14,ADAMTS2,APC,ARHGAP4,ARHGEF2,BCL2,BGN,CCL11,CHP1,COL14A1,COL1A1,COL1A2,COL2A1,COL3A1,COL5A1,COL5A2,CORO1A,DPT,FGF2,FKBP1A,FN1,GHR,GSN,HAS2,HGF,HOOK3,IFT88,JUP,KRT18,LIMK1,LOXL2,MAP3K12,MFAP4,MKX,MTSS1,MYO1B,NEFL,P3H1,P4HA1,PIP5KL1,PLAU,PLS3,PPARGC1B,PTK2B,RAC2,RRBP1,SFRP2,SIRPA,TGFB1,TGFB2,TGFBR1,TNXB,TRH,VTN,WDPCP	57
Cellular Development, Connective Tissue Development and Function, Tissue Development	development of connective tissue cells	4.10E-13	Decreased	-2.323	ADAM12,AVPR1A,CCL11,CCL2,CEBPA,CHSY1,CSF1,CXCL8,CYP19A1,DHCR24,DKK1,EBF1,EGR1,ENPP1,ETV1,FGF18,FGF2,FGF21,FGF9,FHL2,FRZB,GSN,HGF,HIVEP3,HSD17B4,ICAM1,IGFBP2,IL11,IL33,IL6,IL7,IL7R,INHBA,JDP2,LAMA3,LIF,MEF2C,MFGE8,MITF,NFATC1,NFATC4,NOG,PLA2G4A,PPARG,PTGS2,PTH1R,PTK2B,ROR2,RUNX2,SFRP1,SFRP2,SFRP4,SIRPA,SMAD3,SOCS3,SOX5,SOX9,STAT1,SULF1,SULF2,TGFB1,TGFB2,TSHR,VCAN,VDR,WNT5A,XBP1,ZNF521	68
Cell Morphology	tubulation of cells	6.40E-14	Decreased	-2.313	ADIPOQ,ANGPT1,AXL,CAV1,CDKN2A,COL1A1,CRYAB,CXCL1,CXCL12,CXCL8,EDN1,EDNRB,EFNB2,EPHA2,ERG,F11R,FERMT3,FGF2,FGF5,FOXO1,HGF,HRH1,IGF1,IGFBP3,IL6,KCNMA1,LEP,MAP2K6,MCF2L,MMP2,NRG1,OLR1,PLAU,PLAUR,PLEKHG5,PRL,RHOJ,ROBO1,S1PR1,S1PR3,SAA1,SERPINF1,STAT5A,TEAD4,TEK,TGFB1,TGFB2,TGFBI,TGFBR1,VASH2,VEGFA	51
Metabolic Disease	disorder of lipid metabolism	1.83E-19	Decreased	-2.306	ACADS,ACADVL,ADIPOQ,ADRA1B,AGPAT2,APOB,APOE,ATF4,BDNF,CA13,CA2,CA3,CA5B,CAV1,CD14,CD36,CD55,CIDEC,CNR1,CTSS,CYB5R4,DGAT1,DGAT2,DPP4,ETFA,ETFB,ETFDH,FAAH,FABP4,FASN,FGF7,FITM2,FOXO1,GCDH,GHR,GLA,GPAM,GPD1,HADHA,HADHB,HMGCR,HRH1,HSD11B1,IDH1,IL6,INSIG1,LEP,LIPC,LMF1,LPL,LRP1,LSR,MLYCD,NNMT,NR4A3,OXCT1,PCK1,PCSK9,PIK3R1,PLIN1,PPARG,PPARGC1A,PPARGC1B,PTGS1,PTGS2,SCD,SERPINE1,SERPINF1,SLC22A4,SLC22A5,…	73
Connective Tissue Development and Function, Skeletal and Muscular System Development and Function, Tissue Morphology	quantity of bone tissue	5.20E-10	Decreased	-2.284	ADIPOQ,ATF4,BGN,C3,C5AR1,CAMK4,CCL2,COL1A1,COL2A1,CSF1,CYP19A1,CYP27B1,DKK1,EBF1,EGR1,EGR2,F2R,FGF2,HIVEP3,HSD11B1,IGF1,IL1R1,INPP4B,IRAK3,ITGB3,JAM2,JUNB,KLF10,KLF4,LIF,MFGE8,MMP2,NOG,NOTCH1,NPR3,PDK4,PER1,POSTN,PPARG,PTH1R,RASSF2,RUNX2,STAT1,TOB1,TSC22D3,VDR,VEGFA,ZNF521	48
Cell Cycle	cell cycle progression	1.31E-11	Decreased	-2.278	ACSM5,ACVRL1,ADAM12,ADRA1B,AGT,AJUBA,ANKS1A,APC,APOE,AR,ARRB1,ASNS,AURKA,AXL,B4GALT1,BCL2,BCL2L1,BCL2L11,BMP6,BRINP1,BTG1,BTG2,CAV1,CCNB1,CCND3,CCNH,CCPG1,CD70,CDC20,CDK7,CDKN2A,CDKN2C,CEBPA,CLIP1,CLTCL1,COL1A1,CRYAB,CSF1,CTH,CXCL12,CXCL8,DBI,DCK,DDIT3,DDIT4,DIRAS3,DIXDC1,DNAJB4,DPP4,DUSP1,DUSP3,EBF4,EDN1,EGFL6,EGR1,EIF4EBP1,ERF,ERN1,ERRFI1,ESPL1,EZH2,FAS,FASN,FBXL7,FGF2,FGF7,FGF9,FHL2,FIGNL1,FKB…	225
Cell Death and Survival	regeneration of cells	1.93E-13	Decreased	-2.236	A2M,AGT,APOE,AR,BCL2,BDNF,CLCF1,DDIT3,EFNB3,EPHA4,FGF2,GDNF,GJA1,HGF,HIF1A,ICAM1,IGF1,IGF2,IL11,IL6,IL6R,IL7,ITGA9,JAK2,LIF,MAP3K12,MAPK8IP1,NGF,NOG,NOTCH1,NTRK2,OMG,PLAU,PTPRF,RGMA,ROCK2,RTN4RL1,RTN4RL2,SERPINE2,SERPINF1,SFRP2,SGK1,XYLT1	43
Cellular Assembly and Organization, Cellular Development, Cellular Growth and Proliferation, Nervous System Development and Function, Tissue Development	growth of neurites	1.00E-15	Decreased	-2.229	A2M,ACAN,ADAM10,ADCY6,ANGPT1,APOE,AR,BASP1,BCL2,BDNF,BMP6,BRSK1,CAMK1,CAMK4,CAT,CAV1,CDH2,CHL1,CNR1,CSF1,CSRP1,CXCL12,CXCL5,CYP19A1,DAB2IP,DIXDC1,DNER,DOK5,DPYSL3,EFNB1,EFNB2,EFNB3,EGR1,EGR3,EIF4EBP1,ENPP2,EPHA2,EPHB2,EPHB3,ETV5,EXT1,FAIM,FAS,FGF18,FGF2,FGF5,FGF7,FKBP5,FN1,GAL,GAS7,GDNF,GJA1,GRK5,HDGFRP3,HGF,HMGCR,IGF1,IGF2,IL6,IL6R,ITGA9,ITGB3,KLF7,LAMA3,LEP,LIF,LIMK1,MAOA,MAP2,MDK,MESP2,MMP2,MT…	127
Cardiovascular System Development and Function, Organismal Development	vascularization of body region	3.76E-10	Decreased	-2.222	ADAMTS1,ADIPOQ,APOE,AXL,BCL2,C3,C5AR1,CFB,CTGF,F2R,FGF2,FGF9,HGF,HIF1A,ICAM1,IGF1,IGF2,IGFBP3,INHBA,ITGB2,ITGB3,LEP,LIF,MFGE8,MMP2,PDGFA,PLA2G4A,PLAT,PLAU,PLAUR,PTGER3,PTGS2,RHOJ,S100A4,S1PR2,S1PR3,SERPINF1,SFRP2,THBS1,THBS2,VCAM1,VEGFA	42
Cancer, Organismal Injury and Abnormalities	adenoma	7.07E-14	Decreased	-2.216	ACHE,ADIPOQ,AGPAT2,AJUBA,APC,APOE,AR,ARHGEF2,ARL4C,ASAP3,BBC3,BCL2,BCL2L1,BCL3,BDNF,BNC1,C2orf88,C3,CACNA1A,CCDC80,CCND3,CDKN2A,CDKN2C,CHKA,CNR1,COL15A1,CRYAB,CYP19A1,DAB2,DAPK1,DHTKD1,DIRAS3,DLL1,DPP4,DPT,EGR1,EIF4EBP1,EPHB6,ERRFI1,EZH2,F2R,FABP4,FGF18,FGF7,FLRT2,FOXN2,FOXO1,GATA6,GLI1,GLUL,GPX3,H19,HP,HSD11B1,ID4,IGF2,IGFBP2,IGFBP4,IL6R,INHBA,ITIH5,KCND3,KCNK6,KIF11,LRIG1,MCAM,MUC1,NOG,NOTCH1,N…	116
Cellular Movement	migration of breast cancer cell lines	2.84E-11	Decreased	-2.211	ADAM12,ANKS1A,ARRB1,ARRDC3,AXL,BMP6,CAV1,CCDC88A,CCL2,CDH2,CTGF,CXCL12,CXCL5,CXCL8,EFNA5,EPHA2,ESRRA,EZH2,FGF2,FGF7,FHOD1,FN1,GJA1,GLI1,GPR161,HGF,HIC1,HIF1A,IGF1,IGFBP3,IL6,ITGA6,ITGB3,KLF4,KRT8,LEP,LMO7,MCAM,MCF2L,MMP2,MTUS1,MYH10,NRG1,OSGIN1,PALLD,PARK2,PLAU,PLAUR,PRKCD,PRL,PRSS27,RUNX2,S100A4,SERPINE1,SLC16A4,SMAD3,TFAP2A,TGFB1,TGFBR1,TGFBR3,TNFAIP8,TPD52L1,VEGFA,VTN,WNT11,WNT5A,ZEB1	67
Skeletal and Muscular System Development and Function	quantity of bone	4.59E-13	Decreased	-2.191	ACVR2B,ADIPOQ,APOE,ATF4,BGN,C3,C5AR1,CAMK4,CAV1,CCL2,CHSY1,COL1A1,COL2A1,CSF1,CYP19A1,CYP27B1,DACT1,DKK1,EBF1,EGR1,EGR2,F2R,FGF2,GSC,H19,HIVEP3,HSD11B1,IGF1,IL1R1,INPP4B,IRAK3,ITGB3,JAM2,JDP2,JUNB,KLF10,KLF4,LEP,LFNG,LIF,MDFI,MFAP2,MFGE8,MMP2,NOG,NOTCH1,NPR3,PCGF2,PCSK5,PDK4,PER1,POSTN,PPARG,PRRX2,PTH1R,PTPN2,PTPRE,RASSF2,RUNX2,SFRP1,SFRP2,SLC39A14,SMO,STAT1,TASP1,TMEM119,TOB1,TSC22D3,TXLNG,VDR,V…	73
Cancer, Gastrointestinal Disease, Organismal Injury and Abnormalities	stomach tumor	9.86E-13	Decreased	-2.190	A2M,ABCA10,ACO1,ACVR2A,ADAM10,ADAM12,ADAMTS9,ADHFE1,AKR1B1,AMPH,AMZ1,ANK3,ANOS1,ANTXR1,APC,APOE,AR,ARAP3,ATP5G3,ATP6V1B1,ATP9A,AZGP1,BCAM,BCL2,BMP2K,BNC2,C10orf90,C17orf59,C3,CACNA1A,CACNA1C,CACNA1H,CADPS,CALM1 (includes others),CASD1,CASP1,CAV1,CCDC40,CCPG1,CDH11,CDH20,CDK5RAP2,CDKN2A,CEBPA,CHKA,CHST1,CIB2,CLSTN1,CLSTN2,CLSTN3,CNR1,CNTLN,COBLL1,COL14A1,COL1A1,COL1A2,COL5A1,COL6A3,CORIN,CORO1A,CP…	278
Cellular Movement	homing of cells	2.58E-14	Decreased	-2.182	ACKR2,ACKR3,ACKR4,ADAM10,ADORA1,AGT,ANGPT1,ANO6,AOC3,APLN,APOE,ARAP3,ARRB1,AXL,B4GALT1,BCL2,BDNF,C3,C5AR1,CAPG,CAV1,CCDC88A,CCL11,CCL2,CD36,CHST2,CNR1,CORO1A,CSF1,CTGF,CX3CL1,CXCL1,CXCL12,CXCL14,CXCL16,CXCL5,CXCL8,DNM1,DOCK2,DPP4,DUSP6,EDN1,EDNRA,EDNRB,EFNB1,ELN,ENPP2,EPHA2,EPHB2,F10,F2R,FAS,FBN1,FGF2,FN1,FOXO1,FPR1,GDNF,GJA1,GSN,HCAR2,HGF,HP,HRH1,ICAM1,IGF1,IGF2,IGFBP3,IL16,IL1R1,IL33,IL4R,IL6,I…	142
Cellular Movement	homing	1.51E-14	Decreased	-2.140	ACKR2,ACKR3,ACKR4,ADAM10,ADORA1,AGT,AMOT,ANGPT1,ANO6,ANOS1,AOC3,APLN,APOE,ARAP3,ARRB1,AXL,B4GALT1,BCL2,BDNF,C3,C5AR1,CAPG,CAV1,CCDC88A,CCL11,CCL2,CD36,CHST2,CNR1,CORO1A,CSF1,CTGF,CX3CL1,CXCL1,CXCL12,CXCL14,CXCL16,CXCL5,CXCL8,DNM1,DOCK2,DPP4,DUSP6,EDN1,EDNRA,EDNRB,EFNB1,EFNB2,ELN,ENPP2,EPHA2,EPHB2,F10,F2R,FAS,FBN1,FGF2,FN1,FOXO1,FPR1,GDNF,GJA1,GSN,HCAR2,HGF,HP,HRH1,ICAM1,IGF1,IGF2,IGFBP3,IL16,IL1R…	146
Cancer, Organismal Injury and Abnormalities, Tumor Morphology	invasion of tumor	2.79E-11	Decreased	-2.073	ADGRE5,ADIPOQ,APC,APOE,CAV1,CCL2,CD14,CD82,CDKN2A,COL7A1,CSF1,CTGF,CTSS,CXCL12,DPP4,EDN1,ENPP2,EPHA2,F2R,FAS,FASN,FGF2,FGF9,FKBP1A,FN1,FURIN,GDF15,HGF,HIF1A,ICAM1,IGF1,IL6,ITGA6,JUP,KLF4,LEP,LGR4,LIMK1,LOXL2,LRRC15,MCAM,MDK,MMP2,NEDD9,NFATC1,NOTCH1,PALLD,PLAU,PLAUR,POSTN,PTGS2,RASGRP1,REL,S100P,SERPINE1,SFRP1,SPINT1,SSX2IP,TGFB1,TGFBR1,THBS1,TRPV2,TYMP,VCAN,WASF3,WNT5A,ZBTB16,ZEB1	68
Cardiovascular System Development and Function	neovascularization	1.06E-11	Decreased	-2.072	ADIPOQ,AGT,APOE,AXL,B4GALT1,BCL2,C3,C5AR1,CFB,CSF1,CTGF,CXCL12,EFNB2,EPHA2,ERRFI1,F2R,FGD5,FGF2,FGF9,HGF,HIF1A,ICAM1,IGF1,IGF2,IGFBP3,INHBA,ITGB2,ITGB3,LEP,LIF,MDK,MFGE8,MMP2,PDGFA,PLA2G4A,PLAT,PLAU,PLAUR,PTGS2,PTK2B,S100A4,S1PR2,S1PR3,SERPINF1,STAT5A,TGFB1,THBS1,THBS2,TNFAIP3,VCAM1,VEGFA	51
Cellular Growth and Proliferation	formation of connective tissue cells	2.38E-11	Decreased	-2.067	ADAM12,ADIPOQ,AVPR1A,CCL11,CCL2,CDH11,CDKN2A,CEBPA,CSF1,CXCL8,CYP19A1,DHCR24,DKK1,EBF1,EGR1,FGF18,FGF2,FGF21,FGF9,FHL2,FRZB,GSN,HGF,HSD17B4,ICAM1,IGFBP2,IL11,IL33,IL6,IL7,IL7R,INHBA,JDP2,LIF,MEF2C,MFGE8,MITF,NFATC1,NFATC4,NOG,PLA2G4A,PPARG,PTGS2,PTH1R,PTK2B,ROR2,RUNX2,SFRP1,SFRP2,SFRP4,SIRPA,SMAD3,SOCS3,SOX9,STAT1,TGFB1,TGFB2,TSHR,WNT5A,XBP1,ZNF521	61
Cellular Movement	cell movement of tumor cell lines	6.32E-18	Decreased	-2.067	A2M,ACKR3,ACKR4,ADAM10,ADAM12,ADGRE5,ADIPOQ,AGT,ANKS1A,APC,AR,ARAP3,ARHGEF4,ARRB1,ARRDC3,ASNS,AURKA,AXL,BDKRB1,BMP6,C3,CAT,CAV1,CCDC88A,CCL11,CCL2,CD36,CD82,CDH11,CDH2,CDK7,CDKN2A,CLCN4,CNN1,COL1A1,CREB3L1,CSF1,CTGF,CX3CL1,CXCL12,CXCL14,CXCL5,CXCL8,DAB2,DNAJB4,DOCK2,DPP4,DRAM1,DSE,DTX1,EDN1,EFEMP1,EFNA5,EFNB1,EFNB3,EGR1,ENPP2,EPHA2,EPHA4,EPHB2,ESRRA,ETV5,EZH2,F2R,FBN1,FGD4,FGF2,FGF5,FGF7,FH,FHL2,…	207
Cellular Assembly and Organization, Tissue Development	fibrogenesis	2.72E-15	Decreased	-2.037	A2M,ADAMTSL4,ADORA1,AGT,AKAP1,AMOT,APC,APOE,AR,ARHGAP18,ARHGEF2,ARRB1,ASAP3,AVPR1A,BAG4,BAIAP2L1,BDKRB2,CAV1,CCL11,CCL2,CD14,CDH11,CLIP1,COL5A1,COL6A3,CORO1A,CORO7/CORO7-PAM16,CTGF,CXCL12,CXCL8,DAB2,DIRAS3,DKK1,DPYSL3,DYSF,EDN1,EDNRA,ELN,EML2,F2R,FBN1,FGF13,FGF2,FGF7,FHL1,FHOD1,FHOD3,FN1,GAS7,GNG2,GSN,HGF,HIF1A,HSD11B1,HSPB1,ICAM1,IGF1,IL6,INPP5K,JAG1,JMY,JUNB,KANK1,KANK4,KRT18,KSR1,LEP,LIMK1,MAP…	113
Cancer, Organismal Injury and Abnormalities	benign neoplasia	1.69E-31	Decreased	-2.019	ACHE,ACKR3,ADAM12,ADGRE5,ADGRL1,ADH1B,ADIPOQ,ADRA1B,ADRA2A,ADRA2C,AGPAT2,AJUBA,ALDH1A1,ANTXR1,APC,APOE,AR,ARHGEF2,ARL4C,ASAP3,BBC3,BCL2,BCL2L1,BCL3,BDH1,BDNF,BMP6,BNC1,C2orf88,C3,CACNA1A,CALCRL,CCDC80,CCND3,CDKN2A,CDKN2C,CFD,CHKA,CHRDL2,CLUH,CNR1,COL15A1,COL6A3,CRABP2,CRYAB,CSF1,CTGF,CTSC,CX3CL1,CXCL12,CXCL14,CYP19A1,DAB2,DAPK1,DHTKD1,DIRAS3,DLL1,DPP4,DPT,DUSP1,DYRK2,EDNRA,EDNRB,EGR1,EIF4EBP1,EPH…	237
Cellular Movement	migration of tumor cell lines	7.88E-16	Decreased	-2.008	A2M,ACKR3,ADAM10,ADAM12,ADGRE5,ADIPOQ,AGT,ANKS1A,APC,AR,ARHGEF4,ARRB1,ARRDC3,ASNS,AURKA,AXL,BDKRB1,BMP6,CAT,CAV1,CCDC88A,CCL11,CCL2,CD36,CD82,CDH11,CDH2,CDK7,CDKN2A,CLCN4,COL1A1,CREB3L1,CTGF,CX3CL1,CXCL12,CXCL5,CXCL8,DAB2,DPP4,DSE,DTX1,EDN1,EFNA5,EFNB1,EFNB3,EGR1,ENPP2,EPHA2,EPHA4,EPHB2,ESRRA,EZH2,F2R,FGF2,FGF5,FGF7,FH,FHL2,FHOD1,FLNC,FN1,FOXP1,GDF15,GDNF,GJA1,GLI1,GPR161,HAS1,HAS2,HGF,HIC1,HIF1A…	171
