# Supplementary material for: Bisphenol A and Bisphenol S Induce Distinct Transcriptional Profiles in Differentiating Human Primary Preadipocytes
Source: PLoS One. 2016 Sep 29;11(9):e0163318. doi: 10.1371/journal.pone.0163318 (PMC5042406; doi:10.1371/journal.pone.0163318)
Supplement: S10 Table — Upstream Regulators identified through IPA on day 2 and day 4 following treatment with DEX (p<0.05). (XLS) [file pone.0163318.s010.xls]

## Sheet: DEX Day 2 Upstream Regulators
DEX Day 2 Upstream Regulators
Upstream Regulator	Fold Change	Molecule Type	Predicted Activation State	Activation z-score	p-value of overlap	Target molecules in dataset	Mechanistic Network
dexamethasone		chemical drug	Activated	5.378	2.06E-55	AACS,ABCC2,ACADS,ACKR3,ACKR4,ACSL1,ACSS2,ACTB,ACTG2,ADAM12,ADAMTS1,ADAMTS2,ADHFE1,ADIPOQ,ADRBK2,AGT,AKR1C1/AKR1C2,AKR1C3,ALDH1A1,ALDH1L1,ALDH4A1,ALDH6A1,AMIGO2,ANGPTL4,ANK2,ANOS1,APLN,APOD,APOE,AQP1,AQP7,ARHGEF2,ARL4C,ARL5B,ARMC8,ARRB1,ASNS,ATF4,ATP6V1B2,BCAT2,BCL2,BCL2L1,BCL6,BDKRB2,BDNF,BHLHE40,BIRC5,BRCA2,BTN3A2,C10orf10,C5,CARS,CAT,CAV1,CCDC74B,CCL2,CCNA2,CD163,CD36,CD55,CDC42EP3,CDKN1A,CDKN1…	936 (20)
rosiglitazone		chemical drug	Activated	4.773	3.05E-30	ABCC9,ACADS,ACSL1,ACSL5,ACSS2,ADAMTS1,ADIPOQ,AGT,ANGPTL4,AOC3,APOE,APOL3,AQP3,AQP7,BCL2,BDNF,CAT,CAV1,CAV2,CCL11,CCL2,CD1D,CD36,CDKN1A,CIDEC,COL1A1,COX7A1,CS,CSF1,CYP19A1,CYP24A1,DGAT2,DLX5,EDNRA,EGLN1,ELOVL3,ETFA,FABP3,FABP4,FABP5,FASN,FOS,GAPDH,GK,GPAM,GPD1,GYG1,HADH,HAS2,HGF,HMOX1,HSD11B1,IGF1,IGF2,IGFBP2,IL21R,IL6,IRF1,IRS2,KLB,KLF11,KLF4,KRT18,LEP,LIPE,LNPEP,LPIN1,LPL,LRP1,MCM7,MGLL,MR1,MUC1…	668 (20)
MITF	1.558	transcription regulator	Activated	4.691	1.45E-13	ACAN,ACSL1,ALDH16A1,APOE,ATP6V1B2,AURKB,BCL2,CCNB1,CDCA8,CDT1,CENPF,CEP55,COL1A1,COL2A1,CTSK,DAPK1,DIAPH1,ECT2,EDNRB,ESPL1,FGD4,FOS,FRMD4B,GLI1,GM2A,GNPTAB,GYG2,HES1,HIF1A,IL6R,INPP4B,ITGA4,KAZN,KIF20A,KIFC1,KIT,MITF,MMP14,NGFR,NPM3,NR3C1,ORC6,PLK1,PMEL,RAB27A,SEMA3C,SERPINE1,SERPINF1,SLC19A2,SLC7A8,SORT1,SOX13,SOX5,SOX9,SPAG5,SPC24,ST3GAL6,TBX2,TPX2,UBE2C,UVRAG,XRCC3	655 (22)
bexarotene		chemical drug	Activated	4.567	2.75E-13	ADIRF,AKR1C1/AKR1C2,AKR1C3,APOE,ARL6IP5,ASNS,C10orf10,CCL2,CEBPG,DDIT4,DKK1,DUSP1,EHHADH,EPHA2,FABP4,GARS,HERPUD1,ITPR1,KLF10,LOXL2,LPL,MAF,MAP3K8,MTHFD2,PER2,PIK3R1,PLAT,PLAUR,PLOD2,PPARG,PTGS2,RARB,SIAH2,SLC7A1,SLC7A5,TGFB1,TSC22D3,XBP1	745 (23)
SCAP		other	Activated	4.078	5.99E-06	AACS,ACACB,ACSL1,ACSL5,ACSS2,CSAD,CYB5A,EHHADH,ELOVL6,FADS2,FASN,GPAM,IDI1,MSMO1,NSDHL,TM7SF2,TMEM97	459 (12)
salirasib		chemical drug	Activated	3.752	2.96E-08	AK4,ATF4,BHLHE40,BNIP3,CA9,COL5A1,COL5A2,ENO2,HIF1A,P4HA1,PFKFB4,PGK1,PKM,PLAT,PLAU,PLOD2,SERPINE1,TJP2,TPI1,VEGFA	774 (19)
PPARG	2.991	ligand-dependent nuclear receptor	Activated	3.590	3.20E-24	ACADS,ACSL1,ACSL5,ADIPOQ,AGT,ANGPTL4,APOE,AQP3,AQP7,BCL6,BDH1,BIRC5,CAT,CAV1,CAV2,CCL2,CCPG1,CD36,CDKN1A,CES1,CIDEC,COL1A1,COL1A2,CORIN,CRABP2,CS,CXCL6,CYP19A1,DGAT2,DLAT,EDN1,EGLN1,EHHADH,EIF4EBP1,ELOVL6,ENO2,ESRRA,FABP3,FABP4,FABP5,FASN,GAPDH,GDF15,GPAM,GPD1,HES1,HGF,HMOX1,HR,IGF1,IL6,IRS2,KLF4,KLF6,KRT18,LEP,LIPE,LNPEP,LPL,MAP2,MCM7,MGLL,MGST1,MKI67,MMP14,MUC1,NOS3,NR1D1,NR2F2,NR4A1,NSF,OLAH,P…	753 (22)
RABL6		other	Activated	3.528	2.67E-13	ABAT,ATXN1,AURKB,BUB1,BUB1B,CCNA2,CCNB1,CENPF,CX3CL1,DAPK1,DRAM1,FRMD4A,HBEGF,HMMR,HMOX1,KIF23,MCM7,NCAPG,NDC80,PBK,PLK1,PMAIP1,PRC1,SMAD6,TMEM97,TOP2A,TPX2,UBE2C,VRK1
Sb202190		chemical - kinase inhibitor	Activated	3.495	2.44E-04	ANGPTL4,BCL2,BIRC5,CCL2,CD55,CDKN1A,COL1A1,DKK1,FOS,HIF1A,HMOX1,IL6,JUNB,MMP2,P4HA1,PLA2G4A,PPARGC1A,PPARGC1B,PTGS2,SERPINE1,SGK1,TGM1,TNFRSF10B,VDR,VEGFA	706 (17)
RARA	-1.468	ligand-dependent nuclear receptor	Activated	3.414	6.60E-12	AASS,ABCC2,ACACB,ALDH1A1,ALDH1A2,ASPM,ATF5,BIRC5,C5,CCNA2,CCPG1,CDK1,CDKN1A,CENPF,CLMN,CRABP2,DUSP1,E2F7,EGR2,ENAH,FAM64A,FOS,GHR,GLI1,GPR158,HLA-J,HOXA1,HOXA3,IFI44L,IL1R1,IL6,IL6R,IRF1,ITGA4,KIF23,LAMB1,LMO3,MAOB,MAP1B,METTL7A,MMP11,NAV2,NCAPG,NEDD9,OAS1,PBK,PCK1,PENK,PTGS2,PTTG1,PVR,RARA,RARB,RTP4,SAMHD1,SHANK2,SLC7A11,SP110,TGFB1,THBD,TNFRSF10B,TRH,WHSC1	744 (25)
SREBF1		transcription regulator	Activated	3.373	9.25E-13	AACS,AARS,ABCD2,ACACB,ACADS,ACSL1,ACSL5,ACSS2,ADIPOQ,AK4,AR,BCL2,BCL2L1,CDKN1A,CSAD,CYB5A,CYP7B1,DBI,EHHADH,ELOVL6,FABP4,FABP5,FADS1,FADS2,FASN,GPAM,GPX3,HMGCS1,HMOX1,HSPA13,IDI1,IL6,IRS2,LEP,LPIN1,LPL,MSMO1,NSDHL,PCK1,PCK2,PCYT1A,PIK3R3,PNPLA3,PPARG,PTGS2,SERPINE1,STAR,SUCLG1,TGFB1,TM7SF2,TMEM97,VEGFA	671 (17)
fenofibrate		chemical drug	Activated	3.352	6.29E-10	ABCD2,ACACB,ACOT2,ACSL1,ACSL5,ADIPOQ,ALDH1A2,ANGPTL4,APOB,AR,ASNS,CAT,CCL2,CD36,CDH2,COQ3,CYP19A1,DBI,DLAT,EDN1,EHHADH,FABP4,FADS2,FASN,GAPDH,GLUL,GPAM,GYG1,HIF1A,HILPDA,HMOX1,HSD17B4,ID2,IL6,LPCAT3,LPL,MEST,MGLL,MITF,NOS3,NR3C1,NUDT7,PANK1,PDK4,PIK3R3,PTGS2,PTPRF,RORA,SERPINE1,SLC27A5,SLC2A4,STAR,SUCLG1,TAF5,TGFB1,TIAM1	745 (22)
pioglitazone		chemical drug	Activated	3.254	1.14E-09	ACE2,ADIPOQ,ANGPTL4,APOB,APOE,AQP1,AQP7,ATP2A3,BCL2,CAT,CAV1,CD36,CDKN1A,CYP19A1,FABP4,FOS,HAS2,HMOX1,IL6,IRS2,KLF4,LEP,LIPC,LIPE,LPIN1,LPL,MUC1,NR4A1,PC,PDE3B,PLIN1,PLIN2,PPARG,PPARGC1A,PPARGC1B,PTGS2,RARB,RBP4,SERPINE1,SLC2A4,TGFB1,VLDLR	748 (20)
pirinixic acid		chemical toxicant	Activated	3.226	1.04E-13	AADAC,ACACB,ACADS,ACAT2,ACOT2,ACOT4,ACSL1,ACSL5,ACSS2,AKR1C3,ANGPTL4,APOE,AQP3,ASNS,BNIP3,C5,CAT,CCL2,CCNA2,CCNB1,CD36,CDH2,CDK1,CDKN1A,CFI,CIDEC,COL1A1,CXCL12,CYP7B1,DBI,DLAT,DPP4,EHHADH,ELOVL3,ELOVL5,ELOVL6,FABP4,FABP5,FADS1,FADS2,FASN,FIGF,G0S2,GAPDH,GLUL,GPAM,GPD1,GPD2,GRPEL2,GSTM3,HADH,HGF,HIF1A,HILPDA,HMGCS1,HMOX1,HSD17B4,HSPB1,ID2,IL6,JUNB,KLF10,KLF11,KRT8,LEP,LPL,MAP3K8,MEST,MGLL,NR1D1,NU…	722 (21)
SREBF2		transcription regulator	Activated	3.191	6.44E-08	AACS,ACSL1,ACSS2,CDKN1A,CYB5A,CYP7B1,DBI,EBP,ELOVL6,FABP5,FADS2,FASN,HMGCS1,IDI1,IRS2,LRP1,MSMO1,NSDHL,PCYT1A,PLIN2,STAR,TM7SF2,TMEM97	604 (18)
PPARA		ligand-dependent nuclear receptor	Activated	3.164	1.17E-14	AADAC,ABCD2,ACADS,ACAT2,ACOT2,ACSL1,ACSL5,ACSS2,ADIPOQ,ANGPTL4,APOE,AQP3,AQP7,ASNS,ASS1,AURKA,C5,CA9,CAT,CCNA2,CCNB1,CD36,CDK1,CDKN1A,CFI,CIDEC,CS,CSAD,CXCL12,CYP7B1,DBI,EDN1,EHHADH,ELOVL3,ELOVL5,ELOVL6,FABP3,FABP4,FABP5,FADS1,FADS2,FASN,FOS,G0S2,GLUL,GPAM,GPD1,GPD2,GSTM3,HADH,HGF,HIF1A,HILPDA,HMGCS1,HMOX1,HSD17B4,IDI1,IGFBP2,IL6,KIF20A,KIF2C,KRT8,LIPG,LPCAT3,LPL,MGLL,MGST1,MKI67,MSMO1,NR1D1,NSDH…	545 (20)
TBX2	1.706	transcription regulator	Activated	3.143	5.79E-06	ANLN,ASF1B,ATF5,AURKA,AURKB,BHLHE40,BUB1,CCNA2,CCNB1,CDK1,CDKN1A,CDT1,DBP,DDIT3,E2F7,MCM7,PKMYT1,PLK1,PRC1,TGFB2,TRIB3	577 (11)
NR4A3		ligand-dependent nuclear receptor	Activated	3.075	3.50E-03	AASS,COL16A1,COL1A1,FABP4,FOXO1,HIF1A,LPIN1,MEF2C,PPARGC1A,PPARGC1B,SKP2,UBE2C	720 (21)
COMMD1		transporter	Activated	2.985	7.44E-05	ATP7A,BNIP3,DDIT4,EGLN1,PDK1,PFKP,PGK1,STC2,VEGFA	518 (7)
ADA		enzyme	Activated	2.976	1.29E-04	ADORA1,ADORA2B,CCL11,COL1A2,HIF1A,IL6,PDE5A,SERPINE1,TGFB1,VEGFA	443 (21)
KLF15	5.552	transcription regulator	Activated	2.898	1.72E-06	ACADS,ACSL1,ACSS1,CD36,DGAT2,EHHADH,FABP3,FABP5,FASN,GPAM,GPR1,PDK4,PPARG,PPARGC1A,SLC2A4,SYNPO	461 (7)
FST		other	Activated	2.880	2.47E-03	ACSL1,ADIPOQ,CD36,FABP3,FABP4,IL6,INHBB,MMP2,PPARG,PPARGC1A,PPARGC1B,SAA1	983 (22)
bezafibrate		chemical drug	Activated	2.855	3.82E-09	ACACB,ACOT2,ACOT4,ACSL1,ACSL5,ADIPOQ,ALDH1A2,ANGPTL4,APOE,BNIP3,CAT,CCNB1,CD36,CS,CYB5A,DBI,EHHADH,FABP4,FASN,HILPDA,HSD17B4,LEP,MGLL,PANK1,PDK4,PEX11A,PPARG,PPARGC1A,PTGS2,SERPINE1	605 (18)
fluticasone		chemical drug	Activated	2.804	7.90E-09	ABLIM3,ANGPTL4,CCL11,CCL2,CD163,CD36,CES1,CFB,DDIT4,EMP1,FABP4,FKBP5,GLDN,HLA-DMA,HSD11B1,IL6,IRS2,LPL,METTL7A,MT1A,MT1X,MT2A,MUC1,OAS2,PDK4,PLAU,PLIN2,PPARGC1A,RARRES1,SDC4,SEPP1,SERPINE1,SERPINF1,SLC1A3,SLC29A1,SLC2A5,SRPX,TGFB1,TIMP3,TLR4,TPST1,TSC22D3,WARS	835 (22)
PARP2		enzyme	Activated	2.804	9.77E-07	ADIPOQ,CD36,FABP4,FASN,LEP,LPL,PPARG,TNFRSF10B	524 (13)
MED1		transcription regulator	Activated	2.737	6.45E-12	ADIPOQ,ANKRD37,APOB,AURKA,AURKB,BCL2L1,BCL3,BCL6,BCL7A,BHLHE40,BIRC5,CCNB1,CDC20,CDK1,CDKN1A,CYP24A1,EBF1,EHHADH,FABP4,FASN,FOXO1,GHR,HAS2,HSD17B4,ID2,IGF1,KLF13,KLF4,LIF,NR3C1,PDK4,PEX11A,PIM1,PLK1,PPARG,RARB,SALL4,SEPT6,SLC2A4,STC2,TET1,TET2,VDR,XBP1	699 (18)
RARRES2	-2.518	transmembrane receptor	Activated	2.736	2.52E-07	ADIPOQ,CCNA2,CCNB2,CD55,CYP19A1,FASN,IL6,LEP,LIPE,PLIN1,SLC2A4	843 (14)
E2f		group	Activated	2.705	3.88E-03	CAV1,CCNA2,CCNB1,CDC45,CDK1,EFHC1,FANCD2,HIF1A,HIST1H2AG,IGF1,ITGA6,ITGB4,MTHFD1,NUSAP1,PCYT1A,POLA2,RRM2,SERPINE1,TGM1,TPX2,UBE2C,VKORC1L1	385 (9)
GATA4		transcription regulator	Activated	2.700	1.72E-06	ACE2,ACTC1,ACTG2,ADORA1,AGTR1,BCL2,BCL2L1,CCBE1,CLSTN2,COL1A1,COL1A2,COL3A1,CORIN,CRABP2,CYP19A1,DAB2,DLX3,ECM2,EDN1,EPHB1,FGF2,FOS,GJA1,HSPB7,INHBB,KRT7,LOC102724428/SIK1,LTBP2,MEF2C,POSTN,PPL,SGPL1,SOX9,STAR,TAGLN,THBS4	85 (3)
PPARGC1B	2.639	transcription regulator	Activated	2.698	6.03E-04	ACACB,CS,DHCR24,ENO1,ESRRA,FASN,GPAM,MITF,PCK1,PDK4,RUNX2,SLC2A4,VEGFA	821 (21)
RXRA	1.458	ligand-dependent nuclear receptor	Activated	2.686	8.24E-16	ABCC2,ABCD2,ACACB,ACSL1,ADH1A,ADH1B,AKR1C1/AKR1C2,ALDH1A1,ALDH1A2,APOE,AQP7,ARL4C,ASNS,CAT,CCNA2,CCNB1,CD36,CDKN1A,CDO1,CLMN,COL1A1,CRABP2,CRYAB,CYP24A1,EHHADH,FABP3,FABP4,FABP5,FADS2,FASN,FOS,GCLC,GPD1,HAS2,HIF1A,HMOX1,HOXA1,HSD17B4,IER3,IL6,LPL,MAOB,MMP11,NAV2,NEDD9,NR1D1,PC,PCK1,PCK2,PCSK2,PLIN1,PPARG,PRL,RARA,RARB,REN,RORA,RXRA,SAT1,SLC27A5,SLC2A4,SORBS1,STAR,TGFB1,TGFB2,THBD,TK1,TNFRSF10B,TR…	746 (22)
budesonide		chemical drug	Activated	2.684	3.41E-03	CCL11,CDKN1A,CEBPG,ECT2,GNAO1,HIF1A,IL6,ITPR1,MAF,MAP2K6,NMI,NR3C1,PDLIM1,PRKD1,TCF21,TSC22D3	663 (20)
pyrrolidine dithiocarbamate		chemical reagent	Activated	2.644	1.44E-07	ASS1,BCL2,BCL2L1,BDKRB1,BMF,CCL2,COL1A1,CX3CL1,CXCL6,FABP4,GCLC,HIF1A,HMOX1,IGF1,IGF1R,IL6,IRF1,IRF7,MMP14,MMP2,NR4A1,PGK1,PPARG,PTGS2,SERPINE1,SLC2A4,SOX9,TLR4,VEGFA	654 (13)
eplerenone		chemical drug	Activated	2.571	3.51E-04	ADIPOQ,EDN1,MMP2,NOS3,PDGFA,PPARG,PTGS2,SERPINE1,TGFB1,VEGFA	746 (18)
ESR1		ligand-dependent nuclear receptor	Activated	2.567	3.94E-32	AASS,ACKR3,ACTC1,ADGRG6,ADORA1,AGT,AKAP1,ANGPTL2,ANLN,ANXA3,APOE,AQP1,AQP3,AR,ARHGAP18,ARHGEF2,ARHGEF9,ARRB1,ASPM,ASS1,ATF5,ATP2A3,AURKA,BCAT1,BCL2,BCL2L1,BCL6,BIN1,BIRC5,BMP4,BRCA2,BUB1,BUB1B,C5,CAMK1,CAP2,CAV1,CAV2,CCL2,CCNA2,CCNB1,CCPG1,CD55,CDC42EP3,CDCA8,CDK1,CDKN1A,CDKN1C,CEBPG,CENPE,CENPF,CEP70,CFL2,CHST2,CIT,CKB,CLIC3,CLIC6,CLTCL1,COL16A1,COL5A2,COL8A1,CPE,CPM,CRABP2,CSAD,CTSC,CXCL12,CYFI…	915 (22)
MYBL2		transcription regulator	Activated	2.563	1.50E-02	BCL2,BIRC5,CCNA2,CCNB1,CCNB2,CDK1,ELN,SLC1A5,TOP2A
GATA3		transcription regulator	Activated	2.553	7.03E-04	ANGPTL4,BCL2,BCL2L1,BMF,C10orf54,CDH2,CDKN1A,CHST2,CRABP2,CYP19A1,DLX3,DTX1,EBF1,ELOVL3,ELOVL6,ERG,FOS,GLUL,HPS5,IL1RL1,IL6,KIT,KLF4,MAF,MMP11,PPARG,PPL,RGCC,TGM1,TJP2,XBP1,ZBTB16,ZFPM1	669 (21)
NR3C1	-1.469	ligand-dependent nuclear receptor	Activated	2.541	2.12E-18	ABL1,ACTB,AGT,AIFM3,AMIGO2,ANGPTL4,APOE,APOL3,AQP1,ARHGEF3,ARRB1,ATXN1,BAG2,BCL2,BCL2L1,BDNF,BHLHE40,BIN1,BMF,C1QTNF1,CARD6,CAT,CAV1,CCL2,CD70,CDC42EP3,CDKN1A,CDKN1C,CHIC2,CIDEC,CLCF1,CORO1C,CRYAB,CSRNP1,CYP19A1,DBI,DDIT4,DGAT2,DNER,DUSP1,EDN1,EMP1,ERN1,ERRFI1,FASTKD1,FASTKD5,FGD4,FKBP5,FOS,FOXO1,GAS1,GEM,GLUL,GPX3,GRIA3,HERPUD1,HSD11B1,IER3,IFIH1,IGF1,IGF1R,IL11,IL15RA,IL1RAP,IL6,ING2,IRF1,ISG15…	898 (19)
IL10		cytokine	Activated	2.519	6.40E-05	ABLIM3,BCL2,BCL2L1,BCL3,BDKRB1,BMP6,C10orf10,CCL11,CCL2,CD14,CD163,CD55,CDKN1A,CFLAR,CHI3L2,COL1A1,CSF1,CXCL12,CXCL6,DUSP1,FKBP5,FLRT2,FOS,FPR1,HMOX1,IL1R1,IL33,IL4R,IL6,IL7,IRF1,ITGA4,LIF,LZTS1,MAF,MAP3K8,MMP2,MUC1,NEDD9,NFATC1,NFKBID,NOS3,PHGDH,PTGS2,RARRES1,SHB,SLC1A3,SOCS1,SOCS3,TGFB1,TLR3,TLR4,TMEM158,TNFSF10,TSC22D3,VEGFA,ZFP36	719 (15)
glutathione		chemical - endogenous mammalian	Activated	2.510	5.99E-06	ASS1,BCL2,CA9,CDKN1A,DDIT3,DLAT,GCLC,GPX3,HIF1A,HMOX1,IL6,PTGS2,SERPINE1,SLC7A11,TNC,TNFRSF10B,VEGFA	673 (18)
Vegf		group	Activated	2.502	3.52E-27	ACAN,ACKR3,ACKR4,ADAMTS1,ADGRF5,ADGRG1,AHR,ANGPT2,ANGPT4,ANGPTL2,ANGPTL4,ANPEP,APLN,ASNS,AURKA,AURKB,BAG2,BCL2,BIRC5,BUB1,BUB1B,CALM1 (includes others),CDC20,CDC45,CDK1,CENPF,CFLAR,CLCF1,CNTFR,CRYAB,CXCL12,DDIT3,DIAPH2,DUSP6,EBP,EDA,EDN1,ELN,EMP1,ENPP2,FABP4,FAIM2,FGF2,FKBP5,FOXN2,GEM,GRK5,HBEGF,HERPUD1,HES1,HIF1A,HMMR,HMOX1,HOMER1,HPSE,IL11,IL15RA,IL17RC,IL6,INHBB,ISG20,ITGA6,ITGB3BP,ITPR1,JAM2,…	863 (21)
miR-3547 (and other miRNAs w/seed GAGCACC)		mature microrna	Activated	2.471	2.82E-04	ACSL1,ADAM12,ADAMTS14,ADAMTS2,ARHGAP10,BCAT1,BDKRB2,BMF,C1QTNF1,C2CD2,C8orf31,CACNA2D2,CDC42EP4,CDKN1A,CHIC2,CHL1,CHSY1,CIDEC,CLDN7,COL11A1,COL3A1,COL4A4,CPXM1,CXCL16,DCAF11,DPYSL3,DUSP2,EEPD1,ELN,ENO1,ENPP5,EPHB2,ERN1,ERRFI1,FABP3,FAM167A,FBN1,FRMD4B,GAB2,GABRE,GJD3,GPC2,GRPEL2,GXYLT2,HHAT,HNMT,HR,IFRD1,IL1RAP,IL4R,IPMK,KCNMA1,KCTD10,KDM6B,KIAA1024,KLF11,LIPG,MAF,MAPK11,MMP15,MMP24,NCALD,NID1,NO…
PTGER2		g-protein coupled receptor	Activated	2.467	2.76E-12	ASPM,AURKA,BUB1B,CCNA2,CCNB2,CENPE,CENPF,CEP55,CKAP2L,CYP19A1,ECT2,FPR1,HIST1H2AD,IL6,KIF18B,KIF20A,KIF2C,MKI67,NFKBID,NUSAP1,PBK,PIM1,PLK1,PRC1,PTGER3,PTGS2,RACGAP1,SERPINE1,SPAG5,STAR,TIMP3,TIMP4,TNFAIP6,TPX2,TROAP,VEGFA	699 (17)
MEDAG		other	Activated	2.449	1.95E-05	CD36,FASN,LIPE,LPL,PLIN1,PPARG
IDH1		enzyme	Activated	2.449	3.92E-08	ATF4,CLDN7,CREB3L1,DDIT3,FABP4,FASN,GLI1,HERPUD1,LEP,LPL,PGK1,PPARG,RUNX2,SLC2A4,TGFB2,ZEB1	782 (17)
TFAM		transcription regulator	Activated	2.449	9.71E-03	ACADS,FABP3,FABP4,FABP5,PFKP,PGK1
HOXC6		transcription regulator	Activated	2.449	2.19E-01	BCL2,ERRFI1,GAS2L3,SH3D19,SLC1A3,TNFAIP8
caffeine		chemical drug	Activated	2.434	9.10E-05	BCL2,BDNF,CAT,CAV1,CDK1,CDKN1A,CTSK,FASN,FOS,HIF1A,JUNB,LMNB1,MITF,NR4A1,PPARG,PPARGC1A,PTGS2	791 (24)
leucine		chemical - endogenous mammalian	Activated	2.433	1.53E-02	ASNS,ATF4,DDIT3,FASN,FOS,HERPUD1,NR4A1
carbohydrate		chemical - endogenous mammalian	Activated	2.433	5.63E-02	ACACB,ELOVL6,FASN,LEP,PNPLA3,TLR4
NKX2-1		transcription regulator	Activated	2.416	2.48E-02	ADGRF5,AGT,AQP1,BDH1,C5,CD14,ENPP2,FOXQ1,IER3,IL7,INMT,LMO3,LSP1,MMP2,NKD1,PC,ROR1,RRM2,SEC14L2,SERPINB9,SERPINE1,TGFB2,TMEM37,VEGFA,WNT4
halofuginone		chemical drug	Activated	2.411	2.76E-04	AACS,BHLHE40,CD55,CKB,COL1A1,COL1A2,EDNRB,ELN,EMP1,FBN1,GPX3,GYG1,ITGA7,MLXIPL,MMP2,MMP3,NLGN1,PCSK6,PIK3R2,PKM,PRELP,PTGFRN,PTK2B,RGCC,SLC13A3,TAGLN,TGFB1	633 (18)
GW 4064		chemical toxicant	Activated	2.407	4.38E-05	ABCC2,ADH1A,ADH1B,ADIPOQ,APOE,COL1A1,DDAH1,LIPC,PCK1,PCK2,PDK4,PPARGC1A,RARRES2,SLC27A5,TK1,TRIB3	797 (22)
PRKAC		group	Activated	2.401	2.49E-04	ESRRA,NR4A1,PCK1,PPARGC1A,PRL,STAR	733 (23)
pirfenidone		chemical drug	Activated	2.401	3.99E-03	CAT,CCL2,COL3A1,PDGFA,POSTN,TGFB2	350 (7)
GABPB1		transcription regulator	Activated	2.395	1.41E-03	AURKA,IL16,PRL,RRAS,SKP2,TNC,UTRN	114 (3)
thiazolidinedione		chemical drug	Activated	2.393	5.50E-03	ADIPOQ,IRS2,NFATC1,NR4A1,PIK3R1,SORBS1	804 (19)
ciprofibrate		chemical drug	Activated	2.392	2.29E-05	ACOT2,ADAMTS1,APOB,CAT,CD36,COL4A2,CXCL12,CYP7B1,DBI,DPP4,EHHADH,ELOVL3,FABP4,FIGF,HSD11B1,HSD17B4,IGF1,IGFBP2,IL1RAP,KRT8,LPCAT3,LPL,MGLL,PALMD,PDK4,PEX11A,PLIN2,PPARG,SELENBP1,SLCO2A1,TRPV2	578 (18)
TRIB3	-3.936	kinase	Activated	2.386	7.71E-10	ASNS,DDIT3,DDIT4,FABP4,GARS,GDF15,HERPUD1,MTHFD2,PCK2,PMAIP1,PPARG,PSAT1,RUNX2,STC2,TRIB3	700 (19)
GNA12		enzyme	Activated	2.360	5.09E-03	BCL2,CCNA2,CFL2,FOS,GCLC,ITGA6,MMP2,NOS3,PDGFA,PIK3R1,PTGS2,TAGLN,TRPC6,VCL,VEGFA	782 (20)
ALDH2		enzyme	Activated	2.354	8.59E-08	ATF4,ATF5,GCLC,MTHFD2,PHGDH,PSAT1,SHMT1,SHMT2,SLC1A4,SLC3A2,SLC7A11,SLC7A5
mono-(2-ethylhexyl)phthalate		chemical toxicant	Activated	2.338	3.14E-09	ACACB,ACAT2,ACSL1,ADIPOQ,ANGPTL4,AR,BCL2,CD36,CS,DDIT4,DGAT2,ENO1,FABP4,FADS1,FASN,FH,FOS,GAPDH,GPD1,HADH,HIPK2,IRS2,JUNB,LIPE,LPL,LRP1,NFATC1,PC,PCK1,PDK1,PDK4,PGK1,PLIN2,PPARG,PPARGC1A,PPARGC1B,ROCK2,SLC2A4,SOCS5,SUCLG1,TPI1,VCL	594 (16)
FOXM1		transcription regulator	Activated	2.334	1.83E-08	AR,AURKB,BIRC5,BUB1B,CAV1,CCL11,CCNA2,CCNB1,CCNB2,CDC20,CDH2,CDK1,CDKN1A,CENPE,CENPF,CXCL12,GTSE1,IGF1,KIF20A,MMP2,PGK1,PLAUR,PLK1,PRC1,SKP2,TOP2A,VEGFA,ZEB1	722 (22)
ZAP70		kinase	Activated	2.333	8.89E-02	COL4A5,ETFA,FKBP5,ITPR1,KCNK3,MYCBP2,SLC25A1,TSC22D3,XAF1
MKL1		transcription regulator	Activated	2.298	2.77E-03	ACTB,ACTC1,BCL2L1,CXCL6,DHCR24,DNAJB4,EYA2,FADS2,FOS,G0S2,ITGA6,MAPK13,MYL9,MYLK,MYOCD,TAGLN,TBXAS1,TNC,VCL,ZFPM1	255 (6)
miR-3077-5p (and other miRNAs w/seed UGCGGAC)		mature microrna	Activated	2.298	2.22E-03	ABLIM2,ANGPTL2,B4GALT1,BACH2,BCL2,CDK1,CNTN3,DENND5B,EYA4,FAIM2,GPR146,GPR161,H2AFJ,ITIH5,JMY,KIAA1644,NRP2,NRROS,OAS2,ODF3B,OLFML2A,PANX2,RORA,SEPT6,SERP2,SFRP1,SPATS2L,SYN1,TET2,TLR4,TPST1,TRMT10A,TRPV1,VWA1,WHSC1
triamcinolone acetonide		chemical drug	Activated	2.285	1.91E-15	ACAN,ACKR4,ACSL1,ADCY7,ANGPTL4,ANOS1,AQP1,AQP3,ARL4C,BCL2,BHLHE40,BMP4,BMP6,CHL1,DDIT3,DGCR6/LOC102724770,DGKH,DUSP1,EDNRA,ERG,FKBP5,FOS,GAS1,HIPK2,IRF7,JUNB,KCND1,KLF10,KLF15,LSP1,MT1E,MT1L,MT1M,MT1X,MT2A,NEK7,NR3C1,NTM,PALLD,PER1,PER3,PFAS,PLAU,RASL11B,RGCC,RGS2,SAA1,SCG2,SFRP2,SRGN,ST3GAL5,STC2,TACC2,TGFB2,TNFAIP8,TNFSF4,TRIB1,TRIB2,TSC22D3,VLDLR,ZBTB16	798 (16)
PPARGC1A	2.094	transcription regulator	Activated	2.284	5.55E-09	ACACB,ADGRG1,ADIPOQ,BCAT2,BNIP3,CALM1 (includes others),CAT,CD36,CDKN1A,COL2A1,COX7B,CS,DLAT,ESRRA,FABP3,FABP4,FASN,GK,IL6,IRS2,LIPC,LPIN1,LPL,MAOB,MITF,NEFH,OXCT1,PACSIN2,PCK1,PCK2,PDK4,PHYH,PLIN2,PMAIP1,PNPLA2,PPARGC1A,PPARGC1B,PTGS2,RBP4,RUNX2,RXRA,SESN2,SLC2A4,SLC39A14,SOCS1,SOCS3,TNFRSF12A,TRIB3,VEGFA	526 (18)
miR-574-3p (miRNAs w/seed ACGCUCA)		mature microrna	Activated	2.281	3.03E-03	ACVR2B,ADAMTS2,ANO7,ATG9B,COL7A1,DAB2IP,EPHB3,ERG,HEG1,IER3,IL6,KCTD10,KIAA1549,KLF13,MAPK11,MMP3,NDUFA4L2,OSMR,PCDH1,PDE7B,PDK3,PELI1,PLEKHG1,PRKCH,PTTG1IP,RXRA,SHROOM3,SNRK,TMEM120A,VSTM4,ZEB1,ZSWIM5
Bay 11-7082		chemical - kinase inhibitor	Activated	2.274	3.31E-02	BCL2L1,CCL2,GJA1,HMOX1,IL6,MMP2,PIM1,PRKCDBP,PTGS2,TNFSF10
CEBPA		transcription regulator	Activated	2.273	4.08E-18	ACSL1,ADCY7,ADH1A,ADH1B,ADIPOQ,AGT,AKR1B1,AKR1C1/AKR1C2,AKR1C3,ANPEP,APCDD1,APLN,APOB,ARL4C,ARL6IP5,ASNS,ASS1,ATF4,BCL2,BIN1,CCNA2,CCNB2,CD14,CDKN1A,COL1A1,COL1A2,CRABP2,CSF1,CTSK,CYP19A1,DGAT2,DLX3,EGR2,FABP4,FASN,FOS,FOXO1,G0S2,GAPDH,GAS1,GATA6,GJA1,GLI1,HAS2,HGF,HMOX1,HSD11B1,ICAM2,ID2,IER3,IGF1,IL6,IL6R,IRS2,ISG15,JUNB,KRT7,LEP,LPL,MT2A,NFATC1,OAS2,PCK1,PCSK6,PLIN1,PLIN2,PLOD2,PLXND1,PPARG,PP…	692 (22)
SMAD7		transcription regulator	Activated	2.271	1.53E-08	ACVR2B,ADAMTS2,CCL2,CCNA2,CCNB1,CDH2,CDK1,CDKN1A,CFLAR,COL1A1,COL1A2,COL2A1,COL3A1,EFEMP1,HBEGF,HMOX1,ITGA6,ITGA7,KRT8,LTBP2,MMP2,NID2,PITX2,PLAT,PMEPA1,SERPINE1,SOX9,TAGLN,TGFB1,TGFB2,TGFBR1,TIMP3,VDR,VEGFA	712 (19)
INSR		kinase	Activated	2.245	3.61E-11	ACADS,ACOT2,ACSL1,ACSL5,ALDH6A1,AQP1,ARHGEF2,ATP2A3,BIRC5,CCL2,CD36,CDC45,CDK1,CDKN1A,CORO2B,CS,DUSP1,EDN1,EGR2,ETFA,ETFB,EZH1,FABP4,FASN,FH,FLNC,FOS,GAPDH,GAS1,GATA6,HBEGF,HMGCS1,HSD17B4,IDI1,IER3,IGF1,IGF1R,IGF2,IL11,IL6,JUNB,KCNJ15,KIT,KLF10,LEP,MAOA,MAOB,MCM7,MMP11,MMP2,MSMO1,MXI1,MYOM2,NGF,NOS3,NSDHL,PDK4,PECR,PHLDA2,PIM1,PPARG,PPARGC1A,PPARGC1B,PRKD1,PTPRN,RRM2,RWDD4,SAT1,SEPP1,SERPINE1,SIX…	740 (22)
ERG	-2.377	transcription regulator	Activated	2.243	2.65E-10	AR,ARHGAP20,ARHGAP28,ARHGAP4,ARHGEF2,BDKRB1,CCNA2,CLIP1,CNR1,DAAM1,DIAPH2,DNMBP,DOCK10,DSTN,DYNC1I1,EGFL7,ERG,FAM174B,FKBP5,FLNC,FMNL2,HERPUD1,HMMR,ICAM2,ITGA6,MAP3K5,MMP3,NLGN1,NOS3,NRCAM,NRG1,ORC6,PIM1,PLAT,PLAU,PLAUR,PREX2,RHOJ,ROCK2,RRAS,SLIT2,SVIL,TACC1,TSC22D3,UTRN,WASF3,WNT2,WNT2B,ZBTB16	387 (9)
HSF1		transcription regulator	Activated	2.239	3.50E-03	BCL2,BCL2L1,BUB1B,CCNA2,CDK1,CFLAR,CRYAB,CSRP2,EFEMP1,EIF4A2,FASN,HDAC5,HMOX1,HSPB1,HSPB2,IL6,ITGB3BP,LIF,MBOAT7,MITF,NCOR2,PGK1,PMS2,POLA2,SGOL2,SHC1,STAG3,TRPV1,XAF1	653 (18)
miR-4729 (miRNAs w/seed CAUUUAU)		mature microrna	Activated	2.238	6.82E-02	ALG6,CACNB4,CLCN4,CLIP1,DMGDH,FBXO36,FGF2,FOXO4,FRMPD4,HACD1,IL6,IL7,KCNMA1,KIF20B,KLHL5,LZTFL1,MLPH,PDLIM5,RNF180,SLC22A15
NCOR-LXR-Oxysterol-RXR-9 cis RA		complex	Activated	2.236	8.85E-02	APOE,CD36,FASN,LPL,MLXIPL
TPM3		other	Activated	2.236	7.71E-04	IGF1,MMP2,TNFRSF10B,TNFRSF25,VEGFA	287 (7)
eprosartan		chemical drug	Activated	2.236	4.72E-05	ABCC2,COL1A1,COL3A1,SERPINE1,TGFB1	182 (7)
miR-4472 (and other miRNAs w/seed GUGGGGG)		mature microrna	Activated	2.236	4.63E-10	ABHD8,ACSF2,ACSL5,ACSS1,ACSS3,ADAT2,ADCY2,ADGRL1,ADM2,AGFG2,AK5,ALDH1L2,ANGPTL2,ANKRD34A,APBA2,ARHGAP33,ARL4C,ARL5B,ARRB1,ASB1,ASPHD2,ATP2A3,ATXN1,AVPI1,BCL2L1,BCL7A,BTBD11,C1orf21,C1QTNF1,CACNA2D2,CADM4,CALM1 (includes others),CAMKK1,CBLN3,CDC42EP4,CEACAM19,CES4A,CHL1,CHRD,CILP,CISD3,COL15A1,COL5A1,COLQ,CPNE7,CREB3L1,CRELD1,CSRNP1,CSTA,CX3CL1,DAB2IP,DDAH1,DDIT3,DIAPH2,DLGAP1,DLX3,DMGDH,DNAJC6,DU…
SRA1		transcription regulator	Activated	2.219	5.37E-05	ADIPOQ,FABP4,HES1,LIPE,PPARG,STAR	606 (20)
SPTLC2		enzyme	Activated	2.219	1.12E-02	ATF4,COL1A1,DDIT3,MMP2,XBP1
NR1D2	-2.213	ligand-dependent nuclear receptor	Activated	2.219	3.72E-04	CD36,FABP3,FABP4,IL6,NR1D1	370 (10)
Esrra		transcription regulator	Activated	2.218	1.45E-02	ACSL5,CH25H,DLAT,ENO1,ENO2,ESRRA,HGF,IL6,PCK1,PCK2,PDK1,PDK4,PPARGC1A,PTGS2,SOX9
trientine		chemical drug	Activated	2.216	3.78E-03	COL3A1,IGF1,IGFBP2,SERPINE1,TGFB1	196 (7)
GC-GCR dimer		complex	Activated	2.213	1.50E-02	AGT,CD163,CDKN1C,DUSP1,TSC22D3
ZBTB7A		transcription regulator	Activated	2.208	1.97E-02	CDKN1A,FOS,NFATC1,PFKP,PKM,SLC2A3
VPRBP		other	Activated	2.203	7.44E-05	BMF,CDKN1A,KLF10,LOC102724428/SIK1,PTGES,SOCS3,TNFSF10,TOB1,UCN
Alpha catenin		group	Activated	2.202	1.49E-13	ADAMTS1,ADAMTS2,ADAMTS4,ADAMTS5,BCL2L1,BCL3,CDH11,COL15A1,COL1A1,COL1A2,COL3A1,COL5A1,COL5A2,CXCL12,CXCL6,DIAPH1,DKK1,EGFL6,ELN,FMNL2,ICAM2,IGF1,IGF2,IGFBP2,IL6,IRF1,MMP11,MMP2,NKD1,PLAU,PTGS2,RELB,RHOJ,SAA1,SGK1,SOCS3,THBS2,TNC,TNFAIP2,TNFAIP6,TNFRSF12A	671 (18)
ALDH1A1	5.908	enzyme	Activated	2.200	5.65E-03	FABP4,FASN,MLXIPL,PCK1,PPARG	535 (12)
corticosteroid		chemical drug	Activated	2.200	1.87E-01	AQP1,DUSP1,FKBP5,IL6,POSTN,PPARG
U18666A		chemical reagent	Activated	2.200	3.78E-03	CTSK,DDIT3,IL6,MMP14,XBP1	622 (17)
NR1H2		ligand-dependent nuclear receptor	Activated	2.186	1.34E-04	AGT,APOE,AQP1,ELOVL6,FASN,HSD11B1,HSD17B4,IL6,LIPE,LPL,LRP8,PNPLA2,PTGS2,RARB,REN,SLC2A4,STAR,VEGFA	573 (24)
NS-398		chemical reagent	Activated	2.169	9.29E-06	ANGPT1,ANGPT2,BCL2,BIRC5,CCNB1,CDKN1A,COL1A2,EGR2,FGF2,GATA6,HGF,HIF1A,IL6,MMP14,MMP2,PCDH7,PPARG,PTGES,PTGS2,STAR,TFPI2,VEGFA	632 (18)
glutamine		chemical - endogenous mammalian	Activated	2.166	3.60E-10	AARS,ACTB,ACTC1,AKR1C1/AKR1C2,ASNS,ASS1,ATF4,ATF5,BCAT1,CARS,DDIT3,DUSP1,EIF2B4,FABP5,FOS,IGF2,IGFBP2,IL6,JUNB,NR4A1,PCK1,PCK2,PPARGC1A,PTGS2,PYCR1,THBS2,VEGFA,WARS,XBP1	841 (23)
CYP1B1		enzyme	Activated	2.164	1.52E-02	CACHD1,GSTM3,HMOX1,IGFBP2,MCAM,SHANK2,SIDT2,SKP2,ST3GAL4,TNFSF10,VLDLR
miR-3152-3p (and other miRNAs w/seed GUGUUAG)		mature microrna	Activated	2.161	2.67E-03	ABCA9,ADAMTS6,ADI1,ANK2,ATP9A,C8orf31,COL4A1,DYNC1I1,ECM2,EFEMP1,ENDOD1,FGF2,GALNT13,HIF1A,IL16,IL4R,IRF1,KIAA1958,L2HGDH,LANCL2,MBTD1,MLKL,MMP16,OAS1,PLAUR,PLOD2,PTPRE,RAB27A,RHPN2,ROGDI,SCN8A,SFRP4,SNAPC1,TGFBR1,TRERF1,TSPAN12,USP54,VASH2,VSTM4,ZNF853
SCD		enzyme	Activated	2.148	2.29E-05	ACACB,ANGPTL4,BCL2,CD36,DDIT3,FASN,GPAM,HERPUD1,IL6,LEP,LIPE,LPL,PCK1,PEMT,PPARGC1A,SLC25A14,XBP1	717 (21)
FGF21		growth factor	Activated	2.148	4.35E-05	ADIPOQ,BDH1,COX7A1,DGAT2,FASN,GHR,IGF1,IRS2,KLB,LEP,PCK1,PPARGC1A,SERPINE1,TGFB1	738 (21)
E2F2		transcription regulator	Activated	2.137	1.89E-02	BCL2,BIRC5,CCNA2,CCNB1,CDC45,CDK1,CDKN1A,IL6,JMY,MCM7,RRM2,SERPINE1
miR-1468-5p (miRNAs w/seed UCCGUUU)		mature microrna	Activated	2.132	1.05E-01	ARL4C,CAMKK1,CAMKMT,CCSAP,CYSRT1,FAM107B,FBXL3,FEZ2,FH,GLI3,GOLGA8A/GOLGA8B,GSTM3,HMBOX1,IL7,KDM6B,LOXL2,MAP3K5,MASP1,MBOAT7,NRG1,ORC6,PDGFA,PHF21A,PMAIP1,RORA,ST3GAL4,TCEA1,TIAM1,UVRAG,ZFHX2
valsartan		chemical drug	Activated	2.129	2.31E-06	ADIPOQ,ANGPT2,AQP1,COL1A1,EDN1,FGF2,FOS,GJA1,KIT,LEP,MMP2,POSTN,PTGS2,SERPINE1,TGFB1	786 (23)
haloperidol		chemical drug	Activated	2.125	1.16E-03	BCL2,BDNF,FGF2,FOS,HMGCS1,HOMER1,LXN,NGFR,NR4A1,PCSK2,PENK,PER1,PRKAR2B,PRL,SHANK1,SIGMAR1,SYN2,VEGFA	616 (20)
green tea polyphenol		chemical drug	Activated	2.123	1.34E-06	ADIPOQ,CAV1,CDKN1A,FOS,HMOX1,IGF1,IL6,MMP2,PIK3R1,PLAU,PPARG,PTGS2,TGFB1,VEGFA	735 (20)
miR-1237-5p (and other miRNAs w/seed GGGGGCG)		mature microrna	Activated	2.120	3.01E-09	ABHD8,ACKR2,ACSS1,ACTC1,ACVR2B,ADGRG1,ADGRL1,ADORA1,ADRA2A,ADRA2B,AFAP1,AK5,ALDH1L2,ANGPTL2,ANPEP,APBA2,APLN,ARHGAP6,ARHGEF2,ARRB1,ARSI,ASB1,ATP2A3,B4GALT1,BCAT2,BCL7A,BEND7,BIRC5,C17orf107,C1orf21,C1QTNF1,CACNA2D2,CCDC40,CCSAP,CD82,CDKN1A,CDYL2,CEACAM19,CEND1,CES4A,CFLAR,CIDEC,CILP,CISD3,COL2A1,COL4A2,COL5A1,CORO1B,CORO6,CPNE7,CS,CTXN1,CX3CL1,DGCR6/LOC102724770,DLGAP1,DPP3,DPYSL4,DTX1,DUSP2,DYNC…
HDAC1		transcription regulator	Activated	2.109	5.35E-11	ACAN,ADIPOQ,ANGPT2,BCL6,BDNF,BMF,BRCA2,CCNA2,CCNB1,CCNB2,CD34,CDK1,CDKN1A,CDT1,COL1A2,COL2A1,CTSK,DAB2IP,FABP4,FAM107A,FOS,GLUL,HES1,IL6,INA,ITGB4,MCM7,MEF2C,MYO1F,NEFH,NFATC1,NKD1,PCK1,PCYT1A,PDGFA,PLAU,PLK1,PMAIP1,PPARG,PPARGC1A,PREX1,PTGS2,RAD54L,RELB,RRM2,RUNX2,SDPR,SFRP1,SGK1,SGK223,SLC35D1,SOX9,TAGLN,TOP2A,TSC22D3,TUBB3,VDR	798 (24)
miR-122-5p (miRNAs w/seed GGAGUGU)		mature microrna	Activated	2.108	1.42E-04	AACS,ADAMTS2,ANGPT2,ANK2,ARHGAP6,ATG9B,BACH2,BCAT2,C8orf31,CACNA2D2,CALM1 (includes others),CAMTA1,CDHR3,CEP55,CERS6,CHRD,CLSTN3,COLEC12,CS,DIXDC1,DLAT,DNAJC12,DUSP2,EFHC1,FAM102A,FKBP5,FOXP1,FUT8,GALNT12,GPD1L,GRAMD3,GSTM4,HHAT,HR,IGF1R,ITGA11,ITPK1,KCNK15,KLHDC7B,LTBP2,MAPK11,MARCH3,MASP1,MICU3,MSRB3,NAPEPLD,NFATC1,OSMR,P4HA1,PALM,PDK4,PEG10,PELI1,PFKFB2,PGM2L1,PKM,PRTFDC1,PVR,PXMP4,RASSF5,RBM4…
tyrphostin AG 1478		chemical - kinase inhibitor	Activated	2.107	1.68E-07	BCL2L1,CAV1,CCL2,CDKN1A,COL8A1,CYP19A1,EDN1,ELN,FBN1,FOS,HAS2,HBEGF,HIF1A,IGF1R,IL6,MMP2,MUC1,PLAU,PTGS2,PTTG1,S100A10,TNFAIP6	671 (16)
ciglitazone		chemical drug	Activated	2.106	2.44E-07	AGT,APOE,AQP3,BCL2,CAT,CAV1,CAV2,CCL2,CD36,CDKN1A,CFLAR,GPD1,GSN,HGF,IL6,MITF,MMP2,MUC1,PPARG,PTGS2,RARB,SERPINE1,TGM1,TNFSF10	741 (20)
SNAI2		transcription regulator	Activated	2.099	1.46E-04	AR,BRCA2,COL2A1,CXCL12,EGR2,ITGB4,KRT18,MEF2C,MMP14,MUC1,SOX9,TRPS1,VDR	277 (9)
di(2-ethylhexyl) phthalate		chemical toxicant	Activated	2.096	1.73E-02	CCL2,CD36,CYP19A1,DPP4,EHHADH,FOS,IRAK2,PEX11A,SLCO2A1,SPAG4,ZFP36
Sn50 peptide		chemical toxicant	Activated	2.092	3.73E-03	APOE,BCL2,BCL2L1,BIRC5,GJA1,HMOX1,IL6,LIPG,MMP2,PTGS2,SERPINE1,SLC1A3,TNFSF10	781 (17)
DMP1		other	Activated	2.089	6.99E-03	ALPL,C5orf28,CORO2B,DLX5,IL6,LIPG,RUNX2,SLC6A9,SMAD6,STAB1	447 (7)
HGF	-1.533	growth factor	Activated	2.084	1.35E-29	ACKR3,ACKR4,ADAMTS1,ADGRF5,ADGRG1,AHR,AIFM1,ANGPT2,ANGPT4,ANGPTL2,ANGPTL4,ASNS,AURKA,AURKB,BAG2,BCL2,BCL2L1,BIRC5,BUB1,BUB1B,CA9,CALM1 (includes others),CAV1,CCL2,CDC20,CDC45,CDK1,CDKN1A,CENPF,CFLAR,CLCF1,CNTFR,COL1A1,COL1A2,COL2A1,COL3A1,COL4A1,CRYAB,CSF1,CTSK,DDIT3,DIAPH2,DUSP6,EBP,EDA,EDN1,EMP1,ERRFI1,FAIM2,FKBP5,FOS,FOXN2,GEM,GRK5,HBEGF,HDAC5,HES1,HGF,HMMR,HMOX1,HOMER1,IGF1,IL11,IL15RA,IL17RC…	825 (16)
MYOCD	-2.081	transcription regulator	Activated	2.082	1.34E-04	ACE2,ACTC1,CCBE1,CDKN1A,CLSTN2,COL1A1,COL1A2,COL2A1,COL3A1,ECM2,FOS,GJA1,HSPB7,LMOD1,LOC102724428/SIK1,MEF2C,MYLK,TAGLN	263 (7)
GHRL		growth factor	Activated	2.073	1.26E-07	BCL2,BDNF,DDIT3,EDN1,FASN,FOS,GPAM,IL1R1,IL6,LEP,LPL,NGF,PCK1,PCSK2,PPARG,PPARGC1A,PTGS2,PTPRN2,SST,STAR	662 (20)
TRH	-1.742	other	Activated	2.072	9.15E-05	ACTB,ANGPT2,CDK14,DUSP1,FOS,JUNB,MITF,NEFM,NR4A1,PMEL,PRL,TRH	794 (23)
miR-409-5p (and other miRNAs w/seed GGUUACC)		mature microrna	Activated	2.070	8.82E-03	ABCA9,ACVR2B,ADAMTS6,CAMTA1,CCL11,DENND3,DIRAS3,DNAJC6,DYRK2,EML6,FBXO36,GRHL1,KANSL1L,KIAA1217,KIF20B,KIF7,KLC4,LGI2,LRP8,LRRC17,NHLRC3,NPAS2,PEG10,PPARGC1A,PSIP1,PTP4A1,PURG,RARRES2,RHOBTB2,RRAGB,SEMA4D,SEPT6,SIPA1L2,SLC12A2,SLC12A8,SLC22A15,SLC39A14,SYBU,TMEM155,TSHZ3,USP53,VASH2,VLDLR,WNT2
miR-494-3p (miRNAs w/seed GAAACAU)		mature microrna	Activated	2.070	2.50E-08	ADRBK2,AK5,APLN,ARHGAP26,ATP7A,ATXN1,BAG2,BCHE,BDNF,BHLHE40,BIRC5,BNC2,C1GALT1,C4orf33,CAMK1,CH25H,CMPK2,CNR1,CNTN3,COL4A5,CPED1,CS,CYFIP2,DCLK1,DENND1B,DLGAP1,DNAJC6,DPYSL3,DYNC1I1,ELF1,ELOVL5,ENAH,ENPP1,FAM196A,FBN1,FGF9,FHOD3,FIGF,FUT8,FZD2,GABRA5,GDNF,GK,GLI3,GPR158,GPT2,GRIK2,GRPEL2,HADH,HIVEP2,HMGCS1,HMOX1,HTRA3,IGF1R,INHBB,IRAK3,KIAA1522,KIAA1549,KIT,KLF11,LANCL2,LDB3,LIF,LMO4,LRP8,LURAP1L…
STAT5B		transcription regulator	Activated	2.052	9.64E-05	ACTC1,AKR1C1/AKR1C2,AKR1C3,AR,BCL2,BCL2L1,BCL6,CD70,CDKN1A,CDO1,CFLAR,COX7A1,DGAT2,EBF1,FOS,GPD1,IGF1,IL6,IRF1,KSR1,LEP,MAF,PIM1,PPP1R3C,RASD1,SLC39A10,SOCS1,SOCS3,TNFRSF25,TNFSF4,WARS,ZFP36	687 (16)
glucocorticoid		chemical drug	Activated	2.040	3.01E-11	ACE2,AGT,AHR,APLN,BCL2,BDNF,BMP6,CCL2,CD163,CDKN1A,CNR1,COL1A1,CSF1,CYP19A1,CYP24A1,DBP,DUSP1,EDN1,FASN,GLUL,GPR158,GPX3,GRIK2,HAS2,HMOX1,HSPB2,IL11,IL16,IL6,IL6R,LEP,LPIN1,LPL,MAOA,MMP3,MT2A,NGF,NOD1,NOS3,NR3C1,PCK1,PER1,PER2,PER3,PLAT,PPARG,PPARGC1A,PRL,PTGS2,SERPINE1,SGK1,SOCS3,STX11,TGFB1,TGFB2,TK1,TRH,TSC22D3,UCN,VDR,VEGFA	764 (22)
ADM		other	Activated	2.037	3.90E-05	AGT,BCL2,EDN1,FGF2,FOS,HIF1A,IL6,PENK,PGK1,PPARG,PRKG1,PTGS2,RAMP2,REN,TGFB1	756 (22)
SMAD5		transcription regulator	Activated	2.025	2.45E-03	ALPL,CSF1,DLX3,PDGFA,RUNX2,SERPINE1,SMAD6,VEGFA	677 (17)
motexafin gadolinium		chemical drug	Activated	2.000	4.49E-03	MT1E,MT1L,MT1X,MT2A
AGPAT9		enzyme	Activated	2.000	1.13E-03	DGAT2,LPL,PPARG,SLC2A4
SMOC2	2.172	other	Activated	2.000	2.43E-03	AURKB,CCNB1,CDK1,CENPF
MKNK1		kinase	Activated	2.000	3.37E-02	DPYSL3,FOS,GNAO1,GPC4,HSD17B4,HSPA2,IFRD1,ISG15,KLF13,LAMB2,MAP1B,PDLIM5,SFR1,SFRP1,SYN2,TAGLN
RBX1		enzyme	Activated	2.000	1.13E-03	BCL2,BIRC5,CCNB1,CDK1	652 (10)
TFAP2B		transcription regulator	Activated	2.000	8.10E-03	EDN1,IGF2,KIT,MMP2,MT2A	318 (7)
PIK3CD		kinase	Activated	2.000	3.09E-01	BCL2,BCL2L1,CCNA2,MAF
(5-(4-N-methyl-N(2-pyridyl)amino)ethoxy)benzyl thiazolidine-2,4-dione		chemical reagent	Activated	2.000	1.15E-02	CIDEC,COL1A1,FABP4,PC
5,8,11,14-eicosatetraynoic acid		chemical reagent	Activated	2.000	4.00E-02	DUSP1,FABP4,LPL,PCK1
galactose		chemical - endogenous mammalian	Activated	2.000	3.09E-02	CS,FASN,GPD1,VDR
NUPR1		transcription regulator	Inhibited	-6.512	1.29E-17	ACSS1,ADAM22,ADGRG1,ARHGEF26,ASPM,ATP8B1,AURKA,AVPI1,BNIP3,BUB1,BUB1B,C9orf91,CACNA2D2,CCNA2,CCNB2,CDCA8,CKAP2L,COL1A2,COL3A1,CREB5,DDIT3,DENND5B,DHCR24,DHTKD1,EGLN1,ENO2,EPB41L4A-AS1,ESPL1,ETV1,FAM162A,FAM83G,FANCD2,FHL2,FOXD1,GAB2,GDF15,GK,GPR1,GRAMD3,GTSE1,HBEGF,HILPDA,HIVEP3,HSPA2,IGF1R,IL6R,ING2,IRS2,KANK2,KDM3A,KIF20A,KIF23,KIF2C,KIFC1,KLF4,KLF6,LIF,LMNB1,LOC102724428/SIK1,LRP8,MGLL,MKI67,M…
doxorubicin		chemical drug	Inhibited	-4.383	1.13E-09	ABCA7,ACTC1,ADAMTS1,AR,ASNS,AURKA,AURKB,BCL2,BCL2L1,BHLHE40,BIRC5,BMP4,BRCA2,BUB1B,CAT,CCNB1,CCNB2,CD14,CDK1,CDK14,CDKN1A,COL3A1,DDIAS,DDIT3,DUSP1,EDN1,FOS,GCLC,GDF15,GSTM3,HBEGF,HIF1A,HIPK2,HMOX1,HSPB6,ID2,IER3,IRF1,IRF7,ITGB4,JAG1,JAK2,KIF20A,KRT18,LIMA1,LXN,MEF2C,MMP2,OSGIN1,PANK1,PFKM,PIK3R3,PLK1,PMAIP1,PMEPA1,PRC1,PRTFDC1,PSRC1,PTGS2,PTTG1,RRM2,S100A10,SLC19A2,SOX9,SVIL,TGFB1,TNFRSF10B,TNFRS…	700 (18)
miR-4506 (miRNAs w/seed AAUGGGU)		mature microrna	Inhibited	-4.096	1.02E-01	ADGRG6,ANLN,ARMC8,BUB1B,C1orf21,CADPS,CAV1,CEBPG,COX7B,DHTKD1,DNM1,FAM213A,FBN2,FBXO36,FKBP5,FMO2,GCNT1,GPR158,GYG1,GYPE,HEG1,HIPK2,JADE1,KIF20B,KLF6,LANCL2,LMO3,LPIN1,MGST1,MT1A,NOS3,OAS3,OLFML2A,PHYH,PMS2,PRRG1,SFRP2,SGCD,SGOL2,SLC22A3,SLC2A9,SUOX,TACC1,TET1,TMEM100,TMEM194B,TPRG1,USP53
miR-4254 (and other miRNAs w/seed CCUGGAG)		mature microrna	Inhibited	-4.032	3.99E-13	ACKR2,ACSL1,ACSS2,ADAMTS9,ADAP1,ADAT2,ADCY2,ADGRL1,ADORA1,ADRA2C,ADRBK2,AFAP1L1,AGFG2,AJUBA,ALDH3B1,ALDH4A1,ANGPTL2,APLN,ARHGAP33,ARRB1,BDKRB2,BTN3A2,C14orf1,C1QTNF1,C8orf31,CABLES2,CBX2,CCBE1,CCDC40,CCDC69,CD1D,CD36,CDH24,CFAP44,CISD3,CIT,CNTNAP4,COL11A1,CPAMD8,CPM,CSF1,CX3CL1,CYTH3,DAAM2,DENND5B,DGAT2,DHRS12,DLX3,DNER,DZIP1L,ECEL1,EDA,ELOVL3,EPHB2,EPHB3,EPN2,ERV3-1,FADS2,FAM102A,FAM162A,FAM217B…
tosedostat		chemical drug	Inhibited	-3.970	2.26E-09	ASNS,ASS1,ATF5,CARS,CDKN1A,CHAC1,DDIT3,DDIT4,MARS,PSAT1,SESN2,SLC7A11,STC2,TRIB3,VEGFA,WARS
ATF4	-1.702	transcription regulator	Inhibited	-3.893	6.06E-19	AARS,ASNS,ATF4,ATF5,BCAT1,CA9,CCL2,CDKN1A,CEBPG,CHAC1,DDIT3,DDIT4,EDN1,EIF4EBP1,FASN,GARS,GDF15,HERPUD1,IGFBP2,IL6,JAG1,KLF4,MT2A,MTHFD2,NID2,OSMR,PCK2,PENK,PHGDH,PPARG,PSAT1,PTGS2,PYCR1,SERPINF1,SHMT2,SIGMAR1,SLC1A5,SLC3A2,SLC6A9,SLC7A1,SLC7A5,SST,STC2,TNFRSF10B,TNFRSF12A,TRIB3,VEGFA,WARS,XPOT	651 (20)
TGFB1	-2.016	growth factor	Inhibited	-3.871	1.26E-49	AASS,ABCC2,ABL1,ABLIM3,ACAN,ACKR2,ACSS1,ACTC1,ACTG2,ACVRL1,ADAM12,ADAMTS2,ADAMTS4,ADI1,ADIPOQ,ADORA1,ADORA2B,ADRA2A,AHR,AKR1C1/AKR1C2,ANGPT1,ANGPTL4,ANPEP,APLN,APOB,APOE,AQP1,ASNS,ASPM,ASS1,ATF4,ATXN1,AXL,BCL2,BCL2L1,BCL3,BCL6,BDH1,BDNF,BHLHE40,BIN1,BIRC5,BMF,BMP4,BMP6,BUB1,BUB1B,C5,CALM1 (includes others),CARS,CAT,CAV1,CAV2,CCDC85B,CCL11,CCL2,CCNA2,CCNB1,CCNB2,CD14,CD163,CD34,CD36,CD55,CDC20,CDC…	1022 (18)
TNF		cytokine	Inhibited	-3.860	3.95E-51	ABCC2,ABCD2,ACADS,ACKR2,ACKR3,ACSL1,ACTB,ADAMTS4,ADAMTS5,ADGRG6,ADIPOQ,ADORA1,ADORA2B,AGT,AGTR1,AKR1B1,ANGPT1,ANGPT2,ANGPTL4,ANPEP,AOC3,APLN,APOE,AQP1,AQP3,AQP7,AR,ARHGDIB,ARL6IP5,ARRDC3,ARSI,ASS1,ATF4,B4GALT1,BCL2,BCL2L1,BCL3,BCL6,BDKRB1,BDKRB2,BDNF,BHLHE40,BIRC5,BMP4,BMPER,BUB1B,C10orf10,CARD6,CAT,CAV1,CCL11,CCL2,CCL28,CD14,CD163,CD36,CD55,CD70,CD82,CDC42EP4,CDH11,CDH2,CDKN1A,CDO1,CEBPG,CFB,CFL…	896 (15)
MAP4K4		kinase	Inhibited	-3.703	2.10E-04	ACACB,ACADS,ACSL5,ALDH3B1,ALDH4A1,BCAT2,CHSY1,COQ3,DLAT,FASN,GLUL,HADH,MGLL,MLXIPL,PEX11A,PFKM,PHYH,PNPLA3,PPARG,PTGES,PTS,SLC2A4,ST3GAL4,SUCLG1	663 (13)
KDM5B	-1.552	transcription regulator	Inhibited	-3.647	6.48E-11	ARL6IP5,AURKA,BUB1B,CAV1,CCNB1,CDK1,CLCF1,CYB5A,DDIT3,DHCR24,ECT2,FABP5,FBXO5,FJX1,HACD1,HMMR,HSD17B8,IGFBP2,ISG15,KIF2C,MCAM,MPC1,MT1E,MT1X,NDC80,NEDD9,NEFL,NMB,PBK,PDE3B,PSD3,PSIP1,SAT1,SMOX,SOX9,TGFB1,TGFB2,TNFSF13,TOP2A,XBP1	466 (10)
miR-629-5p (miRNAs w/seed GGGUUUA)		mature microrna	Inhibited	-3.604	1.95E-03	ABCA8,ACKR2,ANGPTL1,ANLN,BTN3A2,C15orf41,CADPS,CAMKMT,CAV2,CDH11,CDYL2,CEP55,COL4A5,EPHB1,ESPL1,FAM196B,FANCD2,FBN2,FLVCR2,FRZB,GCNT1,GOLGA8A/GOLGA8B,GPC6,GPX3,HDAC5,HEG1,HNMT,HOXA1,HSPB2,JADE1,KCNK2,MASP1,MGST1,MMP16,NAV1,NEDD4L,NID1,PHYH,PRADC1,PRRG1,PRRT3,RBMXL1,RFTN1,RRP15,RTN4RL1,SFRP2,SLC19A3,SLC25A35,SLC44A2,SNX18,SUSD5,TBX18,TCAIM,THBD,TJP2,VSTM4,ZNF124
miR-5095 (and other miRNAs w/seed UACAGGC)		mature microrna	Inhibited	-3.407	2.51E-02	ADAMTS2,ADCY2,ALDH3B1,ALDH6A1,ANGPT1,ANGPT2,ATP6V1B2,BCL2,BMPER,BRCA2,BTN3A2,C5orf28,C8orf31,C8orf44,CC2D2A,CCDC170,CCDC69,CD36,CD82,CDHR3,CLCN4,CNKSR2,CNTRL,CSAD,DCAF11,DHTKD1,DIXDC1,DOK3,DTWD1,ERAP2,EZH1,FADS1,FAM162A,FAM217B,FAM227A,FGD4,FKBP5,FMNL1,GALNT15,GCAT,GPX8,GYG2,HILPDA,HINT3,HMGN3,HMOX2,HNMT,HPS5,IFI44L,IFT22,IL11,IL1R1,IPMK,IRF1,ITIH5,KCNJ15,KDM5B,KIF21A,KLHL23/PHOSPHO2-KLHL23,L2HGD…
tunicamycin		chemical - endogenous non-mammalian	Inhibited	-3.270	2.29E-05	ASNS,ATF4,AXL,CDKN1A,COL1A1,COL2A1,DDIT3,DDIT4,EDEM2,GPT2,HERPUD1,HMOX1,HSD11B1,IL6,KLF4,LONP1,LPIN1,PCK2,PLIN2,PMAIP1,PTGS2,RRS1,SESN2,SIGMAR1,SLC38A5,SLC7A11,STAR,TNFRSF10B,TRPC6,VEGFA,XBP1	718 (20)
miR-4742-5p (miRNAs w/seed CAGGCAA)		mature microrna	Inhibited	-3.216	2.71E-03	ABLIM2,ABLIM3,ADI1,ADRA2B,AGFG2,ALDH1L2,AMIGO2,ANKRD33B,APCDD1L,APOBEC3D,ARHGAP28,ARL6IP5,BIN1,BNC2,C15orf41,C1orf226,CDC42EP4,CFLAR,CHDH,CHL1,CNKSR2,CNTRL,COX19,CREB5,CTSC,DCLK1,DENND1B,DHRS12,DOLPP1,EDN1,EFHC1,FAM174B,FAM227A,FANCD2,FIBIN,FJX1,FOXN2,FRMD4A,FRZB,GPAM,GRAMD3,GRHL1,HAVCR2,HMGN3,HNMT,ID2,IFT22,IRS2,KIAA1524,LDB3,LRRC15,MAOA,MB21D2,MKI67,MMS22L,MRM1,MURC,NAV2,NBPF10 (includes others…
arsenic trioxide		chemical drug	Inhibited	-3.214	7.14E-07	ACAT2,BCL2,BCL2L1,BNIP3,CDK1,CDKN1A,CFLAR,DDIT3,DHCR24,EBP,FADS1,FASN,GCLC,HIF1A,HMGCS1,HMOX1,IDI1,IRF1,MAF,MSMO1,MT1X,MT2A,PPARG,PTGS2,RARB,SHMT1,SHMT2,SLC7A11,TNFRSF10B,VDR,VEGFA,XBP1	631 (15)
miR-532-5p (and other miRNAs w/seed AUGCCUU)		mature microrna	Inhibited	-3.163	5.63E-05	AASS,ACKR4,ADAM22,ADGRG6,ADRBK2,ANKEF1,ARMC8,CACHD1,CAP2,CCBE1,CD163,CDK1,CDO1,CHAC2,CXCL12,DCLK1,DLGAP1,DNAJC6,ELL,EYA2,FAM64A,FER1L6,FLRT2,FMO2,GALNT11,GPC4,HOXB3,HUNK,IKZF2,IRS2,KAZN,KCNK2,LEP,LURAP1L,MAF,MAP2,MAST4,MCTP1,ME3,MMP16,NAPEPLD,NKD1,NOS3,NPY1R,NRG1,NUAK1,PALLD,PDE5A,PFKFB2,PLXNA4,PURG,RAI2,RASSF5,RHOJ,RNF2,RPS6KA6,SFRP4,SLC25A12,SLC25A46,SMIM10,SSH2,STC2,STK17B,SYN2,SYTL4,TCEAL1,TL…
miR-4769-3p (and other miRNAs w/seed CUGCCAU)		mature microrna	Inhibited	-3.153	1.44E-05	ACER3,ADAMTS5,ADAT2,ADGRF5,ADH1B,ADRA2C,ALDH1L2,ARHGAP18,ARRB1,ATXN1,BCL6,BDNF,BIRC5,BNC2,CCDC85A,CD302,CDK1,CFAP44,CHSY1,CLMN,CRY2,CYFIP2,CYTH3,DAB2,DCLK1,DKK1,DMD,DPP3,EDNRA,ENDOD1,EPB41,ETV1,FADS1,FRAS1,FRY,FRZB,FZD5,GALNT11,GSTM4,HIPK2,HIST1H2BD,HRCT1,IGF1,IL1RL1,INA,IRF1,ISYNA1,KAZN,KCNIP3,KCTD16,KIAA1549L,KIT,LIF,LIMS1,LMOD1,LOXL3,LPIN1,LYVE1,MEOX2,MR1,MXI1,MYOM2,NEDD4L,NR3C1,OAS3,OGFOD2,OR…
miR-507 (and other miRNAs w/seed UUUGCAC)		mature microrna	Inhibited	-3.126	3.03E-03	ACTC1,ADAM22,AFF2,AMPH,ANK2,ANO4,BACH2,BCL6,BCL7A,C15orf41,CAMK4,CD1D,CDC42EP3,CDKN1C,CLCN4,CNKSR2,DGKH,DHRS12,DMRT2,E2F7,EMP1,ENDOD1,GEM,GLT8D2,GRIK2,HACD1,HGF,HOMER1,IL21R,JADE1,KIAA0586,KLHL23/PHOSPHO2-KLHL23,LIMS1,MSRB3,NEFL,NHLRC3,NID2,NIPAL3,NSG1,NUDT16,OAF,PABPC5,PALM2-AKAP2,PCDH9,PDE5A,PDK4,PLXNA4,POTEE/POTEF,PRC1,PTTG1IP,REV3L,RWDD2A,SCARF1,SHMT1,SLC35F5,SP4,SPEF2,SPTLC3,STK32B,SYNM,TRIP…
CDKN2A		transcription regulator	Inhibited	-3.110	8.24E-07	APPL2,ASF1B,AURKB,BCL2,BIRC5,BUB1B,CCL11,CCL2,CCNA2,CDK1,CDKN1A,CPA4,CX3CL1,CXCL6,DUSP1,EBF1,EPS8,FBXO5,FHL2,FOS,GADD45G,GAS7,GTSE1,HOXC4,HUNK,IFI35,IL11,IL6,JAK2,KANK2,KIFC1,MCM7,MKI67,MMP2,MMP3,NR3C1,P4HA2,PDGFA,PLK1,PMEPA1,PTK2B,RAB27A,RRM2,SERPINE1,SKP2,TCF19,TK1,TLR4,TMEM97,TOB1,VEGFA,VRK1	665 (18)
miR-1279 (miRNAs w/seed CAUAUUG)		mature microrna	Inhibited	-3.099	9.88E-03	ANO4,BCHE,C7orf55,CHAC2,CHSY3,DENND1B,DLAT,ELOVL5,ERAP2,FKBP5,FRAS1,GALNT12,GFRA1,KIAA0040,LRRC34,NRCAM,PARP8,PDLIM5,SLC25A16,SLC7A11,TBX18,TCF21,TMEM192
FGFR1		kinase	Inhibited	-3.072	7.02E-05	BIRC5,BMP4,CDKN1A,COL1A1,EIF4EBP1,FGF2,FOS,HAS2,HES1,HGF,IL11,IL6,LIF,MMP14,MMP3,PLAU,PLAUR,PRSS27,PTGS2,STAC3	661 (19)
miR-4719 (miRNAs w/seed CACAAAU)		mature microrna	Inhibited	-3.002	7.34E-04	ADGRG6,AHR,ALG6,ANGPTL1,ARMC8,BUB1B,C1GALT1C1,C4orf33,C9orf40,CCSAP,CD36,CDKN1A,CEBPG,CFHR1,CIART,COBLL1,DCLK1,DIXDC1,DNER,DOCK10,DTWD1,ENPP4,ETFA,FGF9,FKBP5,FLVCR2,FOXO1,FOXQ1,FRAS1,GALNT12,HACD1,HSD17B4,HSPA13,KCNMA1,KIAA1524,LGALS12,LYVE1,MMS22L,NKX3-2,NR4A1,PALMD,PER1,PPM1B,PRDX6,PRSS12,RBPMS,SEMA3C,SORCS2,STK17A,THAP2,TRERF1,UGDH,VKORC1L1,ZNF627
OSM		cytokine	Inhibited	-2.998	1.37E-21	AADAC,ACKR2,ACOT2,ACSL5,ADAMTS1,ADAMTS4,ADAMTS5,ADGRG6,AHR,AKR1C1/AKR1C2,AKR1C3,ANGPT2,ANXA3,AQP7,ARHGEF2,ARL4C,ASNS,ATP9A,BHLHE40,CADM4,CAT,CCL11,CCL2,CDC42EP4,CDH2,CDKN1A,CH25H,CHI3L2,CLIP1,COL2A1,COL3A1,COL8A1,COX7B,CPM,CXCL12,CYP19A1,DAPK1,DHCR24,ECM2,EIF4EBP1,EPHB2,EPHB6,ETFB,FASN,FGF2,FMO5,FOS,GADD45G,GAS7,GLUL,HBEGF,HGF,HIF1A,HMOX1,HSD11B1,HSPA2,ID2,IFI35,IL15RA,IL33,IL4R,IL6,IL6R,IL7,IRF1…	742 (17)
thioacetamide		chemical toxicant	Inhibited	-2.978	9.14E-09	AACS,ABCC2,ACOT2,ADAMTS1,AKR1C3,ASNS,BHLHE40,BRCA2,CD14,CD55,CIDEC,CKB,COL1A1,COL1A2,COL3A1,CSRP2,EDNRB,ELN,EMP1,FBN1,GPD1,GPX3,GSTM3,GYG1,HGF,IER3,IGF1,IL6,ITGA7,ITGB4,LRP8,LXN,LYVE1,MLXIPL,MMP14,MMP2,NLGN1,PCSK6,PIK3R2,PKM,PRELP,PTGFRN,PTGS2,PTK2B,RGCC,S100A10,SLC13A3,SLC7A11,TAGLN,TGFB1,TGFBR1,TMEM173,TMEM45A,TNFRSF12A	763 (12)
Tgf beta		group	Inhibited	-2.963	4.38E-10	ACKR2,ADAM12,ANGPTL4,BCL2,BCL2L1,BHLHE40,CCL11,CCL2,CDH11,CDH2,CDKN1A,CFLAR,COL1A1,COL1A2,COL7A1,CSF1,CTSK,DAB2,EDN1,EGR2,FGF2,FOS,GCLC,HMOX1,IGF1,IL6,JAG1,JUNB,KDM6B,KLF10,LAMA3,LIF,MAF,MMP11,MMP2,MMP3,MN1,MUC1,NEDD9,NOS3,PDGFA,PLAT,PLAU,PMEPA1,POSTN,PTGS2,RORA,RUNX2,SERPINE1,SOCS3,TAGLN,TGFB1,TIMP3,VEGFA	780 (15)
NPC1		transporter	Inhibited	-2.952	6.99E-03	ATF4,CAV1,CAV2,CTSK,DDIT3,LPL,MMP14,PTGS2,TLR4,XBP1	626 (23)
enterotoxin B		biologic drug	Inhibited	-2.942	2.75E-01	BDNF,CCL11,CCL2,CXCL12,CXCL6,IL33,IL6,LIF,UCHL1
seocalcitol		chemical drug	Inhibited	-2.865	3.90E-04	BCL2,BCL2L1,BIRC5,CDKN1A,CYP24A1,ITGA7,LRP1,NGF,NINJ1,PTGS2,SGK1,SKP2,UVRAG,VDR,VEGFA	709 (26)
TXNIP		other	Inhibited	-2.864	1.12E-04	BCL6,CCNA2,CD36,CDKN1A,COL1A2,DDIT4,FASN,G0S2,IL6,LPL,PPARGC1A,PTGS2,VEGFA	773 (23)
INSIG1		other	Inhibited	-2.839	7.23E-08	AACS,ACACB,ACSS2,APOE,CXCL6,DHCR24,ELOVL6,FABP4,FABP5,FADS1,FADS2,FASN,GPAM,HMGCS1,IDI1,IL6,IRS2,LIPG,LPCAT3,LPIN1,LPL,MLXIPL,PCYT2,PLIN2,PPARG,PTGES,RAB27A,TGFB1,TM7SF2	463 (12)
miR-1197 (and other miRNAs w/seed AGGACAC)		mature microrna	Inhibited	-2.835	3.12E-04	ACAN,ACER2,ACSL5,AJUBA,ALDH3B1,AMIGO2,ANO7,APLN,ARRB1,ATP8B1,ATP9A,C1orf198,CCDC88A,CERS6,CHML,COL2A1,COX19,CPA4,DAAM2,DCAF11,DCLK1,DNMBP,DYNC1I1,ELL,ENOX2,EPHB4,FEZ2,FLVCR2,FRAS1,GLDN,GPAT2,GPC4,H1F0,HACD2,HDAC5,HS3ST2,IKZF2,IRAK3,IRF1,ITPR1,JAG1,JAK2,KIAA1549L,MAOA,MAP1LC3C,MAP3K1,MAP3K8,MFAP4,MX2,NEDD9,NFATC4,NID1,NPR3,OAS2,OSBPL3,PARM1,PCDH7,PLOD2,PPARGC1A,PPARGC1B,PRC1,PRELP,PRKAG2,PSD3,RAB4…
EHHADH	1.799	enzyme	Inhibited	-2.828	2.67E-05	ACOT2,ACSL1,CD36,FASN,LPCAT3,MGLL,PDK4,PEX11A	268 (9)
miR-4301 (miRNAs w/seed CCCACUA)		mature microrna	Inhibited	-2.814	1.13E-04	ARHGEF26,BNC2,C12orf75,C5orf28,CALM1 (includes others),CLMN,CPM,CTSC,DTWD1,DUSP1,DYRK2,ECT2,EDA,EDNRB,EGLN1,EPB41,FAM89A,GAS7,GATA6,GCNT1,GLI3,GLUL,GPR63,GYPE,HNMT,HSPA13,ITIH5,KCND1,KIT,KLHL23/PHOSPHO2-KLHL23,LASP1,LBH,LRRC75B,MAF,MEF2C,MPP3,MRPL35,MSMO1,NCALD,NCAPG,NDRG2,NHLRC3,NKD1,NPR3,NTM,PDGFRL,PEX11A,PFKM,PISD,PKM,POC5,PVR,RAB11FIP4,RASGRP1,SCFD2,SEPT11,SH3D19,SIX1,SLC1A3,SMO,STAR,THSD4,TM…
Collagen type IV		complex	Inhibited	-2.813	7.44E-05	CCL2,MMP14,MMP2,PLAU,PLAUR,PTGS2,PTH1R,SERPINE1,TAGLN	724 (23)
FBXW7		transcription regulator	Inhibited	-2.800	1.05E-06	CD36,CIDEC,COL1A1,CREB3L1,DGAT2,DTX1,FABP4,GPAM,NR3C1,PPARG,SERPINE1,TLR4	728 (21)
palmitic acid		chemical - endogenous mammalian	Inhibited	-2.783	7.21E-12	ACSL1,ADIPOQ,ATF4,BCL2,CCL2,CD36,CDKN1A,CNR1,CS,DDIT3,DGAT2,FASN,FOS,GAPDH,GDF15,HMOX1,IDH2,IL6,IL6R,IRS2,LEP,MLXIPL,NR4A1,PCK1,PFKM,PLIN2,PNPLA3,PPARG,PPARGC1A,PPARGC1B,PROCR,PTGS2,SERPINE1,SLC25A1,SLC2A4,SOCS3,SORT1,THBD,TLR4,TNFRSF10B,TNFSF10,TRIB3,UCHL1,VIPR2,XBP1	707 (19)
9,10-dimethyl-1,2-benzanthracene		chemical toxicant	Inhibited	-2.779	1.75E-03	AHR,BCL2L1,CDKN1A,CYP19A1,EPHA2,GCLC,HBEGF,HGF,IL6,PTGS2,SERPINE1	611 (15)
DDIT3	-2.447	transcription regulator	Inhibited	-2.774	7.43E-03	ATF5,BCL2,DDIT3,FOXO1,HMOX1,PPARGC1A,TNFRSF10B,TRIB3,WARS,XBP1,XPOT	698 (19)
vancomycin		biologic drug	Inhibited	-2.771	2.97E-03	AASS,ADAMTS1,ASNS,CAT,CD14,FMO2,GPX8,GSTM3,HMOX1,IER3,ITGB4,LXN,PRTFDC1,RFTN1,S100A10,TMEM173,TNFRSF12A
miR-578 (and other miRNAs w/seed UUCUUGU)		mature microrna	Inhibited	-2.764	4.86E-08	ADAMTS5,AKR1C1/AKR1C2,ANTXR2,AURKA,BAG2,C4orf33,CDK14,CIT,CKAP2L,CNTN3,CNTNAP4,CPED1,CRYAB,CTSC,DCHS2,DHTKD1,DMD,DMRT2,ELF1,EVA1A,FAM134B,FAM227A,FAT4,FBXO4,FOXD1,GCNT1,GJA1,GRIK2,HACD1,HIF1A,HIPK2,ITGA4,KAZN,KCND2,KCTD16,KIAA0586,KIF26B,KLC4,L2HGDH,LIMS1,LPL,LRRC34,LURAP1L,MASP1,MEOX2,MSRB3,NRP2,PANK1,PCSK2,PIK3R3,PRKCH,PRKG1,PRRG1,SEPT6,SLC13A3,SLC16A7,SLCO2A1,SMYD4,TACC2,TGFB2,TMEM170B,TMEM37,…
nelfinavir		chemical drug	Inhibited	-2.753	6.37E-06	ADIPOQ,ATF4,DDIT3,FABP4,LIPE,PLIN1,PPARG,TNFRSF10B	628 (17)
ADORA2B	-1.935	g-protein coupled receptor	Inhibited	-2.733	3.22E-04	BCL2,CCL11,COL1A2,HIF1A,IL6,KLF4,PDE5A,RUNX2,SERPINE1,TGFB1,VEGFA	664 (16)
miR-4794 (and other miRNAs w/seed CUGGCUA)		mature microrna	Inhibited	-2.733	8.53E-03	ADI1,AMIGO2,ANGPT1,APLN,ARHGEF3,B4GALT1,BTBD11,C5orf30,CACHD1,CD34,CEP70,CNTNAP4,CPXM2,CTTNBP2NL,CYFIP2,DAAM2,DAB2,DCAF11,DCLK1,DDIT4L,DHCR24,EEPD1,EZH1,FAM198A,FRMD4A,GLDN,GPC4,GRIK2,HHAT,HNMT,HSPA13,IL1RL1,IL21R,ITPR1,JADE1,JAK2,JPH2,KIAA1211,L2HGDH,MEGF6,MMS22L,MURC,MYLK,OAS2,OAS3,OLFML1,PCDHAC2,PDE1B,PDE5A,PIK3R3,PLIN2,PRKG1,PRRG1,QPCTL,REPS2,RIMS1,RNF180,RNF2,S1PR1,SIK2,SLC19A2,SLC22A3,SLC2A…
methylnitronitrosoguanidine		chemical toxicant	Inhibited	-2.732	5.17E-03	CDKN1A,GDF15,IRF1,KLF10,PLAT,PLAU,SERPINE1,TNFSF10	701 (18)
miR-623 (miRNAs w/seed UCCCUUG)		mature microrna	Inhibited	-2.726	6.18E-07	ABAT,ABCD2,ACACB,ADGRG6,ADRA2A,ANGPT1,AQP3,ARHGAP10,ARMC8,ATXN1,B4GALT1,BEND7,BNC2,CCDC40,CCDC69,CCDC85A,CD163,CERS6,CHST15,CORO1C,CPED1,CTSC,CXCL12,DHRS12,DLAT,EBF1,ENOX2,EPHB1,EPHB6,FAM227A,FOXN2,GSTM3,HBEGF,HNMT,IDI1,IL16,IL1RAP,IL4R,JMY,KCNMA1,KLHL5,LDB3,LMO7,LPL,LRTOMT,MAP1B,MEF2C,MMP3,MRPL35,MYL9,NANOS3,NAPEPLD,NAV3,NCALD,NDRG2,NKD1,NR2F2,NRP2,NSF,NTM,OGFOD2,PDLIM5,PKM,PPM1K,PRICKLE1,PROCR,…
miR-590-3p (miRNAs w/seed AAUUUUA)		mature microrna	Inhibited	-2.716	2.55E-06	ACER3,ADAMTS5,AFAP1,AFF2,AIFM3,ANGPTL1,ANTXR2,ARHGEF2,ARHGEF9,ARL6IP5,ATP8B1,BDNF,C1orf21,C5orf30,CA5B,CACHD1,CALM1 (includes others),CAMKK1,CAMTA1,CARD6,CC2D2A,CCNB1,CEP55,CEP70,CERS6,CLK4,CNR1,CNTN3,COL5A1,COL5A2,CSAD,CX3CL1,CXCL6,DACT1,DCLK1,DENND1B,DENND5B,DKK1,DLX5,DNAJC6,DYRK2,EFNB1,ENAH,EPB41,ETV1,FAM213A,FBXO5,FGD4,FGD6,FJX1,FKBP5,FMN1,FOXP1,FRMPD4,FZD4,GALNT13,HEG1,HIPK2,HMCN1,IGF1,IKZF2…
miR-4272 (miRNAs w/seed AUUCAAC)		mature microrna	Inhibited	-2.715	1.61E-01	ACTB,ADIPOQ,C15orf41,C17orf100,C4orf32,CFL2,COBLL1,DNAJC6,DUSP23,FAM149A,FAM89A,FH,GCNT1,HPS5,IRAK3,JAG1,LMO7,LRCH2,LRRC4,LURAP1L,MASP1,MCCC1,NRG1,PELI1,PSAT1,PTGER3,PURG,SASH1,SNX18,SP4,TAF5,TLR4,TMEM38B,USP33,USP53,ZEB1
miR-627-5p (miRNAs w/seed UGAGUCU)		mature microrna	Inhibited	-2.700	4.57E-02	ABCD2,ALG6,ARL5B,AXL,BDKRB2,BUB1B,CACHD1,CAV2,CHST2,CNKSR2,DNAJC12,ERAP2,ETV1,EYA2,FAM149A,FAM20A,FANCC,FGD4,FIBIN,FRMPD4,HIGD1A,HIRIP3,IFI44L,IRAK3,JADE1,KLC4,LDB3,MARK1,MCTP1,MITF,MRPL35,NEK7,NOVA1,PAG1,PROK1,PTGER3,PVR,RASD2,REPS2,RHOF,RHOU,ROM1,RRP15,SASH1,SEMA3C,SEPP1,SHMT2,SLC43A3,STX11,TIMP3,TP53INP2,TPRG1,TUSC5,ZNF701
miR-3617-5p (and other miRNAs w/seed AAGACAU)		mature microrna	Inhibited	-2.699	2.62E-07	ADAT2,ADRBK2,AKR1C1/AKR1C2,ALG6,AMOT,ARHGAP32,CAMTA1,CCNA2,CDK1,CPED1,CYP24A1,DENND1B,DNAJC12,DTWD1,EIF4A2,ELOVL5,ELOVL6,ENPP5,FAM101B,FGD4,FMO5,GEM,GRK5,HACD4,HIGD1A,HILPDA,HTR2A,IPMK,KIAA1217,KIF20B,KIT,LAMA3,LMO7,LRRC34,LRRC8B,LXN,LZTFL1,MAP1B,MASP1,MRPL35,MSRB3,NEFH,NIPAL3,NSF,NUBPL,PALLD,PCDH7,PCDH9,PCSK2,PKIA,PMAIP1,PROSER2,PRSS12,PRTG,PTPDC1,PTPRG,PUS7L,RAB27A,RASSF5,RIMS1,RRS1,SEL1L3,SEPP…
forskolin		chemical toxicant	Inhibited	-2.689	2.21E-23	ACTB,ACTG2,ADAMTS1,ADGRG1,ADIPOQ,AGTR1,ALPL,AQP3,ARL4C,ARL6IP5,ATP6V1B2,ATP9A,AVPI1,B4GALT1,BCL2,BCL3,BDNF,BHLHE40,BIRC5,CALM1 (includes others),CAP2,CCDC85B,CCL11,CCNB1,CCNB2,CD14,CD55,CDH2,CDK14,CDKN1A,CDKN1C,CIDEC,COL15A1,COL1A1,CSF1,CYFIP2,CYP19A1,DAB2,DAPK1,DDIT3,DDIT4,DUSP1,ECEL1,EDN1,FKBP5,FLNC,FOS,FOXO1,GAB2,GADD45G,GEM,GFRA1,GJA1,GK,GLI1,GRK5,GTSE1,HAS2,HIF1A,HMOX1,HOMER1,HSD11B1,HSD17B7…	736 (20)
miR-3650 (miRNAs w/seed GGUGUGU)		mature microrna	Inhibited	-2.673	4.13E-06	ACADS,ADCY7,ADRBK2,AGFG2,ANKRD34A,BCHE,BDH1,BMP4,BNC2,C10orf54,CCBE1,CCDC107,CCDC40,CD302,CDK14,CEND1,CHST2,CLIC6,COL4A1,COL8A1,CPED1,CUL4B,DCAF12L2,DENND5B,DNM1,EDNRA,EDNRB,ELN,EPB41,EYA4,FAM134B,FAM57A,FBN2,FOS,FRAS1,FRMD4B,GDNF,GM2A,GSG1,HEYL,INHBB,ITGA4,JADE1,KANSL1L,KIAA0040,KIAA1211,KLHL5,MAF,MEF2C,MFAP4,MN1,MRPL35,MTSS1,NEURL1B,NLGN1,NRBF2,OXCT1,PACSIN3,PCSK5,PDK3,PFAS,PLXNA4,PROK1,PTPDC1,…
lipopolysaccharide		chemical drug	Inhibited	-2.668	7.95E-28	ABCC2,ACE2,ACKR3,ACSL1,ACTC1,ACVR2B,ADIPOQ,ADORA1,ADORA2B,ADRA2A,AGT,AGTR1,AHR,AK4,ANGPT2,ANGPTL2,ANGPTL4,ANK2,ANXA3,APOB,APOE,AQP1,AQP3,AQP7,AR,ARHGEF3,ARL4C,ASS1,AURKB,BCL2,BCL2L1,BCL3,BCL6,BDKRB1,BDNF,BMP4,C5,CALM1 (includes others),CARD6,CAV1,CCDC170,CCL11,CCL2,CCNB1,CCNB2,CD14,CD163,CD1D,CD36,CD55,CDC42EP3,CDC42EP4,CDH11,CDH2,CDKN1A,CFB,CFLAR,CH25H,CHST3,CHST7,CLIC3,CMPK2,COL1A1,COL1A2,COL3A…	845 (16)
miR-4519 (miRNAs w/seed AGCAGUG)		mature microrna	Inhibited	-2.664	4.22E-02	ACSL5,ADAMTS5,ADIPOQ,ADRBK2,AHR,ANGPTL1,CISD3,CTTNBP2NL,DLGAP1,E2F7,EDNRB,EFEMP1,ELOVL5,FAM149A,FAM64A,FKBP5,FMN1,FNDC1,GCSH,GLDN,GNAO1,GPR158,GPR63,GYG1,HAS2,HAVCR2,HNMT,HPSE,IKBKE,IL33,ITPK1,JADE1,KANSL1L,KCNJ15,KSR1,LIF,LMO3,MARK1,MMP11,MMS22L,MN1,NGFR,NIPAL3,NR1D2,PCDH7,PDE5A,PEAR1,PHGDH,PKD1L2,PLIN2,PPARGC1B,PRKG2,REPS2,ROBO1,SHCBP1,SLC16A3,SLC16A7,SLC17A5,SLC24A3,SLC25A12,SLC2A4,SLC6A9,SLC9…
miR-4308 (and other miRNAs w/seed CCCUGGA)		mature microrna	Inhibited	-2.657	8.65E-07	ACACB,ACAN,ACE2,ACER3,ACSL1,ACVRL1,ADAMTS14,ADAMTS4,ADAP1,ADAT2,ADGRL1,ADRA2C,AGFG2,ANK2,APLN,AQP3,ARHGAP18,ARMC8,ASB1,B4GALT1,BCL2L1,BRPF3,C1orf198,CABLES2,CAMKK1,CAV1,CDC42EP4,CDHR3,CHST3,CLIC6,CLMN,CNR1,COL14A1,CX3CL1,CYP7B1,DAB2IP,DDAH1,DENND5B,DHCR24,DLX3,DPYSL4,EDA,EFHC1,EPB41,EPHB4,FAIM2,FAM217B,FAM228A,FBLN7,FOXO1,FOXO4,FOXP1,FZD4,GAS7,GFRA1,GPD1,GPR63,GYG2,HDAC5,HSPB7,HTRA3,IFI44L,IGF1R,…
IL6	-2.229	cytokine	Inhibited	-2.657	1.51E-19	ABCC2,ACKR2,ACVRL1,ADAMTS1,ADAMTS4,ADAMTS5,AGT,AHR,ANPEP,APOB,APOE,ARL4C,BCL2,BCL2L1,BCL3,BCL6,BDNF,BIRC5,BMP6,BUB1,BUB1B,CCL11,CCL2,CCNA2,CCNB1,CCNB2,CD14,CD163,CD36,CD82,CDC20,CDC45,CDK1,CDKN1A,CENPE,CES1,CFLAR,CIB2,COL1A1,COL3A1,CSF1,CTSC,CTSK,CXCL6,CYP19A1,DLX5,DPP3,DUSP1,DUSP6,EGR2,ENO2,ENPP2,FGF2,FOS,GADD45G,GLI1,HGF,HIF1A,HLA-DMA,HMOX1,ID2,IGF1,IGF2,IKBKE,IL11,IL17RC,IL1R1,IL1RL1,IL4R,IL6,…	719 (14)
gentamicin		chemical drug	Inhibited	-2.647	9.47E-05	ABAT,ABCC2,ALDH1A1,ALPL,AQP1,CCL2,CDO1,CSRP2,DDIT3,DMD,DPEP1,DPP4,EIF2B4,ENPP2,GDF15,GHR,HIST1H4H,HIVEP2,HMOX1,HSD17B4,HSPB1,IFRD1,IRF1,IRF7,JUNB,KLF6,MAF,NR1D1,NR1D2,NRG1,PC,PHGDH,PLIN2,PSAT1,PTH1R,PTP4A1,RBP4,RGCC,ST6GALNAC3,SUOX,TARS,TGFB1,TMEM120A	523 (7)
CNB-001		chemical reagent	Inhibited	-2.646	1.86E-05	ASNS,ATF4,BDNF,DDIT3,HERPUD1,SLC7A11,SYN1	525 (7)
ENPP2	-1.475	enzyme	Inhibited	-2.646	1.49E-04	ADIPOQ,FABP4,IL6,LEP,PPARG,PPARGC1A,PPARGC1B	453 (7)
carbon tetrachloride		chemical toxicant	Inhibited	-2.642	7.51E-05	ABCC2,AK4,APOB,APOE,ASS1,BCL2L1,CAT,CDKN1A,COL1A1,COL1A2,COL3A1,DDIT3,DUSP1,FOS,GCLC,GDF15,HGF,HMOX1,HSPB1,IGF1,IL6,INHBE,JUNB,MMP2,NDRG2,NR4A1,PDGFA,PPARG,PRKCH,PTGS2,PTP4A1,SMURF2,TGFB1,TGFB2,TGFBR1,TIMP3,TNFRSF12A	760 (16)
ELOVL5	3.286	enzyme	Inhibited	-2.634	5.12E-07	EHHADH,ELOVL6,FADS1,FADS2,FASN,FOXO1,GPAM,MLXIPL,PCK1,PPARGC1A,TRIB3	530 (16)
EBF2		other	Inhibited	-2.619	1.41E-03	ARHGAP26,LGI2,NTM,QPRT,REN,SFRP4,THBS4
octanoic acid		chemical - endogenous mammalian	Inhibited	-2.607	1.49E-04	CD36,DGAT2,FABP4,FASN,LEP,LPL,PPARG	425 (7)
N-cor		group	Inhibited	-2.600	8.85E-09	ACACB,ACSL1,ADIPOQ,CD36,CDKN1A,CIDEC,ELOVL5,ELOVL6,FABP4,FADS2,FASN,IGF1,NFATC1,PCK1,PLIN1,PLIN2,PTGS2,RARB,SLC2A4,USP18	732 (22)
methyl methanesulfonate		chemical toxicant	Inhibited	-2.600	1.08E-01	CDKN1A,DDIT3,GADD45G,KLF4,LIF,NMI,TNFSF9
miR-4251 (miRNAs w/seed CUGAGAA)		mature microrna	Inhibited	-2.593	1.01E-05	ACSS2,ACSS3,ADCY7,AFF2,ANGPT2,ANGPTL2,ARHGAP18,ARHGAP28,ATG4A,BCL6,BCL7A,C4orf33,CCNB2,CDC42EP3,CENPF,CHSY1,CNTNAP4,COL11A1,COL4A4,CUL4B,CYTH3,DACT1,DCLK1,EDA2R,EEPD1,EPHB1,EPSTI1,EYA4,FAM110B,FAM155A,FAM198A,FBN1,FLVCR2,FMO2,FOS,FZD7,GALNT15,GCNT1,GFRA1,GPC6,HIF1A,HIGD1A,HINT3,HOMER1,HTR2A,IGSF3,IKZF2,KCNJ15,LIPG,LMNB1,MAP1B,MAP2K6,MGLL,MICU3,MR1,MRPL35,MRVI1,MTERF1,MYO1B,MYOCD,N4BP2,NBEA,NBPF10…
miR-4328 (miRNAs w/seed CAGUUUU)		mature microrna	Inhibited	-2.593	1.06E-02	ACAN,ACER3,ALG6,BORA,C4orf32,CD36,CFL2,COL11A1,DENND5B,DIXDC1,EPS8,FGF18,GALNT11,GNPTAB,GPD2,GPR1,GRIA3,HGF,HOXA3,KIAA1586,LAMB1,LRRC34,MCF2L,MMS22L,NFASC,NR2F2,PIGN,PRL,RDH10,RGS2,RNF180,RRM2,SCFD2,SHCBP1,SLC25A33,SLC39A14,SNX9,SPRY4,TACC1,TIAF1,TLL1,TWISTNB,USP53,WASF3,ZFHX2
panobinostat		chemical drug	Inhibited	-2.587	1.85E-03	BIRC5,CCNB1,CDK1,CDKN1A,CRYAB,KIT,PMAIP1,PTGS2	707 (22)
miR-3977 (miRNAs w/seed UGCUUCA)		mature microrna	Inhibited	-2.585	6.29E-05	ACSL5,ADAMTS5,ADAT2,ADGRG1,ALDH1L2,ALKBH8,ANK2,ARHGAP20,ARRDC3,BCL7A,BDH1,BRINP1,C7,C9orf40,CA5B,CFI,CHRDL1,CORIN,CPED1,CTSK,CUL4B,CYP24A1,DAB2,DAPK1,DCLK1,DGKH,DHX40,DMD,DMRT2,EGR2,ELOVL6,ERRFI1,ESRRA,ETV1,FRZB,GCSH,GHR,GPR1,GTSE1,HEG1,HOXA1,HTR2A,HUNK,ITGA6,KCNK2,KIAA1211,KLF10,LEP,LMO3,LOC102724428/SIK1,LOXL2,MAP2K6,MAST4,NCAM2,NHLRC3,NID1,NLGN1,NUDT16,PALLD,PANK1,PAPLN,PCDH7,PCMTD1,PCSK6,PDLI…
miR-125a-3p (miRNAs w/seed CAGGUGA)		mature microrna	Inhibited	-2.581	1.74E-05	ACVR2B,ADIPOQ,AGFG2,ALDH3B1,ALG6,ANKRD35,ANO7,AQP1,ARHGEF9,ATP8B1,BCAT2,BNC2,C15orf41,C1orf198,C9orf40,CAP2,CC2D2A,CCBE1,CENPF,CFAP44,CPED1,CSF1,CYP7B1,DCAF11,DDIAS,DHCR24,DHTKD1,DRAM1,DTNB,DTWD1,EHHADH,ENDOD1,FAIM2,FAM213A,FBXO44,FIBIN,FRY,GALNT11,GCAT,GYG2,HAVCR2,HCAR1,HCLS1,HERPUD1,HEYL,HILPDA,HIPK2,HNMT,HPSE,IER5L,IGF2,IKZF2,IL1R1,IL21R,IL33,IL4R,INMT,IRF1,ITIH5,JAM2,KAZN,KIAA1522,KIF13B,KLB,…
miR-4789-3p (miRNAs w/seed ACACAUA)		mature microrna	Inhibited	-2.581	2.33E-07	ACOT1,ACOT2,ADAM22,ADAMTS9,AFF2,ANGPT1,ANGPTL1,ANGPTL2,ANKRD11,AQP3,ARHGAP6,ATP8B4,BCL6,BEND7,BMF,BMPER,CACNB4,CCDC14,CDH11,CDH2,CENPF,CKAP2L,CMPK2,COL1A1,COL4A1,CXCL16,DACT1,DCLK1,DIAPH2,DLAT,DOCK10,EML6,ENPP1,ENPP4,EPS8L2,ERRFI1,EYA4,FAM227A,FGF2,FRMPD4,FRY,GNG2,HIPK2,IDI1,IKZF2,IRAK2,JADE1,KANSL1L,KIF2C,KIT,KLHL23/PHOSPHO2-KLHL23,L2HGDH,LGI2,LMO7,LPCAT2,LRP8,MARK1,MYOM1,NAV1,NOVA1,NPAS2,NR1D2,…
temozolomide		chemical drug	Inhibited	-2.578	1.31E-04	BCL2L1,CCL2,CDKN1A,CFLAR,DDIT3,MMP14,MMP2,PMAIP1,PRL,QPRT,TNFRSF10B	752 (21)
miR-1248 (miRNAs w/seed CCUUCUU)		mature microrna	Inhibited	-2.569	2.31E-03	ACAN,ADAMTS1,ADAT2,ADGRF5,ADGRG6,AGTR1,AMIGO2,ANTXR2,ARHGAP32,ARL6IP5,C15orf41,C2orf47,CHSY1,CLCN4,CLIC6,CLYBL,COL11A1,COL1A2,COQ3,CXCL6,CYP7B1,DCLK1,DENND1B,DGAT2,DPYSL3,ENAH,GCNT1,GNPTAB,GPATCH4,GSG1,HBEGF,HGF,KLF6,LGR4,LMNB1,MBTD1,MEGF6,MYCBP2,NFATC1,NOVA1,NUDT16,PANK1,PARD3B,PCYOX1L,PPM1K,PTPDC1,RAB33B,RARB,RBM47,RNF157,SFRP4,SGCD,SLC22A3,SPINT2,SYNPO2,TANGO6,TIAM1,TMEM25,TRIB2,UBASH3B,VCL,YY…
trinitrobenzenesulfonic acid		chemical reagent	Inhibited	-2.568	5.12E-02	ABCC2,ADAM12,CCL11,COL1A1,COL1A2,COL3A1,CXCL6,FOS,IL6,MMP3,PTGS2,SOCS3,TGFB1,TNFRSF12A
HIF1A	-1.456	transcription regulator	Inhibited	-2.566	5.50E-22	ADAMTS1,ADIPOQ,ADORA2B,AGT,ANGPTL4,ANKRD37,ANKZF1,APLN,APOE,ASNS,ATP7A,AURKA,AXL,BCL2,BCL2L1,BHLHE40,BIRC5,BNIP3,CA9,CARS,CAV1,CD70,CDH2,CDKN1A,CXCL12,CYB5A,DTX1,EDN1,EGLN1,ENO1,ENO2,FAM162A,FHL2,FOS,FZD2,GAPDH,GATA6,GCHFR,GHR,GJA1,HIF1A,HILPDA,HIST1H2AC,HIST1H2BK,HMOX1,ID2,IGF1,IGF2,IGFBP2,IL6,INHBB,IRS2,ITPR1,KDM3A,KIAA1217,KRT18,LEP,LOXL2,MEF2C,MITF,MMP2,MUC1,NEFL,NOS3,NR4A1,P4HA1,P4HA2,PDGFA,…	791 (22)
miR-4724-3p (and other miRNAs w/seed UACCUUC)		mature microrna	Inhibited	-2.566	3.39E-03	ACTC1,ALG6,ANGPT2,ARHGEF26,ARMC8,BCL7A,BNC2,C1GALT1,C2orf47,C9orf40,CACHD1,CAV2,CDCA7,CHCHD7,CHST15,CUTC,DACT1,DDAH1,DMD,ECM2,FAT4,FZD5,FZD7,GALNT13,GJA1,GPAM,GYPE,KANK2,KCNJ15,KLHL23/PHOSPHO2-KLHL23,LPCAT2,MASP1,MCTP1,MRAS,NHLRC3,NR3C1,NRP2,PDK1,PDK4,PFKFB2,PGM2L1,PSIP1,SEMA3C,SERAC1,SH2B3,SH3D19,SLC16A4,SLIT3,SMOC2,SORBS2,STK39,STX11,SYNPO2,TAF9B,TBX18,TRIM67,ZNF124
miR-4780 (miRNAs w/seed CCCUUGA)		mature microrna	Inhibited	-2.564	1.82E-04	ABAT,ABLIM2,ACSL1,ADGRG6,AKR1C1/AKR1C2,ALDH16A1,ANO4,AQP3,BCAT1,BORA,C14orf1,CD163,CHST15,DCLK1,DNER,ENOX2,EPHB1,EYA4,FAM227A,FOXN2,GCLC,GPR158,HBEGF,HIVEP2,HNMT,IDI1,IL1RAP,IL4R,KALRN,KCTD10,KIAA1024,KIF2C,KLHL5,LANCL2,LPL,LRTOMT,MB21D2,MEF2C,MMAB,MMP3,NAALADL2,NAPEPLD,NCALD,NKD1,NR2F2,NRG1,NSG1,OSTF1,PGK1,PHYH,PKM,PLA2G16,PLXNA4,PPM1K,PRICKLE1,PTGDR,PTGER3,PTPDC1,RNF157,RNF2,RXRA,SBSPON,SCARF1,…
25-hydroxycholesterol		chemical reagent	Inhibited	-2.555	3.71E-06	ACAT2,ACSL1,APOD,ASNS,ATF4,CHAC1,DDIT3,FASN,FOS,GPX3,HMGCS1,HMOX1,IL6,JUNB,NR4A1,PIK3R3,PTGS2,TRIB3,VLDLR	833 (25)
miR-660-5p (and other miRNAs w/seed ACCCAUU)		mature microrna	Inhibited	-2.555	3.69E-03	AASS,ABAT,ABCD2,ADAT2,AIFM1,ANTXR2,AOC3,ARL4C,BCL2,C9orf40,CALM1 (includes others),CARHSP1,CEP55,CLGN,CTSC,DHRS13,EDA2R,EHHADH,ENDOD1,ETV1,EYA4,FAM196A,FRZB,GRHL1,GSG1,HCAR1,HIF1A,HMMR,HSD17B6,HUNK,ITGA4,KIAA1024,KIAA1324L,LIMS1,LRP8,LZTFL1,MARCH3,ME3,MRAS,MTSS1,NBEA,NRCAM,PAG1,PCDH1,PCDH9,PCSK2,PFKFB2,PLXNA4,PRTG,QPRT,RAB33B,SAA1,SDC4,SFXN2,SH3TC1,SHC3,SMIM10,SMOC1,SPON1,TCP11L2,TLL2,TUSC5,USP53…
Irgm1		other	Inhibited	-2.554	2.01E-07	AURKB,BUB1,CCNA2,CCNB1,CCNB2,ID2,IL6,IRF7,KIF20A,MKI67,NCAPG,OAS2,RRM2,SPAG5,TK1,UBE2C,USP18
NOX4		enzyme	Inhibited	-2.553	1.15E-04	AGT,BCL2L1,BMF,CCL2,HIF1A,KIT,MMP2,NOS3,VEGFA	590 (16)
miR-3672 (and other miRNAs w/seed UGAGACU)		mature microrna	Inhibited	-2.538	6.44E-02	ACKR2,ARHGAP32,ATP7A,BIRC5,CDKN1A,CHL1,CHST15,CNR1,DCAF11,DNAJC6,DRAM1,EFHC1,ERAP2,EYA2,FAM101B,FAM107B,FRMPD4,FZD5,GPD2,GRAMD3,HHAT,HIPK2,HIST1H2BD,KAZN,LIMS1,LPL,MASP1,NEFL,NID1,NIPAL3,NLGN1,NRG1,PAPOLG,PDLIM5,PLEKHG2,PPP2R1B,PROSER2,PTGER3,QPCTL,RRM2,SGPL1,SH2D4A,SHCBP1,SHMT1,SLC2A3,SYTL4,TMEM164,TMEM170B,TMEM62,UGDH,USP33,VKORC1L1,ZNF684
miR-532-3p (miRNAs w/seed CUCCCAC)		mature microrna	Inhibited	-2.538	1.27E-05	ABLIM3,ACACB,ACVRL1,ADCY2,ADGRL1,ADORA1,AFF2,ANKRD33B,ANKRD34A,APOBEC3D,BORA,C19orf38,C1orf21,C7,CALM1 (includes others),CARHSP1,CCDC170,CCDC69,CD36,CDH2,CFLAR,CHCHD7,CHRDL1,CHST15,CLDN7,CNKSR2,COL1A1,CORO6,CPA4,CTSC,DAAM2,DAB2,DIRAS3,DLX3,DRAM1,DTWD1,EDA,EFNB1,EPS8L1,ERN1,ETV1,EZH1,FADS1,FAM198A,FANCC,FJX1,FOXO4,FOXP1,G0S2,GCHFR,GCNT1,GDF6,GK,GOLGA8A/GOLGA8B,GYG2,HADH,HEG1,HIPK2,HMGN3,HSPB7,IL15…
TNFSF10	-2.635	cytokine	Inhibited	-2.532	2.38E-04	ANGPT1,ANGPT2,BCL2,BCL2L1,BIRC5,CD14,CFLAR,FOS,IGF1R,IL6,ISG15,MMP2,MMP3,PLAU,PMAIP1,PTGS2,TNFAIP2,TNFRSF10B,TNFSF10,VEGFA	604 (15)
miR-1277-3p (and other miRNAs w/seed ACGUAGA)		mature microrna	Inhibited	-2.519	7.60E-02	ANLN,ASB1,BMP4,C14orf1,CAMKK1,CHRDL1,COL11A1,ENAH,GHR,IL6R,LPL,MKI67,NRCAM,PABPC5,PCDH9,PFKFB2,PIK3R2,PPP1R3C,PTP4A1,PTPRN2,RAB3B,SLC2A3,STOM,SYNGR1,TCAIM,UTRN,ZNF267
miR-3681-5p (and other miRNAs w/seed AGUGGAU)		mature microrna	Inhibited	-2.515	4.55E-04	ADIPOQ,AKAP1,AMOT,ANGPT1,ANGPT2,BCL6,CADPS,CAMK4,CFL2,CPZ,CUTC,CXCL6,DDAH1,EBF1,ECT2,EDA,EFEMP1,EGR2,EML6,EPN2,ETV1,FADS1,GPD1L,HEG1,HPSE,KCNIP3,KCNJ15,LAMA3,LANCL2,LMO3,MAP2,NKD1,OAS2,PER2,PLAUR,PLXNA4,PPP1R3C,PRUNE2,PTGIS,RIMS1,SEPT6,SLC17A5,SOX5,STK17B,STON1,SYP,TAF5,TLL2,TMEM194B,TNFSF10,TOP2A,VIPR2,YPEL4,ZWINT
miR-3907 (miRNAs w/seed GGUGCUC)		mature microrna	Inhibited	-2.513	2.95E-06	ABLIM3,ACACB,ADGRD1,ADRBK2,AIFM1,ANK2,ANOS1,BRPF3,C10orf54,CADPS,CAT,CAV2,CCBE1,CD34,CERS6,CFHR1,CNTFR,COL5A2,CX3CL1,DTNB,ENO2,ENPP1,EPN2,FAM149A,FAM92B,FBXL3,FMN1,GNAO1,GPAM,HHAT,HILPDA,HOMER1,HSPB6,IL1R1,INPP4B,ITGB3BP,ITPK1,JPH2,KIAA1549,KLHDC7B,LDHD,LEP,LIPG,LOXL2,MAP2,MCAM,MFAP4,MLPH,MRPL35,MYOM1,NCAPG,NKD1,NOS3,NRG1,NTRK3,NUDT16,NXN,OLFML2A,OSGIN1,OSMR,PALLD,PCSK6,PCYT2,PEG10,PELI1,PFAS,PGM…
EIF2AK3		kinase	Inhibited	-2.509	1.08E-07	AARS,ASNS,ATF4,ATF5,CA9,CARS,CEBPG,CTSC,DDIT3,EIF4EBP1,FGF2,HERPUD1,IARS,IGF1,KLF4,LMO4,LONP1,PCK2,RELB,SHMT2,SIAH2,SLC1A4,TARS,VEGFA,WARS,XBP1,YARS,ZFP36	740 (21)
IKBKB		kinase	Inhibited	-2.497	1.05E-12	AURKB,BCL2,BCL2L1,BRCA2,CCL11,CCL2,CCNA2,CDKN1A,CH25H,CSF1,CTSK,CX3CL1,CXCL12,CXCL6,CYP7B1,DUSP6,ECT2,EDN1,ENPP2,FASN,FOS,GM2A,GRK5,HGF,HIF1A,HMOX1,IGFBP2,IL11,IL6,IRF1,ISG15,JUNB,KIF20A,KIF23,LIPE,LMNB1,MMP2,MMP3,NGF,NID1,NOS3,PCDH7,PLA2G4A,PLAU,PLIN1,PLK1,PTGS2,PTK2B,PTPN13,RELB,SEMA3C,SERPINE2,SFRP1,SGK1,SKP2,SOCS1,SOCS3,TGFB1,TGFBR1,TIMP3,TMEM176B,TNFAIP2,VEGFA	644 (12)
cholecalciferol		chemical - endogenous mammalian	Inhibited	-2.493	1.99E-03	BCL2,BDNF,BIRC5,CCL2,CD14,COL1A1,CSF1,CTSK,CYP24A1,EDN1,NDUFAF4,PTH1R,RARA,RUNX2,SERPINE1,TGFB1,VDR	763 (21)
miR-4448 (miRNAs w/seed GCUCCUU)		mature microrna	Inhibited	-2.485	2.04E-05	ACAN,ADAMTS6,AGTR1,AIFM1,AK4,ANTXR2,AQP3,ARAP3,ARMC8,BDKRB2,C1QTNF1,CACHD1,CCDC69,CCDC78,CCDC88A,CCSAP,CES1,CFL2,CHL1,CLTCL1,CLYBL,CORO1C,CPA4,CPE,DLX3,EDA,EGLN1,EPB41,FADS1,FADS2,FAM174B,FGD6,FHOD3,FLRT3,FRY,GABRE,GPATCH4,GPR161,GYPE,HPSE,IL15RA,ITGA6,ITPK1,KIAA1549,KLB,LRRC4,MAP3K8,MEGF6,MLPH,MMP14,NCAM2,NCAPG,NEK11,NOL12,NOS3,NUAK1,NUDT16,OXCT1,PDK3,PDZD4,PECR,PEG10,PET117,PIEZO2,PIGN,POC1A,PO…
miR-208a-3p (and other miRNAs w/seed UAAGACG)		mature microrna	Inhibited	-2.467	7.96E-05	ACACB,AKR1C1/AKR1C2,ARHGEF9,BNC2,CD14,CDH2,CDK14,CDKN1A,CLYBL,CNKSR2,COLQ,DYRK2,E2F7,EBF1,EDNRB,EFNB1,ENAH,EYA4,FAM110B,FOXN2,FZD4,HIST1H2BC,IKZF2,IRS2,LEP,LRCH2,MICU3,NAV2,NOVA1,PCDH7,PHLDA2,PIM1,PTPDC1,PTPRG,RIMS1,SIX1,SLC7A5,SNRK,SOX5,TACC1,TMEM100,TRIM67,TSHZ2,TSPAN12,VPS13C,WISP1
miR-4264 (miRNAs w/seed CUCAGUC)		mature microrna	Inhibited	-2.466	3.02E-02	ABCA8,ABCD2,ACAN,ADI1,AK4,ALG6,ATG4A,CACHD1,CALM1 (includes others),CPED1,FAM102A,FAM134B,FAM155A,FAM213A,FRAS1,GALNT15,GLI3,IL15RA,IL17RE,KALRN,KAZN,KIF13B,LYVE1,LZTFL1,MARC2,MDM1,MEGF6,MKI67,MOB3B,NAALADL2,NCAM2,NDUFAF4,OBSCN,OSBPL1A,OSR2,PCSK5,PFKM,PRPH2,PTGFRN,PTPDC1,PTPRG,RAB3B,RHCG,SASH1,SCARA5,SFR1,SFRP2,SHC1,SLC24A3,SLC25A12,SLC7A11,STARD8,SYNPO2,TCF19,THSD4,TIMP3,TMEM150C,TNIK,TRIM39,TRI…
IL6R	2.098	transmembrane receptor	Inhibited	-2.461	2.21E-06	CCL2,CD36,CDKN1A,COL1A1,COL1A2,CXCL6,IGF1,IGF2,IL6,IL6R,IRF1,MMP2,MMP3,PENK,PTGS2,SAA1,SOCS3,SST,TGFB1,TRH,VEGFA	736 (18)
P38 MAPK		group	Inhibited	-2.460	3.86E-16	ADIPOQ,ANGPT1,ASS1,BCL2,BCL2L1,BDNF,BIRC5,BNIP3,CAV1,CCL11,CCL2,CD1D,CD55,CD70,CD82,CDKN1A,CFLAR,COL3A1,CTSK,CXCL12,CXCL6,CYP19A1,DDIT3,DUSP1,EDN1,EDNRB,EGR2,FGF2,FOS,GCLC,GJA1,HIF1A,HMOX1,HOMER1,IER3,IL11,IL1RL1,IL6,IRF7,ITGA4,ITGB4,JAM2,JUNB,KLF13,KLF4,LAMA3,LDB3,LEP,MEF2C,MITF,MMP2,MMP3,NFATC1,NGF,NGFR,NOS3,NPR1,NR4A1,PCK1,PLA2G4A,PLAU,PLAUR,PMAIP1,POSTN,PPARG,PPARGC1A,PTGS2,RARA,RUNX2,SERPINE…	698 (14)
homocysteine		chemical - endogenous mammalian	Inhibited	-2.450	3.22E-05	ATF4,CCL2,CDKN1A,CXCL12,DDIT3,FGF2,HERPUD1,HMOX1,IDI1,IL6,LEP,LPL,MMP2,PMAIP1,PTGS2,SAA1,SOCS3,TRIB3,VEGFA,XBP1	761 (22)
miR-4650-3p (miRNAs w/seed GGUAGAA)		mature microrna	Inhibited	-2.449	7.87E-03	AASS,AHR,AKR1B1,ARL5B,ARRB1,C15orf41,CCDC138,CCDC85A,CD36,CDK1,COLEC12,CSRP2,CYFIP2,DAAM2,DENND3,DMD,DNM1,DSTN,DUSP23,EDNRA,ENPP4,FAM217B,FGD4,FGD6,FJX1,FOS,GALNT12,GALNT13,GNB3,GPC4,HBEGF,IKZF2,IL17RC,IL6R,JADE1,KANSL1L,KCND1,KCTD16,KIAA1211,KIT,LGI2,LPCAT2,LPCAT3,MAP3K1,MAP7D3,MMS22L,MTUS2,N4BP2,NIPAL3,NPR1,OAF,PEAR1,PHLDA2,PQLC2L,PRKAG2,PRSS12,RDH10,RGCC,RHOJ,RNF180,SBSPON,SMURF2,SPTLC3,SVIL,S…
miR-4776-3p (miRNAs w/seed UUGCCAU)		mature microrna	Inhibited	-2.448	6.25E-05	ACTL10,ADAM22,ADAMTS2,ADAT2,AMPH,ANGPT1,APPL2,ARHGAP32,ARHGEF26,BICC1,BTN3A2,C5orf30,CACNB4,CC2D2A,CCDC88A,CD55,CFL2,CISD3,COL11A1,CORO1C,CSAD,CTSC,CUL4B,DCAF11,DENND1B,DRAM1,ENOX1,FAIM,FAM89A,FASTKD5,FBXO36,FKBP5,GRPEL2,HOMER1,IFT22,IL11,IL1R1,IL33,IL6R,ITSN1,KLB,LGI2,LOC81691,LRCH2,LRRC15,LRRC8B,LTBP2,LYVE1,MAF,MFAP4,MPC1,MSANTD3,MT1X,MTERF1,PCDHAC2,PCSK2,PDK1,PFKFB2,PIK3R2,PMEPA1,PRC1,PRKAG2,P…
miR-548u (and other miRNAs w/seed AAAGACU)		mature microrna	Inhibited	-2.444	2.96E-02	ACSL5,ANGPT1,APOB,ASS1,BEND7,CD302,CENPE,CLIC6,CSAD,CTSC,CXCL12,DDAH1,EFNB1,EPN2,FZD2,GRK5,KIAA1549L,KIF20B,LARP6,LGR4,LIMA1,MGST1,MITF,MORF4L2,MTUS1,NEXN,NR2F2,P4HA1,PCDH7,PFKFB2,PRUNE2,PTPRE,SLC2A9,SNX10,SYNM,TDRKH,TMEM117,TMEM55A,TNIK,TSPAN14,USP33,YPEL4
miR-4713-3p (miRNAs w/seed GGGAUCC)		mature microrna	Inhibited	-2.443	1.84E-04	ABAT,ACTG2,ADGRF5,ADM2,AIFM3,ANTXR2,APOL3,AQP7,AURKB,BDH1,C1orf226,CBLN3,CEBPG,CFLAR,CHAC1,CHRDL1,CLCN4,CLMN,CORO2B,CX3CL1,DDIT4L,DTX1,EIF4EBP3,FAM227A,FANK1,FGD6,GNAO1,GPC4,GPSM3,GSG1,HIST1H2BD,HLA-DMA,HMCN1,IL11,IL16,IRAK3,KANSL1L,KIAA1644,KIF20B,KIF2C,KSR1,LIF,LMO4,LPIN1,LRRC32,MAP7D3,MGLL,MICU3,MMAB,MMP15,NRP2,NTRK3,OSGIN1,PALM2-AKAP2,PARM1,PFKFB4,PGK1,PLEKHG6,PNPLA3,POLA2,PRELP,PRX,PTGER3,PT…
miR-2278 (miRNAs w/seed AGAGCAG)		mature microrna	Inhibited	-2.436	1.04E-04	ACSL1,ACSL5,ADAM22,ADAMTS2,ADAMTS5,ANKRD34A,AQP1,ARHGEF26,ARHGEF9,ARL5B,C14orf1,C2CD2,C9orf91,CCBE1,CDCA8,CHRDL1,CLIC6,CREB3L1,CSF1,DPYSL3,E2F7,EBF4,ECEL1,EDA,ENPP4,EPHA2,ERV3-1,FAM174B,FKBP5,GABRA5,GCNT1,GEM,GFPT2,GLUL,GPAT2,GPC6,GPD1L,GPX3,HOXB3,HRH1,IKBKE,ITGA4,KALRN,KIAA1324L,KLHDC7B,LBP,LIN52,LRP8,LRRC32,MAP1LC3C,MAP2,MDM1,N4BP2,NCAM2,NOS3,NR3C1,OLFML2A,PCDH7,PDE5A,PDE7B,PDK1,PDK3,PELI1,PFAS…
calcitriol		chemical drug	Inhibited	-2.428	2.42E-22	ABL1,ACKR4,ALDH1A2,ANGPT2,ANLN,AR,ARHGEF3,BCL2,BCL2L1,BCL3,BIRC5,BUB1B,CCNA2,CCNB1,CD14,CDC20,CDC45,CDCA8,CDK1,CDKN1A,CDT1,CES1,COL4A1,COL4A2,CSF1,CTSK,CXCL6,CYP19A1,CYP24A1,DIRAS3,DUSP1,ECT2,EDN1,EPHB2,ERRFI1,ESPL1,FABP4,FAM107A,FASN,FBN1,FBN2,FOS,GADD45G,GAPDH,GATA6,GEM,GHR,GRK5,HBEGF,HSD17B4,ID2,IER3,IFI44L,IGF1,IGF1R,IL6,IRF7,ISG15,ITGA4,KCNH1,KIF20A,KIF23,KLF4,LBH,LPL,LRRC17,MAF,MCM7,MMS22L,…	934 (20)
miR-891b (miRNAs w/seed GCAACUU)		mature microrna	Inhibited	-2.425	7.64E-02	AGTR1,ANTXR2,CALM1 (includes others),CAP2,CCDC88A,CERS6,CHRDL2,COL11A1,COL5A2,DMRT2,DNAJC12,ECT2,EGLN1,ENPP2,EPHA2,EYA4,FAM101B,FAM107B,FAM110B,FAT4,FLRT2,FRMD4A,FRMD4B,GALNT13,IER5L,IL16,INHBB,ITSN1,JADE1,KIAA1549,MAST4,MORF4L2,MRVI1,MT1A,NEK7,OLFML2A,OSBPL1A,PANK1,PCDHAC2,PCED1B,PCK1,PDK3,PDK4,PDLIM5,PIK3R1,PLA2G4A,RAB43,RBPMS,RELL1,ROCK2,SH3D19,SNRK,STOM,THBS2,TMBIM1,TMEM64,TNS4
BRCA1		transcription regulator	Inhibited	-2.423	9.78E-05	ANGPT1,AR,BCL2,BCL2L1,BIRC5,BRCA2,CCNB1,CCNB2,CDKN1A,CYP19A1,DDIT3,DDIT4,ENPP2,FHL2,FKBP5,GDF15,HMOX1,HSPB1,IGF1R,IRF7,LAMA3,LPIN1,NEDD9,NOS3,NR3C1,PLK1,ROBO1,SAT1,SERPINE2,TNFAIP2,VEGFA	672 (16)
TRAF6		enzyme	Inhibited	-2.415	4.10E-01	CCL2,HIF1A,IL6,PAG1,RELB,TGFB1
Collagen Alpha1		group	Inhibited	-2.411	1.86E-05	CDH2,CDKN1A,COL1A1,MMP2,PLAU,PLAUR,PTGS2	545 (14)
miR-609 (miRNAs w/seed GGGUGUU)		mature microrna	Inhibited	-2.410	1.21E-05	ABCC2,ADAMTS9,ADM2,APCDD1L,ARHGAP32,BTBD11,C1orf21,CA5B,CBLN3,CCDC107,CCDC88A,CD302,CERS6,CHST15,COL1A1,COL3A1,CPM,CTSC,CYFIP2,DCAF11,DENND1B,DHRS12,DLAT,DNAJC6,ENPP5,FOXN2,FRAS1,FRZB,GEM,GFRA1,GNAO1,GRAMD3,GRIK2,HACD2,HPS5,HPSE,HSPB6,HTRA3,IGF2,IL4R,ITGA11,JADE1,KCNK2,KIAA1211,KLB,LARP6,LCNL1,MAMDC4,MAP1B,ME3,MFAP4,MRVI1,NBEA,NFKBID,NOS3,NPR3,OAS3,PACSIN3,PARP8,PFAS,PKD1L2,PMS2,PNPO,PPARGC1B,PRE…
E. coli B5 lipopolysaccharide		chemical - endogenous non-mammalian	Inhibited	-2.409	6.63E-07	ACKR3,ADAMTS1,ADORA2B,BCL3,BCL6,BHLHE40,CAT,CCL11,CCL2,CDKN1A,CES1,CX3CL1,CXCL6,DUSP1,ERRFI1,FASN,FOS,GCLC,HMOX1,HSD11B1,IL11,IL15RA,IL16,IL1R1,IL1RAP,IL21R,IL6,IL6R,IL7,INHBB,IRAK3,IRF1,ISG20,JUNB,LIF,MAP3K8,MLXIPL,NEDD4L,PTGS2,SELENBP1,SEPP1,SERPINE1,SOCS3,SPINT2,TGFB1,TGFB2,TGFBR1,TLR3,TLR4,VEGFA	679 (13)
miR-34c-3p (and other miRNAs w/seed AUCACUA)		mature microrna	Inhibited	-2.407	2.67E-02	ABCC9,ADAMTS9,ALKBH8,ARMC8,C9orf40,C9orf91,CAMK4,CCDC88A,CCPG1,CD302,CFL2,CILP,COPS8,ECT2,FBXO5,GLUL,GRAMD3,HACD1,HHAT,HINT3,MAP2,MTUS1,NAB1,PCDH7,PEAR1,PIGN,PPP5D1,PTGER3,PTGFRN,PUS7L,RASGRP1,SHCBP1,SMARCD2,SMIM10,TCAIM,TMEM155,USP53,ZNF684,ZNF69,ZWINT
miR-4446-5p (miRNAs w/seed UUUCCCU)		mature microrna	Inhibited	-2.405	1.02E-06	ABCA10,ABCD2,ACACB,ACSL5,ADCK2,ADCY2,ADGRF5,ANGPT1,ARHGAP28,ARHGEF2,ATF4,BCL2,BMP6,BNC2,BTN3A2,C2CD2,C4orf32,C9orf40,CC2D2A,CCBE1,CCDC40,CHN1,CNTN3,COL14A1,COL5A1,CTSC,DHRS12,DIAPH2,DIXDC1,DLX3,DNAJB4,ENAH,ENOX2,EPHB1,ERV3-1,ETFA,FAT4,FRAS1,FRMD4A,FZD7,GDF6,GSTM3,GYG2,HAVCR2,HOXB3,IL11,IL16,ITIH5,KCNMA1,KIAA1024,KIAA1211,KLF11,LMO7,MAP1B,MARCH3,MASP1,MMP16,MTHFD2,MYLK,NAPEPLD,NAV3,NCAPG,NDRG2,NDU…
nickel chloride		chemical toxicant	Inhibited	-2.403	5.37E-05	CCL2,GAPDH,HIF1A,IL6,PTGS2,VEGFA	759 (20)
Smad		complex	Inhibited	-2.393	1.85E-03	ANGPTL4,CDKN1A,COL1A1,COL1A2,EGLN1,ID2,SERPINE1,VEGFA	508 (13)
miR-4540 (miRNAs w/seed UAGUCCU)		mature microrna	Inhibited	-2.392	8.08E-04	ABCC2,ACKR2,ADAMTS1,ALDH6A1,ARHGAP32,CCDC88A,CDO1,CORIN,CS,CXCL16,FAM134B,FBN2,FGD4,FLRT1,FLRT2,GALNT12,GHR,GPAM,HOXC5,ITPR1,KALRN,KIF21A,LEP,LTB4R2,LURAP1,MASP1,MBOAT7,MCTP1,MYLK,MYOCD,NDUFAF4,NIPAL2,NKD1,NR3C1,PARPBP,PCDH12,PDE5A,PELI1,PIEZO2,PPARGC1B,PTER,RARB,RBMXL1,RRS1,SGCD,SH2B3,SHC1,SHC3,SLC19A2,SOCS5,STK17A,STOM,TCAIM,TET2,TEX2,TFPI2,TLL2,TSPAN11,TSPAN2,TUBD1,TWISTNB,XAF1,ZBTB16,ZNF267
IL24		cytokine	Inhibited	-2.382	1.58E-01	BCL2,BCL2L1,DDIT3,GADD45G,PTGS2,XBP1
Jnk		group	Inhibited	-2.371	3.99E-10	AGT,ALDH1A2,APLN,BCL2L1,BMF,CCL11,CCL2,CD55,CDH2,COL1A1,COL3A1,CXCL12,CXCL6,DDIT3,DKK1,DUSP1,EDN1,FABP4,FOS,GATA6,GDF15,GDNF,GJA1,HES1,HMOX1,IGF1,IL11,IL6,ITGA4,MMP14,MMP2,MMP3,NR4A1,PLAT,PLAU,PLAUR,POSTN,PRL,PTGES,PTGS2,RARA,SERPINE1,SESN2,SOCS3,TGFB1,TNFRSF10B,TNFRSF12A,ZFP36	722 (16)
miR-4696 (miRNAs w/seed GCAAGAC)		mature microrna	Inhibited	-2.367	1.13E-03	AGT,ANKRD34A,BDNF,C4orf33,C9orf91,CBX2,CD302,CDK1,CHST15,CNR1,CPXM2,CRABP2,CYP24A1,CYTH3,DDX10,DLG3,DMD,EPB41,FAM134B,FOXP1,GPATCH4,GRHL1,HAVCR2,HIGD1A,HUNK,IDI1,IL16,KCNH1,MANSC1,MSRB3,MTMR10,NAPEPLD,NOD1,NPY1R,OAS2,PACSIN2,PDE7B,PTTG1IP,RAPGEFL1,RARB,REPS2,REV3L,RIMS1,RRM2,SEMA4D,SERPINE2,SFRP4,SGK1,SHCBP1,SLC25A12,SLC25A16,SLC38A4,SPATS2L,SPC24,SUCLG1,SYTL4,TIMP3,TMEM107,TMEM53,TRH,TRHDE,TRIM3…
miR-615-3p (miRNAs w/seed CCGAGCC)		mature microrna	Inhibited	-2.364	2.90E-03	ACVRL1,ADAMTS6,ADGRG1,ADGRL1,ANGPT4,ANKRD33B,APOB,APOBEC3D,B4GALT1,BPIFB4,CAMKK1,CHRDL1,CIT,CPE,CYTH3,DAB2IP,EDA,EYA2,FADS1,FAIM2,GNAO1,HIPK2,HSPB7,HTR2A,ITSN1,KCNK15,KLF13,LRRC73,MAF,MAPK7,MAST4,MMAB,NANOS3,NKD1,NOL12,NSG1,PHYH,PLCXD1,PPARG,PTPN18,PTTG1IP,RARA,REEP2,RTN4RL1,SERPINE1,SESN2,SHANK2,SLC2A6,THEM6,TRIM7,XRCC3
miR-1964-5p (and other miRNAs w/seed GCUGGAG)		mature microrna	Inhibited	-2.355	8.32E-05	ACSS3,ADAMTS1,ADCY2,ADM2,AFAP1,AFAP1L1,AHR,AK4,ALDH16A1,ANK2,ANKRD11,AOC3,APLN,ARHGAP4,ARHGAP6,ARL5B,ASF1B,ATP9A,BCL6,BMF,C1orf21,C8orf31,CARHSP1,CC2D2A,CCBE1,CCDC30,CCDC69,CD36,CD82,CDH24,CDT1,CEP55,CFL2,CHN1,CLSTN2,CLTCL1,COX19,CPM,CSF1,DCAF11,DHRS12,DLAT,DNMBP,DPYSL3,EDA,EEPD1,EFHC1,ELL,ENPP1,EPHB3,FADS1,FAM227A,FKBP5,GALNT15,GRAMD3,HERPUD1,HEYL,HMOX2,HOXA3,HOXB3,HSD17B7,HSPB6,IER3,IFT22,IL1RA…
miR-342-3p (miRNAs w/seed CUCACAC)		mature microrna	Inhibited	-2.351	7.34E-08	ABLIM2,ACVR2B,ADI1,AK4,AK5,ANGPTL1,ANGPTL2,ANK2,ANLN,ANTXR2,ARMC8,BCL2,BCL2L1,CACNB4,CCSAP,CEBPG,CNR1,COL1A2,COL5A2,DNAJC6,DRAM1,EDA,ENPP5,EPN2,ERN1,FAM149A,FLNC,FOXQ1,FRMD4A,FUT8,FZD2,GFRA1,GJA1,GPR63,GRIN2D,GSTM4,H2AFJ,HIPK2,IER3,IKZF2,IL11,IL6R,INMT,IRF1,KCTD10,KCTD16,KDM6B,KIAA1217,KLF15,KLF6,LACC1,LASP1,LDB3,LRP8,LRRC15,LRRC4,MAF,ME3,MEOX2,MMAB,MMS22L,MXI1,NBEA,NEURL1B,NRG1,NRP2,NSG1,NTM,NTN…
miR-3127-3p (and other miRNAs w/seed CCCCUUC)		mature microrna	Inhibited	-2.344	1.48E-10	ABLIM3,ACAN,ACVR2B,ADAMTS14,ADAMTS4,AGFG2,ALDH16A1,ALDH6A1,ANGPT2,ANGPTL2,ARHGAP18,ARHGEF26,ATF5,AXL,BDH1,BDKRB2,BNC2,C19orf38,CADM4,CALM1 (includes others),CARHSP1,CDH24,CDKN1A,CDYL2,CFLAR,CHDH,CHST3,CLSTN2,CNKSR2,CPM,CPXM1,CX3CL1,DAAM2,DGAT2,DHCR24,DPYSL3,DUSP23,DYNC1I1,EBP,EDA2R,EEPD1,EML6,ENAH,EPHB2,EPHB4,ESRRA,FAM92B,FBXO44,FGD6,FIBIN,FRAS1,FRMD4A,FRMD4B,FZD4,GAB2,GDF6,GLUL,GM2A,GPC2,H1F0,HD…
miR-4796-5p (miRNAs w/seed GUCUAUA)		mature microrna	Inhibited	-2.343	1.00E00	ACACB,C2orf47,CEBPG,CHML,CHST3,CPED1,ECT2,FAM198A,GAS1,GPD1L,GPD2,IFI44L,KIAA1549,NOS3,PDLIM1,PDLIM5,PLIN1,RARRES1,REV3L,RGS11,RIMS1,ROM1,RRM2,STK17B,TRERF1,TSPAN2
miR-4464 (and other miRNAs w/seed AGGUUUG)		mature microrna	Inhibited	-2.338	1.82E-05	AK5,ANGPT1,ANK2,ARHGEF26,BCL7A,C15orf41,C5,CCBE1,CCDC88A,CKAP2L,COL14A1,DIAPH1,DLG3,DMRT2,ELOVL5,FBN2,FKBP5,FLVCR2,FRMD4B,GM2A,GRAMD3,HMOX1,IL7,ITGB4,KALRN,KIAA0040,KIAA1217,KIAA1549,KIF23,LASP1,MTHFD2,NAALADL2,NCAPG,NEXN,NREP,OSBPL1A,PAG1,PANK1,PCDH1,PDP2,PGM2L1,PLXND1,PPP2R5A,PRSS12,PSIP1,PTGES,RDH10,RNF180,SFRP1,SLCO2A1,SOCS5,SSH2,ST3GAL4,TCP11L2,THAP2,TPX2,USP53,UTRN,WHSC1,ZHX3,ZNF107,ZNF117
miR-4501 (and other miRNAs w/seed AUGUGAC)		mature microrna	Inhibited	-2.336	5.48E-05	ACER2,ADAMTS6,ADRBK2,AGTR1,ANOS1,APLN,ATP9A,AXL,BCL2,BDNF,CCDC30,CCPG1,CDC42EP3,CNTRL,CPE,DDAH1,EHHADH,ELOVL6,FGD6,FMN1,FRZB,GNG2,GYPE,HGF,HIPK2,HNMT,HSD11B1,IFI44L,IRS2,KCNE4,KIAA0586,LOXL2,LPIN1,MAPK13,MMP24,MMP3,MRVI1,MYOCD,NDUFAF4,NKD1,NRP2,OSMR,PALLD,PARPBP,PDLIM5,PHLDA2,PISD,PKIA,PLXNA4,PPM1K,PPM1L,PTGDR,PURG,RACGAP1,RNF157,ROBO1,SLC19A2,SNRK,SNX9,STC2,TACC1,TCAIM,TCF21,TPD52L1,TRMT10A,TSPA…
HSD17B4	1.628	enzyme	Inhibited	-2.333	2.53E-04	ACOT2,ACSL1,CD36,FASN,GLI1,LPCAT3,MGLL,PDK4,PEX11A
phorbol esters		chemical - other	Inhibited	-2.332	9.28E-06	CDH2,CXCL6,CYP24A1,DUSP1,DUSP2,FOS,HSD17B4,IL1R1,IL6,JUNB,LIF,MMP3,PDGFA,PLAT,PLAU,PTGS2,SCG2,SLC12A2,TGFB1,TGM1,TNFSF10,TRH,VDR	701 (17)
miR-621 (miRNAs w/seed GCUAGCA)		mature microrna	Inhibited	-2.330	2.98E-03	ADRA2B,ALDH1A2,ANK2,ANTXR2,APOD,BMF,CABLES2,CCSAP,CD1D,CFL2,CKAP2L,DAB2,DAB2IP,DCLK1,DMD,DNER,ECM2,EHHADH,EPHB1,FAM64A,FGD4,FMNL2,GPD1L,GPD2,GPR146,GRPEL2,HSD17B4,JAK2,KAZALD1,KCNS2,KDM6B,KIAA1217,KIF26B,KLHL23/PHOSPHO2-KLHL23,LRRC8B,MAF,MAOA,MARCH3,MASP1,MRVI1,NAB1,NIPAL2,NT5DC3,NUSAP1,OAS3,PCSK6,PFKFB2,PLIN4,POU6F1,PPP1R3C,PTGIS,RHOBTB2,RNF212,RORA,SDPR,SEMA3D,SLC12A2,SLC25A46,STK17B,TCEAL4,TCF…
miR-4474-5p (miRNAs w/seed UAGUCUC)		mature microrna	Inhibited	-2.330	7.00E-02	ADGRF5,ANXA6,ARHGAP20,BCL2,BCL2L1,BDKRB2,CA5B,CACHD1,CCDC170,CEP55,CHCHD7,CHRDL1,DDX10,DGKH,ELOVL6,EML6,ETV1,GPATCH4,HCLS1,HSD17B6,KCNMA1,KIAA1324L,KIF21A,LYVE1,MAST4,NOL12,RNF180,SHC3,SLC17A5,SLC22A3,SLC35D1,SLC40A1,SRGAP1,TACC1,TAF5,TLL2,TMEM255A,TRMT10A,TSPAN2,TXNDC5,XG,ZDHHC14,ZNF250,ZNF521
BNIP3L		other	Inhibited	-2.324	1.69E-04	AURKA,BCL2L1,CCNA2,CENPE,CENPF,FANCD2,GSG2,GSN,IL16,PTK2B,RAD54L,RRM2,SFRP1,TGFB1,TOP2A	440 (7)
vorinostat		chemical drug	Inhibited	-2.324	3.83E-06	ABCD2,ADAMTS1,AR,ATP2A3,AURKA,BCL2,BCL2L1,BIRC5,BMF,BRCA2,CARD6,CCNB1,CD1D,CDH2,CDK1,CDKN1A,CFLAR,DUSP1,EDN1,IL6,IRF1,KIT,MKI67,MMP2,PMAIP1,PTGS2,RAD54L,SOCS1,SOCS3,TGFBR1,TNFRSF10B,TNFSF10,TOP2A,ZFPM1	701 (16)
miR-466 (miRNAs w/seed UACACAU)		mature microrna	Inhibited	-2.323	8.41E-06	ACAT2,ACSL5,ANGPT1,ANK2,ANKRD11,ANOS1,ANTXR2,ARHGAP20,ARMC8,ATP8B4,BCL6,BMPER,C1orf21,CACNB4,CCDC14,CD55,CDH2,CLCN4,CLMN,CMPK2,COL1A1,COL4A1,COL5A1,COLEC12,CPM,CYB5A,CYP19A1,DACT1,DCAF12L2,DCLK1,DIAPH2,DLAT,DLX5,DNAJB4,DOCK10,EBF1,EHHADH,ENAH,ENPP1,ENPP4,ETV1,FAT4,FOXN2,FRMPD4,FRY,GLI3,GOLGA8A/GOLGA8B,HIPK2,HOMER2,HS3ST1,IFI44L,KIT,KLF11,KLHL23/PHOSPHO2-KLHL23,L2HGDH,LGI2,LPCAT2,LRRC34,LRRC8B,MTU…
miR-571 (miRNAs w/seed GAGUUGG)		mature microrna	Inhibited	-2.309	8.36E-06	ACSL1,ADAMTS9,ADCY2,ANKZF1,ARHGEF3,CALM1 (includes others),CCDC88A,CEBPG,CHL1,CIT,CLSTN2,CLYBL,COL14A1,CUL4B,CYP24A1,DGKH,DNMBP,ENDOD1,EPB41,EPHB2,FADS1,FAM162A,FKBP5,FLVCR2,FOXO1,GFRA1,GLUL,GPC6,HHAT,HIST1H2BD,HS3ST1,HSPB6,IGF1,IL6R,ITGA6,JMY,KCNMA1,KDM5B,KIAA1324L,KIT,L2HGDH,LAMA1,LPL,LRRC32,LURAP1L,MAOB,MARK1,MPC1,MRPL35,MTUS1,MYO15A,NRP2,NYNRIN,OAS2,PLXND1,PMAIP1,PPM1L,RHOBTB2,RIMS3,SCAI,SIX1…
HDAC6		transcription regulator	Inhibited	-2.306	4.66E-07	ADAMTS1,AR,BIRC5,COL1A1,GDF6,HIF1A,IGF1,IL6,JUNB,LTBP2,NOG,PLAU,SERPINE1,TAGLN,TGFBR1	842 (21)
miR-219a-1-3p (miRNAs w/seed GAGUUGA)		mature microrna	Inhibited	-2.306	1.15E-02	ACAT2,ARRB1,ASNS,BEND7,CCBE1,CNTN3,COL11A1,COL4A2,DENND1B,DKK1,EFNB1,FAM198A,FAM20A,FLVCR2,FRAS1,GNG2,GPC6,HCAR1,IGF1,IGF2,IL15RA,IL6R,JAK2,KIAA1324L,KIAA1549L,MAOA,MRAS,MTUS2,NSG1,PALMD,PGK1,PIM1,SCAI,SLC35D1,TCAF2,TLR4,TPRG1,TRHDE,TRIB2,USP53,WASF3,WNT2B,ZNF100,ZNF107,ZNF117,ZNF250,ZWINT
miR-1253 (miRNAs w/seed GAGAAGA)		mature microrna	Inhibited	-2.303	8.14E-03	ACSL1,ACTC1,ANLN,ANXA3,ATP9A,BCL6,C1orf226,C7,CALM1 (includes others),CAMTA1,CCBE1,CCNB2,CDCA7,CLIC6,COL11A1,CORIN,CXCL6,DMRT2,DTWD1,ECT2,EGFL6,EPS8,FAIM2,FAM196A,FBN2,FOS,GABRE,GLDN,GPC6,GPD1,HOXA1,IFI27L1,IKZF2,KANK2,LIPG,LMNB1,LMOD1,LURAP1L,NDUFAF4,NEXN,NKAIN1,OLAH,OXCT1,PAPLN,PFKM,PGM2,PGM2L1,PIM1,PPM1N,PREX1,PTTG1IP,RAB27A,RAB3B,RASD1,RRAGB,RXRA,SIDT2,SLC4A8,SYNJ2,SYPL2,TCEAL7,TMEM55A,TOP2A,…
miR-4755-5p (and other miRNAs w/seed UUCCCUU)		mature microrna	Inhibited	-2.288	8.36E-08	ABCD2,ACACB,ADAT2,ADCY2,ADGRF5,AFAP1L1,ALPL,AMOT,ANGPT1,ARHGAP6,ARHGEF2,ARL6IP5,ARMC8,ATP7A,BCL2,BDNF,BIN1,BNC2,BORA,C10orf10,C2CD2,C9orf40,CAMK1,CCBE1,CCDC40,CDCA8,CDH11,CHRDL1,CORO1C,CTSC,DCUN1D3,DIXDC1,DLGAP1,ENAH,ENOX2,EPHB6,ERV3-1,FAM217B,FBN2,FGF18,FLRT2,FMN1,FMO5,FRAS1,GDF6,GSTM3,GTPBP2,GXYLT2,GYG1,GYG2,HAS2,IDI1,IL11,IL16,IL33,ITIH5,KCNK6,KCNMA1,KIAA1024,KIAA1211,KLF11,LARP6,LMO7,MAP1B,MA…
topotecan		chemical drug	Inhibited	-2.280	1.96E-06	ACSL1,AURKA,BCL3,BUB1,CAMTA1,CCNB1,CDKN1A,CFLAR,CYB5A,EFNB1,ENO1,FRMPD4,GDF15,GPC6,GRIK2,HIF1A,HMMR,HS3ST1,JUNB,KALRN,KCNMA1,KIAA0040,NBEA,NFATC4,NINJ1,NLGN1,PARD3B,PCDH9,PLK1,PLK3,PMAIP1,PRKAR2B,PTGS2,SESN2,SLC7A5,STK39,TOP2A,VCL,VEGFA	807 (21)
miR-4427 (miRNAs w/seed CUGAAUA)		mature microrna	Inhibited	-2.280	1.28E-03	ADAMTS9,AFAP1,AIFM1,ANKRD33B,AOC3,ASPA,B4GALNT4,BDNF,BEND7,CADPS,CDK14,CFHR1,CIT,COBLL1,CYTH3,DCAF12L2,EDNRA,ERRFI1,ETV1,FAM217B,FHL2,FLRT2,FRY,GRPEL2,HEG1,IKZF2,IRAK2,KIAA1524,MXI1,NAV2,NCAPG,NOVA1,NR2F2,NRG1,OLAH,ORC6,PALLD,PARD3B,PPM1B,PPM1N,PRUNE2,SDPR,SMPDL3A,SNX9,SOCS3,SOCS5,SORBS1,TRERF1,TRHDE,TSPAN12,USP18,VPS13C,WHSC1,ZNF250,ZNF521
miR-4274 (miRNAs w/seed AGCAGUC)		mature microrna	Inhibited	-2.270	1.11E-01	AASS,AKR1B1,ANGPT1,ARHGEF26,ARL5B,ARMC8,BAG2,BMP4,C4orf33,CAMK4,CD163,CDHR3,CHL1,CSF1,CTSC,EGLN1,EIF4EBP3,ELOVL5,EML6,ERV3-1,GALNT15,GCNT1,GNAO1,GOLGA8A/GOLGA8B,HBEGF,HMCN1,HR,JADE1,KAZALD1,KIAA0040,MASP1,MEST,PALLD,PARD3B,PCDH9,PER2,PIK3R3,PPARGC1B,PRKAG2,PRKG2,PSIP1,PTGER3,PTPN18,SLC22A3,SMAGP,SS18L2,SYNPO2,TACC1,TCAIM,TMEM255A,TMEM37,TPRG1,TRIB1,TSPAN2,UHRF1BP1,VEGFA
miR-1303 (miRNAs w/seed UUAGAGA)		mature microrna	Inhibited	-2.268	1.50E-01	ADH1B,AGTR1,AOC2,AOC3,APOL3,BAG2,C8orf88,CCDC85A,CCNA2,CH25H,CLIC6,EBF1,EGR2,EYA4,FAM101B,FAM196A,GALNT13,GLDN,GM2A,GXYLT2,H2AFJ,HSPA13,IFI44L,IL1RAP,INA,JUNB,KCNMA1,LANCL2,LPL,MANSC1,MAST4,MOB3B,MTERF2,MTMR10,MYLK,NOS3,NOVA1,NSF,OTOF,PAQR5,PDK4,POC1A,RNF152,SMIM10,SMPDL3A,TBXAS1,TENM2,TET2,TLL1,TPRG1,VSIG10L,ZNF117,ZNF69
miR-3686 (and other miRNAs w/seed UCUGUAA)		mature microrna	Inhibited	-2.264	3.37E-02	ABAT,ABCC9,ACSL5,ADIPOQ,ANLN,ARHGAP28,ARHGEF3,ATP8B1,CA5B,CACNA2D2,CFAP44,CFLAR,CHN1,COL4A5,CPED1,CTTNBP2,CTTNBP2NL,CXCL12,DENND1B,EDNRA,EEPD1,ELF1,FAM101B,FGF9,FIBIN,FJX1,FMN1,FMNL2,FMO2,GOLGA8A/GOLGA8B,GPC6,H1F0,HMGCS1,IDI1,IER5L,IL11,IRS2,JAK2,KANSL1L,KDM3A,KIAA0040,KIAA1217,KIF20B,LRCH2,LRP8,LRRC15,MGLL,MICU3,MRVI1,N4BP2,NR2F2,NUBPL,PLIN1,PPM1L,PRRG1,PVR,RAI14,SCARF1,SEMA5A,SLC38A4,SSH2,TBX19…
miR-4633-5p (miRNAs w/seed UAUGCCU)		mature microrna	Inhibited	-2.263	1.12E-05	AASS,ABCA10,ABCA8,ABCC9,ACKR4,ADAM22,ADAMTS5,ADGRG6,ARMC8,BCL7A,C5orf30,CCBE1,CDK1,CEP55,CSPG4,CTSC,CX3CL1,CYP19A1,DCLK1,DIXDC1,DLGAP1,DNAJC6,EHHADH,FKBP5,FLRT2,FLRT3,FMO2,FRMPD4,GCLC,GLI3,GNPTAB,GPC4,IFT22,IKZF2,IL4R,IRS2,KCNK2,KIF27,KLC4,LEP,MAST4,MCTP1,MDM1,ME3,MEF2C,MMP16,MURC,NDUFAF4,NRCAM,NUBPL,OSBPL3,PRKAR2B,PRRG1,PTGDR,PTPN18,RASSF5,SBSPON,SERPINB9,SLC25A12,SLC25A46,STC2,STK17B,SYTL4,TCEA…
miR-1301-3p (and other miRNAs w/seed UGCAGCU)		mature microrna	Inhibited	-2.262	6.17E-04	ACE2,ADM2,AMOT,ANK2,APOD,ASF1B,ATP8B4,BCAT2,BCL2,C17orf58,C4orf33,C5,CADM4,CALM1 (includes others),CD36,CDKN1C,CHDH,CHN1,CHRDL1,CHST3,CLCN4,CLYBL,CSPG4,DGAT2,DIAPH1,ECM2,ENAH,ENPP1,ERRFI1,ESRRA,FAM174B,FAM198A,FAM89A,FANCC,FANCD2,FGD4,FKBP5,GCNT1,GPD2,GRHL1,HACD4,HIGD1A,HMBOX1,HOXC4,HPSE,HSPA13,IKZF2,IL11,IL21R,IL7,ITGA11,JMY,KANSL1L,KCNH1,KIAA1549,KIF23,KSR1,LIMA1,LMNB1,LMOD1,MAP2,MARC2,MARCH3,M…
miR-4704-3p (miRNAs w/seed CAGUCAC)		mature microrna	Inhibited	-2.260	2.64E-06	ACADS,ADGRG6,ALKBH8,AOC3,APOBEC3D,ARHGAP26,ARL5B,ARMC8,ATG4A,ATP2A3,BDKRB2,CAMK4,CARD6,CBX2,CNR1,DDAH1,DPYSL3,DYRK2,EGFL7,EGLN1,ERAP2,ERN1,FAIM2,FAM107A,FAM155A,FAM167A,FAM213A,FANK1,GATA6,GDF6,GLT8D2,GNAO1,GNG2,GPC6,GRAMD3,GTPBP2,GYG2,HCAR1,HES1,HMGCS1,ITPR1,KALRN,KCNS2,KLF4,LARP6,LEP,LRRC73,MLKL,MLPH,MMP3,MMS22L,MRPL35,MSMO1,MT1E,MX2,NCAM2,NID2,NPY1R,NRCAM,NRG1,OBSCN,OSTF1,P4HA2,PARPBP,PCDH12,P…
IFNG		cytokine	Inhibited	-2.256	6.62E-24	ABLIM3,ACSS1,ACTB,ADCY7,ADGRG1,ADIPOQ,ADORA1,ADORA2B,ADRA2A,AGT,AGTR1,AHR,ALDH1L1,ANGPTL4,AQP1,ARL6IP5,ASS1,ATF4,BCL2,BCL2L1,BCL3,BDNF,BMF,BMP6,BRCA2,BTN3A2,C10orf10,CAMK4,CARD6,CAT,CAV1,CCL11,CCL2,CCL28,CCNA2,CD14,CD163,CD1D,CD36,CD55,CDKN1A,CERS6,CFB,CFLAR,CH25H,CHAC1,CHI3L2,CHST3,CHST7,CMPK2,CNR1,COL1A1,COL1A2,COL5A2,CSF1,CTSC,CTSK,CX3CL1,CXCL12,CXCL16,CXCL6,CYB5A,CYP24A1,DAPK1,DBP,DDIAS,DDIT3…	673 (12)
bee venom		chemical - endogenous non-mammalian	Inhibited	-2.254	4.15E-05	CCNB1,CDC42EP4,DDIT3,HSPB1,IFRD1,IL11,IRF1,JUNB,KIF23,KIFC1,KLF4,MAP3K8,MKI67,NOS3,NUSAP1,PRC1,PTGS2,RGS2,SLC7A11,SOCS3,THBD,TNFAIP2,TOP2A	446 (7)
miR-3935 (miRNAs w/seed GUAGAUA)		mature microrna	Inhibited	-2.249	2.74E-03	ABAT,ACER3,ADAMTS9,ADH1B,ANXA6,APLN,AQP1,C14orf1,C4orf32,CENPE,CLIP1,CMPK2,COL15A1,COL5A2,CYTH3,DCLK1,DENND1B,DNAJC6,FMO5,GPD2,IL33,KIAA0040,KIRREL3,MAP7D3,MEGF6,MRPL35,MYOM1,NAALADL2,NDUFAF4,NKX3-2,NPR3,NR1D2,PABPC5,PALLD,PCDHAC2,PTGER3,RAB33B,RNF144B,RUNX2,SNAPC1,SP110,STC2,SVIL,SYNPO2,TMEM38B,TRHDE
miR-512-5p (miRNAs w/seed ACUCAGC)		mature microrna	Inhibited	-2.245	3.26E-07	ADAMTS2,AKR1C3,ALDH1L2,APOL3,ARHGAP18,ARHGAP32,ARL4C,BHLHE40,BMP6,BTN3A2,C10orf10,C1orf226,C7,CABLES2,CALM1 (includes others),CCPG1,CDC42EP4,CENPF,DENND1B,DNAJC12,EGLN1,ELF1,FAM149A,FAM196B,FAM227A,FAM92B,FRMD4A,GALNT12,GDF10,GJA1,GLUD2,GNAO1,GPSM3,GRIA3,GSTM3,GYG1,GYPE,HOMER1,HPSE,IKZF2,IL4R,IL6,INHBB,ITIH5,KCND2,KCNE3,LMO3,LRRC8B,LZTFL1,MN1,MPC1,MRAP,NDUFAF4,NEURL1B,NOD1,OLFML2A,PFKFB2,PLA2G16,…
IL1A		cytokine	Inhibited	-2.238	5.21E-08	ABCC2,ADAMTS1,ADAMTS4,ADAMTS5,ADORA2B,ALDH1A1,APOD,BCL2,BCL2L1,BCL3,CCL11,CCL2,CDKN1A,CSF1,CXCL12,DPP4,FGF2,FOS,HMOX1,HSD11B1,IGF1,IL11,IL6,JAM2,KIT,LEP,LIF,MCAM,MMP14,MMP2,MMP3,MT2A,NGF,NR2F2,NR3C1,PDGFA,PLA2G4A,PLAU,PPARG,PTGES,PTGS2,RHCG,SAA1,SERPINE1,TGFB1,TK1,TRH	776 (16)
miR-4682 (miRNAs w/seed CUGAGUU)		mature microrna	Inhibited	-2.236	4.18E-04	ABLIM2,ADHFE1,APOB,ARHGAP6,C1orf21,C1QTNF1,CD82,CDHR3,CHML,CILP2,CLK4,CLMN,CREB5,CS,DDAH1,DMD,EBF1,EGR2,FADS2,FAM228A,FKBP5,FUT8,FZD2,GFRA1,GNPTAB,HAS2,IARS,IER3,ITGA6,LDB3,LRRC34,LZTFL1,MAOA,MAP1B,MAP2,NEFH,NRCAM,OAS2,PALM2-AKAP2,PAQR5,PARPBP,PER1,PLIN2,PTGS2,RARRES1,SLC26A10,SLC27A5,SLC35D1,SLC39A14,SLC40A1,STARD13,SVEP1,SYNE2,SYNPO2,THAP2,THBS2,TLL2,TMEM253,TMEM255A,TMEM64,TPRG1,TRHDE,TWISTNB,…
SIX5		transcription regulator	Inhibited	-2.236	7.66E-02	IGF2,KRT18,SFRP2,SIX4,WNT4
D-sphingosine		chemical - endogenous mammalian	Inhibited	-2.236	3.78E-03	BCL2,IL4R,IL6,PTGS2,SERPINE1	611 (18)
beta-1,3-glucan		chemical drug	Inhibited	-2.236	8.10E-03	FGF2,IL6,PDGFA,TGFB1,VEGFA	684 (17)
quinacrine		chemical drug	Inhibited	-2.229	2.39E-03	BCL2,BCL2L1,BIRC5,CDKN1A,CFLAR	526 (16)
tetrachlorodibenzodioxin		chemical toxicant	Inhibited	-2.228	4.62E-07	AARS,ACOT2,AHR,ANGPT1,AQP3,AR,ASNS,ATF4,BACH2,BCAT1,BCL2,BDNF,BMP4,CAP2,CCNA2,CD36,CDKN1A,CES1,CHST2,COL4A5,CYP19A1,EDN1,ELN,EPHB1,FGF9,FMO2,FOS,FZD7,HDAC5,HES1,HMOX1,HSPA2,HUNK,IGF2,IL6,INA,ITGA7,JAG1,JAK2,KCNE3,KRT7,MMP14,MMP15,PCK1,PCSK2,PRKAR2B,PTGS2,PTPN13,S1PR1,SAA1,SERPINE1,SHB,SLC2A3,SLC2A4,SLC40A1,SPOCK2,SST,STAR,STC2,TGFB2,TGM1,TK1,TNC,UGDH,VEGFA,VLDLR	675 (18)
miR-105-5p (and other miRNAs w/seed CAAAUGC)		mature microrna	Inhibited	-2.226	3.88E-06	ABCA9,ABCD2,ADAM12,ADAMTS5,AFF2,ARHGAP26,BCAT1,C7,CA5B,CALM1 (includes others),CCSAP,CEP112,CERS6,CFL2,CREB5,CRYL1,DCAF11,DIRAS3,DNAJC6,DUSP6,EIF4A2,ENPP1,ENPP5,ERAP2,FAM64A,FANCD2,FBN2,FLRT2,GNG2,GPAM,GRAMD3,HMCN1,HMMR,HSD17B7,IL7,INA,ITGA6,LMO7,LPIN1,LRRC8B,LRRCC1,MAOA,MAP3K8,MEF2C,MITF,MMS22L,MOB3B,MXI1,NCAPG,PAPLN,PCMTD1,PKIA,PRICKLE1,PRPH2,PTPN13,RASL11B,SBSPON,SFRP1,SLC12A8,SLCO2A1,SLIT2,SS…
CaMKII		complex	Inhibited	-2.219	1.99E-03	BDNF,COL2A1,HAS2,IRF1,NOS3,SLC2A4,SOX9	749 (22)
BTRC		enzyme	Inhibited	-2.219	4.66E-02	BCL2L1,CDKN1A,GLUL,IL6,SST
EDNRA	2.938	transmembrane receptor	Inhibited	-2.219	1.25E-03	COL1A1,COL3A1,FOS,MMP2,PTGS2,TGFB1	792 (21)
isoflurane		chemical drug	Inhibited	-2.219	2.45E-03	BCL2,BCL2L1,FOS,HMOX1,IL6,NOS3,SLIT2,VEGFA	649 (20)
SN-38		chemical drug	Inhibited	-2.219	1.18E-01	BCL2L1,BMP6,CCNB1,CDKN1A,GDF15,TNFRSF10B
ETS1		transcription regulator	Inhibited	-2.218	1.57E-05	ANPEP,ARHGDIB,ARL4C,ATP2A3,BMP4,CAV1,CCL2,CD14,CDKN1A,COL1A2,COL2A1,CYP24A1,DIAPH1,FOXD1,GABRE,HGF,HMOX1,HPSE,ID2,IKZF2,JUNB,KRT8,MMP2,MMP3,NOS3,NPR1,PEG10,PHLDA2,PLAU,PRL,PTPRN2,PVR,REN,RUNX2,SERPINE1,SRGN,TBXAS1,TGFB2,VEGFA,ZEB1	788 (19)
CEBPE		transcription regulator	Inhibited	-2.216	3.38E-01	BCL2,BCL2L1,CD14,IL6,MMP2,PTGS2
PKM	-1.573	kinase	Inhibited	-2.213	1.96E-02	CDH2,ENO1,MMP2,PDK1,PKM
RUNX3		transcription regulator	Inhibited	-2.213	2.22E-01	ABCC2,BIRC5,JAG1,ST3GAL5,TGFB1,TNFSF4,UGCG
GDF15	-5.461	growth factor	Inhibited	-2.211	2.81E-03	CDKN1A,GDF15,IL6,MT1E,PLAU,PLAUR	832 (19)
miR-628-3p (miRNAs w/seed CUAGUAA)		mature microrna	Inhibited	-2.210	5.36E-02	ADAMTS1,BAG2,CCDC170,CDK1,CFAP44,CNKSR2,CPED1,DYNC1I1,EDNRA,ELF1,FAM155A,FAM57A,FRY,HUNK,IL7,KIAA0922,KLB,LIMA1,MOB3B,MSRB3,NBPF10 (includes others),NEFL,PCDH9,PPP2R1B,SCARF1,SGCD,SLC40A1,STK17B,TMTC1,TRPS1,USP53,ZNF100,ZNF567
miR-1265 (miRNAs w/seed AGGAUGU)		mature microrna	Inhibited	-2.209	6.72E-03	ABAT,AMIGO2,ARHGEF26,BCL2,C1orf21,CCBE1,CCDC14,CTSC,CUL4B,CYP7B1,DIRAS3,DMD,EDNRB,FAM196A,FGD4,FLRT2,FOXN2,HIF1A,INMT,INTS10,IRAK3,JMY,KIAA1586,KLF15,LRRC4,LURAP1L,MKX,MLPH,N4BP2,NEDD4L,NOVA1,NSDHL,PALMD,PAQR5,PEG10,PELI2,PFKFB2,PKIA,PPP2R5A,PPP5D1,PRSS12,PTPRG,PTS,RNF24,SFRP2,SHC3,SRD5A3,ST6GALNAC3,STAC,STK17A,STK32B,SYDE2,TLE2,TMEM119,TPRG1,TRNP1,VCL,YY2,ZFP36L2
nitroarginine		chemical reagent	Inhibited	-2.207	1.29E-01	CCL2,GCLC,HMOX1,PLAT,SLC2A4
phorbol myristate acetate		chemical drug	Inhibited	-2.205	1.08E-18	ABCA7,ACSM5,ACTB,ADAMTS1,ADAMTS4,AGT,AGTR1,ANGPT1,ANGPT2,ANGPTL4,AURKA,AURKB,AXL,BCL2,BCL2L1,BDNF,BIRC5,BMP6,C10orf90,C14orf159,C5,CAV1,CAV2,CCL2,CCNA2,CD14,CD163,CD36,CD55,CD70,CDK1,CDKN1A,CES1,CFLAR,CH25H,CIDEC,CLCF1,CPE,CSF1,CSTA,CYP19A1,CYP24A1,DAB2,DBP,DDIT4,DUSP1,DUSP2,DYNC1I1,EGR2,EIF4EBP1,EPHA2,ERRFI1,FAM83G,FGF2,FKBP5,FOS,FOXP1,GCLC,GDF15,GEM,GJA1,GNB3,GPC2,GRK5,HAS2,HBEGF,HES1,HGF,HIF1A…	829 (17)
IL9		cytokine	Inhibited	-2.200	1.31E-01	BCL3,CCL11,CCL2,JUNB,PIM1,TGFB1
lithocholic acid		chemical - endogenous mammalian	Inhibited	-2.200	8.85E-02	BCL2,CYP24A1,PLAUR,TGFB1,TGFBR1
PKNOX1		transcription regulator	Inhibited	-2.200	2.19E-04	CCL2,COL5A2,PGK1,PLAU,PPARGC1A,REN,SLC2A4,SST
miR-499-5p (and other miRNAs w/seed UAAGACU)		mature microrna	Inhibited	-2.197	2.39E-08	ABAT,ACVR2B,ADAT2,ANTXR2,ARHGAP32,BNC2,C2CD2,CDCA7,CDH2,CDK14,CDKN1A,CENPF,CHL1,CHRDL1,CLK4,CLYBL,COLQ,CPM,DYRK2,EBF1,EDNRB,EFHC1,EFNB1,ENAH,ENPP4,ERG,EYA4,FAM110B,FBXO5,FGF2,FGF9,FKBP5,FLRT2,FOXN2,FOXO4,FZD4,GAS1,GPC6,GPR1,HIST1H2AD,IDI1,IKZF2,IRS2,JADE1,JMY,LIMA1,LIMS1,LRCH2,LRP8,MAP1B,MAST4,METTL7A,MICU3,MRAS,MTERF1,MYLK,NAV2,NOVA1,NR3C1,OSBPL1A,P4HA1,PARM1,PCDH7,PDP2,PHLDA2,PIM1,PKIA,PMAIP1,P…
cholesterol		chemical - endogenous mammalian	Inhibited	-2.192	1.70E-08	ABCA7,ACSL1,ACSS2,AGT,APOB,APOE,ATF4,CAV1,CAV2,CCL2,CD14,COL1A1,COL3A1,CTSK,CYP7B1,DBI,DDIT3,FABP5,FADS1,FASN,FGF2,HMGCS1,IDI1,IL6,KLF11,LPL,MAP2,MITF,MMP14,MMP2,MSMO1,NOS3,NR4A1,NSDHL,PCYT2,PTGS2,SAA1,SLC2A4,SOCS3,TGFB1,TIMP3,TLR4,TM7SF2,XBP1,ZFPM2	777 (17)
CD86		transmembrane receptor	Inhibited	-2.191	4.26E-01	BCL2L1,EGR2,HOMER2,IL6,XBP1
deferoxamine		chemical drug	Inhibited	-2.186	3.26E-15	ANGPT2,ANGPT4,ANGPTL4,APLN,BCL2,BDNF,BHLHE40,BNIP3,CA9,CACNB4,CCNB1,CDKN1A,CYP24A1,DDIT3,DUSP1,EGLN1,ELN,ENO1,FASN,FGF18,FOS,GDF15,GEM,HIF1A,HMOX1,HSPA13,IGF1,IGFBP2,IL6,ISG20,LAMA3,LEP,LPL,MMP2,MX2,NFATC4,PGK1,PKM,PLA2G4A,PLAT,PLAUR,PMAIP1,PPARG,SERPINE1,SERPINE2,SHMT1,SLC2A3,SPRY4,TGFB1,TGFB2,TNFRSF10B,VEGFA	719 (20)
F2RL1		g-protein coupled receptor	Inhibited	-2.182	1.70E-03	BDNF,CAV1,CCL2,DUSP6,FOS,HBEGF,IL6,ITGB4,MSC,PTGS2,TSPAN15,VEGFA	660 (18)
beta-carotene		chemical - endogenous mammalian	Inhibited	-2.182	4.44E-06	ACSS2,DBI,DGAT2,ELOVL6,FABP4,FADS3,IL6,LPL,NPR3,PPARG,PTGS2,RBP4,SLC2A4,THBD	673 (15)
miR-4701-5p (and other miRNAs w/seed UGGCCAC)		mature microrna	Inhibited	-2.180	1.61E-14	ABCD2,ABLIM3,ADAM12,ADAMTS6,ADAT2,ADGRD1,AJUBA,AKR1B1,ALPL,AMZ1,AOC3,ARHGAP20,ARHGEF9,ARL4C,ARL5B,ATXN1,BNC2,BRPF3,BTN3A2,C12orf75,C1GALT1,C9orf91,CA5B,CCDC170,CCDC69,CCNA2,CD36,CEBPG,CEP55,CFLAR,CLIP1,CLSTN2,CNKSR2,CNTNAP4,COL4A4,CORO1C,CTSC,CTSK,CTTNBP2NL,CUL4B,DAAM2,DAB2IP,DCAF11,DCLK1,DHRS12,DLX3,DRAM1,DYRK2,EDA2R,ENAH,ENDOD1,ERV3-1,FAIM2,FAM107A,FAM227A,FAM57A,FANCC,FBN2,FGD4,FIBIN,FKBP5,FLV…
Pdgf (complex)		complex	Inhibited	-2.178	1.25E-08	BCL2,CAV1,CCL2,CDKN1A,COL4A1,EDN1,ERRFI1,FGF2,FOS,FOXO1,GJA1,HIF1A,HMOX1,IRS2,JAG1,JUNB,MCM7,MEOX2,MMP2,PIK3R3,PLAU,PLAUR,PPARG,PTGS2,SERPINE1,TGFB1,THBD,TIMP3,VEGFA	631 (16)
miR-4713-5p (miRNAs w/seed UCUCCCA)		mature microrna	Inhibited	-2.176	3.10E-05	ACACB,ADAMTS4,ADCY2,ADGRG6,ADGRL1,ADORA1,ADRBK2,ALG6,AMOT,ANKRD33B,ANKRD34A,ANTXR2,APOBEC3D,BIRC5,BNC2,BORA,BRINP1,C1orf198,C1orf21,CARHSP1,CCDC170,CD36,CHCHD7,CLSTN3,CNKSR2,COL1A1,CPM,CTXN1,DAB2,DCHS2,DHX32,EFHC1,ELOVL3,EMP1,ENPP1,EPHB1,EPHB2,EPS8L1,ERN1,EVA1A,EYA4,EZH1,FADS1,FAM102A,FAM198A,FANCC,FEZ2,FPR1,GTF2IRD2/GTF2IRD2B,H1F0,HES1,HILPDA,HOMER1,HS3ST2,IKZF2,IL15RA,IL6R,IL7,INHBE,IRAK2,JMY,K…
S-nitrosoglutathione		chemical toxicant	Inhibited	-2.176	8.46E-05	BCL2L1,CCL2,CDKN1A,CNR1,GJA1,HIF1A,IGF1,IRS2,LIF,PPARG,PRKG1,PTGS2,S100A10	685 (20)
ITGA3		other	Inhibited	-2.171	2.39E-03	MMP2,PLAU,PTGS2,SERPINE1,VCL	600 (17)
sulindac sulfide		chemical drug	Inhibited	-2.163	9.06E-05	ADRA2C,BCL2L1,CDKN1A,GADD45G,GARS,GDF15,IFRD1,MSMO1,MTHFD2,NRG1,PIK3R1,PLAU,PTGES,PTGS2,RRS1,STC2,TNFRSF10B,TUBA4A	552 (14)
ANGPT2	4.462	growth factor	Inhibited	-2.160	8.73E-08	ADAM12,AGTR1,ARHGEF2,ARL4C,ASPHD1,BCL2,CAT,CDKN1A,CFB,COL1A1,COL1A2,COL3A1,CRYAB,DDIT3,DNAJB4,EDN1,GATA6,HDAC5,HIF1A,HMGCS1,HMOX1,HSPA2,HSPB2,IL6,KDM6B,LEP,MGST1,MMP2,NOS3,PLAU,POSTN,PTGES,PTGS2,RDH10,SERPINE1,SPTLC3,STK17A,THBS2,TLR3,TNFRSF10B,TNFRSF12A,TNIK,TUBB3	741 (18)
miR-4537 (miRNAs w/seed GAGCCGA)		mature microrna	Inhibited	-2.159	2.46E-02	AASS,ACKR2,ADAMTS4,ADGRG1,ADIPOQ,APOL2,BRPF3,C19orf38,CARD6,CD34,CDC42EP3,CDC42EP4,CDKN1A,CORO1C,CPM,CSF1,CXCL16,DOK3,ENPP1,FAM198A,HAVCR2,HCAR1,HOXC5,INMT,ISYNA1,JADE1,KCNK15,LRRC15,LRTOMT,MANSC1,MAP7D3,MASP1,NT5DC3,OAS2,OBSCN,PLEKHG2,PRICKLE1,QPCTL,RAB33B,RBM14-RBM4,RBPMS,RHCE/RHD,RPS6KA1,RRP15,SASH1,SCARF1,SERPINB9,SFXN2,SLC16A4,SLC25A35,SLC37A2,SMOC2,SNRK,SPATS2L,SPOCK2,STOM,TLCD2,TMEM97,UGDH…
5-N-ethylcarboxamido adenosine		chemical reagent	Inhibited	-2.158	7.23E-08	ACKR3,ADORA2B,BCL3,BHLHE40,CCL2,CES1,COL1A2,EGR2,FGF2,GCLC,GDNF,HIF1A,HMOX1,IL6,JUNB,KLF6,MMP11,NR4A1,PDE5A,PROCR,RGS2,SERPINE1,SOCS3,SYPL2,TGFB1,THBD,TNS2,VDR,VEGFA	553 (15)
miR-217-5p (and other miRNAs w/seed ACUGCAU)		mature microrna	Inhibited	-2.155	4.40E-05	ABCC9,ACER2,ACER3,ACKR3,ADAM12,ADAMTS5,ADGRG6,AFF2,ALDH16A1,ALDH1L2,ANLN,ATP8B4,ATP9A,BACH2,BDKRB2,BTBD11,CACHD1,CERS6,CHRDL1,CHST15,CHSY1,CLCF1,CMPK2,CNTN3,CORO1C,CREB5,CUL4B,DACT1,DCLK1,DENND1B,DHX40,DKK1,DLX3,ELL,EML6,ENAH,FASN,FBN2,FNDC1,FOXO4,FOXP1,FZD4,GCNT1,GFRA1,GRHL1,GRIK2,HACD4,HAS2,HERPUD1,HIVEP3,HMGN3,HMOX1,HPSE,IARS,IL6,IL7,IRAK3,KCND2,KIAA1217,LAMA3,LMO7,MAF,MAPK8IP1,MAST4,MEF2C,MOR…	429 (7)
RND3		enzyme	Inhibited	-2.153	1.12E-02	BCL2,CDKN1A,HES1,MMP2,PTGS2
miR-548o-3p (and other miRNAs w/seed CAAAACU)		mature microrna	Inhibited	-2.152	2.89E-02	ABCA8,ARHGAP32,BNC2,CDK1,CFLAR,COL11A1,CXCL6,FAM217B,FAM92B,FEZ2,FGD4,FGF9,FZD4,GCSH,GLI3,GPAM,HHAT,IL6,JAG1,LRRC17,MKI67,NMI,NOVA1,NR2F2,PCSK2,PDLIM5,PPM1N,PRKD1,PTPRG,RRP15,SGCD,SLC35F5,SP4,ST3GAL6,TEX30,TPRG1,UVRAG,ZNF100
gossypol		chemical drug	Inhibited	-2.151	1.36E-05	ATF4,BCL2,BCL2L1,BIRC5,CFLAR,PMAIP1,SAT1,TNFRSF10B	562 (10)
cryptotanshinone		chemical drug	Inhibited	-2.150	8.43E-05	BCL2,BCL2L1,BIRC5,CD14,DDIT3,GCLC,TLR4,TNFRSF10B	661 (19)
miR-4786-5p (miRNAs w/seed GAGACCA)		mature microrna	Inhibited	-2.147	4.38E-03	ACE2,ACKR2,ACSM5,ANGPT2,ANGPTL2,APOL2,ARHGAP10,ASB1,ATG9B,ATP6V1B2,BDKRB2,BDNF,C9orf91,CD302,CDO1,CLIC6,CLMN,CNTNAP4,CORIN,CPA4,DGCR6/LOC102724770,DHRS12,DTNB,DYRK2,EDN1,EDNRB,EFHC1,EZH1,FANCD2,FBXO44,FKBP5,FLVCR2,FRMPD4,FZD5,GAB2,GPC2,GPSM3,GPX8,GRPEL2,GYG2,HAVCR2,HDAC5,HEYL,HS3ST2,INHBE,ITGA4,ITPK1,KCNE3,KCNE4,KIAA1324L,KLF10,LPL,LRRC32,LRTOMT,LURAP1,MANSC1,MAST4,METTL7A,MFAP4,MSMO1,NEFL,NRG1,N…
cisplatin		chemical drug	Inhibited	-2.146	1.11E-11	ABCC2,ABL1,ACTB,ADAMTS1,AGFG2,AIFM1,AKR1C1/AKR1C2,ANPEP,AQP1,AQP3,ASNS,ATF4,ATXN1,BCL2,BCL2L1,BIRC5,BMP4,CARD6,CAT,CAV1,CCL2,CCNB1,CD14,CDK1,CDKN1A,CDO1,CFLAR,CLSTN3,COL1A1,CSF1,DDIT3,DDIT4,DKK1,DRAM1,DUSP1,DUSP6,EDN1,EPS8L2,FABP4,FADS3,FASN,FOS,GABPB2,GAS1,GDF15,GHR,GSTM3,HEYL,HIF1A,HIPK2,HMGCS1,HMOX1,ID2,IER3,IGF1R,IL4R,IL6,ING2,ISYNA1,ITGA7,ITGB4,LAMB1,LBP,LIPC,LMO4,LPIN1,LXN,MAOA,MMP2,NAV3,NE…	774 (15)
stearic acid		chemical - endogenous mammalian	Inhibited	-2.138	7.12E-04	BCL2,EDN1,IL6,NOS3,PLIN2,PPARGC1A,PPARGC1B,PTGS2	748 (23)
GLI3	-1.473	transcription regulator	Inhibited	-2.137	4.08E-02	BCL2,BMP4,GLI1,PVR,RUNX2,SFRP1,SOX9,WNT2B
KNG1		other	Inhibited	-2.115	9.40E-05	BDKRB1,BDKRB2,COL1A1,COL1A2,FGF2,FOS,IGF1,IL6,NOS3,PTGS2,TGFB1	664 (17)
SEMA7A		transmembrane receptor	Inhibited	-2.111	1.79E-06	CCNA2,COL1A1,COL1A2,COL3A1,ELN,FGF2,IL4R,SMAD6,TGFB1,WISP1,WISP2	315 (7)
miR-4268 (miRNAs w/seed GCUCCUC)		mature microrna	Inhibited	-2.111	2.18E-02	ACSS2,ADAMTS5,ADORA1,AFF2,AGFG2,AGTR1,APOL2,AQP3,ARHGAP6,ARMC8,ARSI,BCL2L1,BTN3A2,C9orf50,CAMKK1,CCDC14,CCSAP,CEP70,CES1,CHL1,CHST3,CLYBL,CNTFR,CPE,DLX3,DNAJC6,DTNB,DUSP6,EFHC1,FLVCR2,FUT8,GPATCH4,GPR161,HIGD1A,HOXB3,HOXC4,HRH1,HUNK,IGF1,IKZF2,IL16,IL1RL1,IL21R,KCNJ15,KIAA1549L,KIAA1644,KLF13,LASP1,LPCAT3,LZTS1,MAPK8IP1,MEGF6,MITF,MMAB,MN1,MR1,MSMO1,MYO15A,NEK7,NEXN,NKAIN1,NKD1,NOL12,NXN,OTOF,OXC…
TCF3		transcription regulator	Inhibited	-2.103	3.33E-07	ACACB,ADIPOQ,ANLN,AURKA,BCL6,BUB1,CCNA2,CCNB1,CCNB2,CDC45,CDKN1A,COL1A1,DAB2IP,DTX1,EBF1,ECT2,EIF4EBP1,FOXO1,GM2A,GPAM,HS3ST1,ID2,KIAA1524,KIF2C,KIT,KLF4,LMO4,MEF2C,MKI67,MSMO1,NUSAP1,PAFAH1B3,PFKP,PGK1,PMS2,RAB33A,RACGAP1,RASSF4,RORA,SLC12A2,SLC7A5,SOCS1,SOCS3,TOP2A,XBP1,ZP3	680 (17)
miR-3179 (miRNAs w/seed GAAGGGG)		mature microrna	Inhibited	-2.095	1.44E-04	ABL1,ADRA2A,ADRBK2,AFAP1L1,ALDH16A1,ALG6,ANGPT4,ANKRD29,APLP1,AQP3,ARHGAP32,ARL5B,ASB1,ATP9A,AXL,B4GALT1,BHLHE40,C10orf54,C1orf21,C8orf31,C9orf91,CABLES2,CACHD1,CADM4,CBX2,CC2D2A,CD34,CDT1,CEACAM19,CEP70,CHST3,CLCF1,CLMN,CORIN,CSPG4,CX3CL1,CYSRT1,DAAM2,DACT1,DENND6B,DNM1,DPEP1,DPP3,EDA,ENPP1,EPB41,FAM102A,FAM228A,FAM57A,FBXO44,FKBP5,FRMD4B,GAS7,GCNT1,GJC2,GJD3,GPC6,GYPE,HDAC5,HEYL,HMCN1,IGF2,IL1R…
miR-4641 (miRNAs w/seed GCCCAUG)		mature microrna	Inhibited	-2.092	4.06E-02	ABCD2,ABLIM2,ACVRL1,ADRBK2,AFAP1,AMIGO2,ANKRD34A,ARMC8,BMPER,BRPF3,BTBD11,C1GALT1,C9orf50,CARHSP1,CFAP44,CLCN4,COLQ,CTSC,CYSRT1,DAAM2,DLAT,DOLPP1,DUSP6,EBP,ENPP1,ETV1,FBXO44,FEZ2,FLVCR2,GDF10,GNG2,GPC2,GRIK2,GYG2,H2AFJ,HACD2,IGF1R,IL15RA,IL6,INHBE,IQGAP3,ITIH3,KCND1,LACC1,LPIN1,MAPK11,MMP3,MR1,MYLK,NOD1,P3H2,PDK1,PFKFB4,PLA2G4C,PRC1,PTGER3,PUS7L,RAB27A,RIN3,RNF157,RORA,SCARA5,SEPT11,SGK1,SHANK2,S…
miR-3064-3p (miRNAs w/seed UGCCACA)		mature microrna	Inhibited	-2.091	2.97E-07	ADGRG1,ADH1A,ANK2,ANTXR2,ARHGEF3,ARRB1,ATP6V1B2,AVPI1,BACH2,BDNF,C1QTNF1,C4orf33,C8orf44,CCDC69,CCNA2,CDT1,CFL2,CFLAR,CHCHD7,CISD3,CLCF1,CMPK2,CORIN,CPED1,CRYL1,CYP19A1,DACT1,DCAF12L2,DCLK1,DKK1,DRAM1,DYRK2,DZIP1L,EHHADH,ENDOD1,EYA4,FANCD2,FAT4,FBLN7,FBXL3,FIBIN,FLVCR2,FOXQ1,FRAS1,GJA1,GM2A,GNPTAB,GPD2,GPR1,GPX8,GSG1,HAS2,HIF1A,HIST1H2AG,HMGCS1,HTR2A,HUNK,IQGAP3,JADE1,KIAA1549,L2HGDH,LNPEP,LONP1,…
miR-503-3p (and other miRNAs w/seed GAGUAUU)		mature microrna	Inhibited	-2.075	4.21E-02	ACAT2,ADAM12,CCNB1,CDH2,CDK1,CHL1,CHML,COL4A5,COL8A1,CPED1,DNM1,DRAM1,EMP1,FADS1,FAM228A,FAT4,FLRT2,FOXN2,FZD4,GRAMD3,HACD4,HIVEP2,HOXC13,HPSE,HSD17B4,HSPA13,IL33,IL6R,ITPR1,KIF20A,KIF21A,MCTP1,MTUS1,NAB1,PDK4,PELI1,PMEL,PTGIS,RELL1,RHPN2,RORA,SYDE2,TACC1,TMEM255A,TNFRSF10D,TYW1B,UNG,VPS13C,VRK1,ZHX3
miR-4678 (miRNAs w/seed AGGUAUU)		mature microrna	Inhibited	-2.073	6.26E-03	ABCC9,ADCY7,AGT,ANLN,ANTXR2,ARMC8,ATXN7L2,BNC2,C9orf40,CCSAP,CENPE,CHSY1,CHSY3,CLK4,CNTN3,CPED1,CTSC,CTTNBP2,CYP7B1,DAB2,DHCR24,DKK1,DUSP1,ECT2,ELF1,ELOVL5,ENOX2,EYA4,FBXO4,GJA1,GNPTAB,HACD4,HPSE,KCNJ15,KIAA1211,KIAA1217,KLHL23/PHOSPHO2-KLHL23,LARP6,NR1D2,PABPC5,PARP8,PARPBP,PCK1,PFKP,PPARGC1B,RAI2,RBMXL1,SEC14L2,SGOL2,SRGN,STK17A,SYNJ2,TLR4,TMEM170B,TMEM38B,TRHDE,TUBB2B
capsaicin		chemical drug	Inhibited	-2.073	1.25E-06	ATF4,BCL2,CAT,DDIT3,FOS,GDF15,HGF,HMOX1,IGF1,LEP,MMP14,MMP2,NOS3,PPARG,PTGS2,RXRA,TGFB2,TRPV1	781 (17)
RBL2		other	Inhibited	-2.071	2.25E-03	AURKA,AURKB,BUB1,BUB1B,CCNB1,CCNB2,CDK1,CDKN1A,HADH,KIFC1,KLF10,PFAS,PIM1,PLK1,RRM2,SFRP1,VEGFA,XRCC3,ZEB1	621 (15)
miR-941 (miRNAs w/seed ACCCGGC)		mature microrna	Inhibited	-2.063	1.35E-03	ABCA9,ABLIM2,ACSS1,ADCY2,ADGRL1,ADRA1B,AGFG2,ARHGAP26,ATF5,C19orf26,CBX2,CDKN1C,CDT1,CHST3,CSAD,CXCL12,DHTKD1,FAM217B,FAM227A,GPR146,GRIN2D,GTSE1,HINT3,HSPB6,IER5L,IL15RA,KAZN,KDM6B,KIF13B,KIRREL3,LEP,MN1,MOB3B,MSC,MURC,NAPEPLD,NDUFA4L2,NFASC,NOL12,PGM2L1,PLEKHG2,PMEPA1,PPARGC1B,PPM1B,PTPRN2,PXMP4,RAB43,REPS2,RHCG,SAMHD1,SFRP1,SHANK2,SLC43A2,SMYD4,SORBS1,STC2,SYNE2,SYNPO2,SYT12,TBXAS1,TCTA,TMEM25…
BMP6	-3.879	growth factor	Inhibited	-2.061	1.87E-11	ADAMTS1,ADAMTS5,ALDH1A2,ARHGAP18,BMP4,CDKN1A,DLX5,ERRFI1,FRMD4B,HBEGF,HMOX1,ID2,IL6,KLF4,NOG,PCSK6,PITX2,PMEPA1,PRKD1,PTGS2,SDPR,SERPINE1,SLC39A10,STAR,TAGLN,TEF,TNFRSF12A,VCL,VEGFA,WNT2,XBP1,ZEB1	715 (20)
miR-4742-3p (miRNAs w/seed CUGUAUU)		mature microrna	Inhibited	-2.055	1.19E-01	ABCC2,ALKBH8,ANGPTL1,ANO4,C5orf28,CALM1 (includes others),CCNA2,DENND1B,EBF1,EIF4A2,ELF1,ELOVL5,ERAP2,FAM134B,FANCC,FBXO36,GM2A,ITGA11,ITGA4,LAMA1,LMO3,MAP3K5,MMP16,MMP24,NEK7,NOVA1,NRBF2,NTN4,PTER,PTGDR,SH2D4A,SLC4A8,SLIT2,SMAD6,SORBS1,SUSD5,TCAIM,TCEA1,THAP5,TLR4,TMEM117,TMEM120A,TMEM158,TNFAIP8,VEGFA,ZFHX2,ZNF124,ZNF569,ZWINT
miR-4676-5p (and other miRNAs w/seed AGCCAGU)		mature microrna	Inhibited	-2.042	1.20E-03	ACER2,ACKR2,ADRBK2,AKAP1,ASPHD1,BCL2L1,CCBE1,CCDC74A,CCL28,CDC45,CDH24,CDK14,CH25H,CHDH,CHL1,CHRD,CHSY3,COL4A4,COL5A2,CREB5,CSTA,CTTNBP2NL,DCHS1,DMGDH,EML6,EPHB1,FAM110B,FAM167A,FAM227A,FAM89A,FIBIN,FJX1,FLRT3,GCLC,GLUL,GPD2,GYPE,HEG1,HEYL,HIGD1A,HS3ST1,IRS2,JADE1,KDM5B,KIAA1324L,LRRN3,LRTOMT,MANSC1,MAP3K1,MAP7D3,MAST4,MCAM,MEF2C,MFAP4,MKI67,MMS22L,MRVI1,NCAPG,NEK11,NIPAL3,OAS3,PAPLN,PDK1,PGM2L1,…
Lh		complex	Inhibited	-2.039	4.53E-18	ACTB,ACTG2,ADAMTS1,ADCY7,ADGRG1,ALPL,AR,ARL4C,ARL6IP5,ATP9A,AXL,BDNF,CAP2,CD55,CDC42EP4,CDK14,CDKN1C,CFLAR,COL15A1,CYFIP2,CYP19A1,DAB2,DAPK1,DUSP1,FKBP5,FLNC,FOS,GEM,GJA1,GK,GRK5,HAS2,HSD11B1,IL6,INHBB,ITPR1,KRT18,LOC81691,MAP3K5,MMP2,MSMO1,P4HA2,PER1,PGK1,PLAT,PMAIP1,PPAP2A,PPFIA4,PRKD1,PSIP1,PTGS2,PTP4A1,PTPRE,PTPRF,PTPRN,RAB27A,RAB33B,RUNX2,SFRP4,SGK1,SLIT2,STAR,STK17A,TFPI2,TGFB2,THBS2,TK1,TN…	917 (20)
miR-587 (miRNAs w/seed UUCCAUA)		mature microrna	Inhibited	-2.034	1.98E-04	AASS,AHR,ANKRD33B,ANKRD35,ARHGAP28,ARMC8,BTN3A2,CACNB4,CALM1 (includes others),CAMTA1,CCDC69,CDK14,CHAC2,CHST15,CNTNAP4,COL11A1,COL1A2,CREB5,CTSC,CXCL16,DHRS12,DRAM1,ECT2,EFEMP1,EGFL6,ETV1,FAM134B,GALNT13,GDF10,GLI3,GLT8D2,GNG2,GPD1L,GRIK2,HTRA3,IKZF2,KCND2,KIF21A,LAMA3,LARP6,LMO7,LOC81691,MAP3K5,MAP3K8,MR1,NAB1,NAPEPLD,NCAPG,NKD1,NUSAP1,OSR2,PARP8,PCDH9,PDGFRL,PDLIM5,PECR,PPM1B,PRKD1,PSIP1,RAB43…
5-azacytidine		chemical drug	Inhibited	-2.032	2.04E-06	CAV1,CLCF1,COL1A1,CXCL12,DKK1,DUSP1,EPHA2,GDF15,HBEGF,IRF7,IRS2,KLF6,KRT81,MYO1B,NOS3,PLAU,PTGS2,PTPRG,RARB,RRM2,SHC1,SLC3A2,SLC7A5,SMURF2,SOCS3,SOX9,STK17A,TACSTD2,TFPI2,TGFBR1,THBS2,TNFRSF10B	741 (21)
CCR2		g-protein coupled receptor	Inhibited	-2.029	4.71E-02	ADIPOQ,CCL11,CCL2,CX3CL1,CXCL12,CXCL6,IGF1,IL6,MMP2,TGFB1,TIMP4
EREG		growth factor	Inhibited	-2.029	6.48E-04	FGF2,HAS2,HBEGF,IL6,PTGS2,TNC,TNFAIP6	759 (23)
benzo(a)pyrene		chemical toxicant	Inhibited	-2.028	4.04E-09	ADAM12,AHR,AJUBA,ARL6IP5,BCL2,BIRC5,CDK14,CDKN1A,CEBPG,COL8A1,CYB5A,ECT2,FASN,FGF9,FIGF,FOS,GCLC,GNAO1,HAS2,HMOX1,HSPB1,IER3,IGF1,IL1RAP,INHBB,ITPR1,MAF,MAP2K6,NBEA,NMI,NOS3,NR4A1,NUDT16,PDLIM1,PPP1R3C,PRKD1,PRKG1,PTGS2,PTPRG,SELENBP1,SEMA5A,SERPINE1,SFRP4,SGCD,SLC1A4,TCF21,TGFB1,TGFB2,TNFAIP2,VEGFA,ZWINT	675 (15)
PRLR		transmembrane receptor	Inhibited	-2.028	3.14E-05	AKR1C3,BDNF,CDKN1A,FABP4,FGF2,GDNF,GHR,LEP,PIM1,PRL,VDR	659 (23)
SOX11		transcription regulator	Inhibited	-2.028	8.60E-03	BCL7A,CAV1,EBF1,HILPDA,IFIH1,ITGA4,MYO1B,NREP,PAG1,PDGFA,RNF122,SOCS5,TIAM1,TUBB3
POR		enzyme	Inhibited	-2.023	1.47E-06	ACAT2,ACSL1,AHR,ALDH1A1,ALDH1A2,ANTXR2,APCDD1,ASNS,ATF5,BDH1,C5orf28,CD36,CSAD,CYP7B1,DHCR24,EHHADH,ELOVL3,ELOVL5,ELOVL6,FADS2,FLVCR2,HIF1A,HLA-DMA,HMGCS1,HMOX1,IDI1,LPL,MSMO1,NSDHL,PDK4,PPARG,SDC4,TM7SF2,TMEM229B,TMEM97,TUBB2B,UGDH,VEGFA,ZMAT4	574 (13)
miR-548s (miRNAs w/seed UGGCCAA)		mature microrna	Inhibited	-2.022	1.28E-06	ABLIM3,ADGRD1,AKR1C1/AKR1C2,ALG6,ALPL,AQP1,ATXN1,BTN3A2,C8orf44,CA5B,CCBE1,CCDC69,CCPG1,CD36,CFLAR,CHN1,CIDEC,CILP,CIT,CLIP1,CLK4,COL4A4,COLQ,CTTNBP2NL,DCAF11,DCHS2,DCLK1,DGKH,DHCR24,DSTN,EDA2R,ELOVL6,ENPP1,ENPP5,EVA1A,FAM227A,FBN2,FKBP5,GALNT15,GFRA1,GHR,GLUL,HAVCR2,HMGCS1,HOMER1,HPSE,IGF1R,IGSF3,ITIH5,ITPK1,JPH2,KANSL1L,KCNJ15,KCNMA1,KIAA1549,KIF23,KIF7,KSR1,LDB3,LRRC8B,LSP1,LURAP1,LZTS1,MB21D2…
TGFB2	-1.674	growth factor	Inhibited	-2.020	1.22E-09	AHR,ANGPTL4,BHLHE40,BMP4,CD36,CFLAR,COL1A1,COL1A2,COL3A1,CYP24A1,EDN1,EGR2,FOS,GAS1,HAS2,HBEGF,HMOX1,JAG1,JAM2,LIPG,NGF,PDK4,RUNX1T1,SERPINE1,TAGLN,TGFB1,TGFB2,VDR,VEGFA,WNT9A	807 (17)
cytarabine		chemical drug	Inhibited	-2.010	4.71E-02	BCL2,CCNB1,CD55,CDK1,CDKN1A,GAPDH,IL6,SESN2,TGFB2,TNFRSF10B,TOP2A
CDKN1A	-1.560	kinase	Inhibited	-2.007	2.06E-12	ACTB,ANLN,ASPM,AURKA,AURKB,BCL2,BIRC5,BUB1,BUB1B,CCL2,CCNA2,CCNB1,CDC20,CDK1,CDKN1A,CENPF,CEP55,CIT,CRYAB,CTSK,DUSP1,EDNRA,IL1R1,IL6,JAG1,KIF20A,KIF2C,KRT18,LIMA1,MAF,MCM7,MKI67,MMP3,NUSAP1,P4HA1,PBK,PHGDH,PLK1,PRC1,RACGAP1,SAA1,SERPINE1,SHC1,SKP2,SOX9,SPAG5,SPDL1,SUV39H1,TGM1,TNFAIP6,TNFSF13,TOP2A,TPX2,TUBB3,UBE2C,VEGFA,WNT4	686 (19)
miR-3688-3p (and other miRNAs w/seed AUGGAAA)		mature microrna	Inhibited	-2.006	3.01E-08	ABCA10,ADAM22,ADAMTS1,AMOT,ATXN1,C10orf90,C1orf198,C9orf40,CAMK1,CCSAP,CDK1,CFL2,COL14A1,COL4A4,CSRNP1,DCHS2,DIXDC1,ENPP1,ERAP2,FUT8,GABRA5,HNMT,IKZF2,IL1RAP,IL33,IQGAP3,JAK2,KIAA1024,KIAA1522,LARP6,LRP8,LRRC17,MAP1B,MEF2C,MITF,MLPH,MPC1,MPLKIP,MSMO1,MT1A,NMI,NPY1R,NRBF2,NRROS,OTUD1,PBK,PDE3B,PDE5A,PDK1,PKIA,PLOD2,POC5,PTGER3,RAB33A,RELL1,RNF2,RORA,RRM2,SBSPON,SEPP1,SFR1,SHC1,SHCBP1,SLC25A12,SLC2…
5-hydroxytryptamine		chemical - endogenous mammalian	Inhibited	-2.005	2.25E-07	ALDH1A2,BDNF,CCL2,CYP19A1,FGF2,FOS,GDNF,HBEGF,HIF1A,IGF1,IL6,LIPC,NOS3,NR3C1,NR4A1,PRL,PTGS2,RUNX2,SERPINE1,STAB1,TGFB1,TRPV1	738 (19)
paclitaxel		chemical drug	Inhibited	-2.005	2.75E-13	ACKR3,ADORA2B,ALDH1L1,ARHGEF2,ATF4,BCL2,BCL2L1,BHLHE40,BIRC5,CAV1,CCL2,CDC20,CDC42EP3,CDKN1A,CRY2,CYP19A1,DCHS1,DDAH1,DDIT3,DUSP6,ELL,EMP1,ENPP2,ENPP4,EPHA2,ETV1,G0S2,GDF15,GFPT2,HBEGF,HIF1A,HPSE,IER3,IL1RAP,IL6,ITGA6,KDM6B,KIFC3,MAP3K1,MUC1,NAV3,NFATC1,NREP,NXPH4,OSMR,PHGDH,PLAU,PLAUR,PRELP,PRL,PTGS2,REN,RFTN1,RPS6KA1,SAT1,SH2B3,SHB,SLC12A2,SLC2A3,SMAGP,STK17A,SVIL,TFPI2,THBD,TMEM158,TNFRSF10B,T…	759 (15)
epothilone B		chemical drug	Inhibited	-2.000	5.05E-02	CDK1,CDKN1A,TNFSF10,TOP2A
JAK		group	Inhibited	-2.000	3.18E-03	CCL2,HIF1A,IGF1,IL33,IL6,PTGS2,SOCS1,SOCS3	627 (19)
KDM8		other	Inhibited	-2.000	1.15E-02	CTSK,ENO1,PDK1,PKM
WWTR1		transcription regulator	Inhibited	-2.000	1.22E-01	COL1A1,ID2,RUNX2,SERPINE1
BMS-754807		chemical drug	Inhibited	-2.000	1.15E-02	BCL2,BIRC5,CCNA2,MKI67
KDM5A		transcription regulator	Inhibited	-2.000	5.05E-02	CD55,COL1A2,DUSP2,HMOX1
PER2	-2.448	transcription regulator	Inhibited	-2.000	7.78E-04	DBP,LEP,PER1,PER2,PER3,PRL	189 (8)
ponesimod		chemical drug	Inhibited	-2.000	4.49E-03	CCL2,HAS2,IL6,SERPINE1
NEDD9	4.200	other	Inhibited	-2.000	6.43E-08	ANKRD37,BHLHE40,BNIP3,CA9,DDIT4,ERRFI1,FOS,GDF15,KIT,LRP1,PCK1,PFKP,PGK1,PLIN2,PLOD2,SERPINE1	733 (19)
indirubin		chemical drug	Inhibited	-2.000	7.55E-02	BCL2,BCL2L1,BIRC5,CYP19A1
orlistat		chemical drug	Inhibited	-2.000	4.49E-03	APOB,CCL2,SKP2,VEGFA	546 (12)
levamisole		chemical drug	Inhibited	-2.000	1.15E-02	BCL2,CDKN1A,EDN1,NOS3
ethionine		chemical toxicant	Inhibited	-2.000	5.31E-01	CD14,IER3,S100A10,TNFRSF12A
cobalt		chemical toxicant	Inhibited	-2.000	5.05E-02	FGF2,HIF1A,IL6,PGK1
manganese		chemical - endogenous mammalian	Inhibited	-2.000	8.10E-03	CDKN1A,DDIT3,GAPDH,PTGS2,SLC40A1	631 (19)

## Sheet: DEX Day 4 Upstream Regulators
DEX Day 4 Upstream Regulators
Upstream Regulator	Fold Change	Molecule Type	Predicted Activation State	Activation z-score	p-value of overlap	Target molecules in dataset	Mechanistic Network
rosiglitazone		chemical drug	Activated	5.999	1.16E-34	ABCG1,ACADS,ACADVL,ACO2,ACSL1,ACSL5,ACSS2,ADAMTS1,ADIPOQ,AGT,AOC3,APOE,AQP3,AQP7,ATL1,BCL2,BDNF,C3,CAT,CAV1,CAV2,CCL11,CCL2,CD36,CEBPA,CFD,CIDEC,COL1A1,COX7A1,CS,CSF1,CTGF,CXCL8,CYCS,CYP19A1,DGAT1,DGAT2,DHRS3,DIO2,DLD,EDNRA,ELOVL3,EPHX2,ETFA,ETFDH,FABP4,FABP5,FASN,FGF13,FGF21,FN1,GK,GPAM,GPD1,HADH,HADHB,HAS1,HAS2,HGF,HP,HSD11B1,HTR2B,ICAM1,IFIT2,IGF1,IGF2,IGFBP2,IL21R,IL6,IL7R,INSIG1,IRF1,KLB,KLF…	795 (21)
dexamethasone		chemical drug	Activated	5.589	5.00E-54	AACS,ABCC2,ACADS,ACKR3,ACKR4,ACSL1,ACSS2,ACTG2,ADAM10,ADAM12,ADAMTS1,ADAMTS15,ADAMTS2,ADHFE1,ADIPOQ,ADRBK2,AGT,AKR1C1/AKR1C2,AKR1C3,ALAS1,ALDH1A1,ALDH1L1,ALDH4A1,ALDH6A1,ANOS1,APLN,APOD,APOE,AQP1,AQP7,ARG2,ARHGEF19,ARHGEF2,ARL4C,ARMC8,ARRB1,ASNS,ATF4,ATP1B1,B4GALT4,BBC3,BCAT2,BCL2,BCL2L1,BCL2L11,BCL2L2,BDKRB2,BDNF,BGN,BHLHE40,BLVRB,BTG1,BTN3A2,C10orf10,C3,C5AR1,C8orf4,CA2,CAT,CAV1,CCL2,CCND3,CD16…	960 (20)
PPARG	2.418	ligand-dependent nuclear receptor	Activated	5.568	3.80E-35	ABCA3,ABCG1,ACADS,ACSL1,ACSL5,ADIPOQ,AGPAT2,AGT,ALDH9A1,APOE,AQP3,AQP7,BDH1,C3,CA2,CAT,CAV1,CAV2,CCL2,CCPG1,CD36,CDKN2C,CEBPA,CFD,CIDEC,COL1A1,COL1A2,CORIN,CRABP2,CS,CTGF,CXCL1,CXCL14,CXCL5,CXCL8,CYP19A1,DGAT1,DGAT2,DLAT,EDN1,EHHADH,EIF4EBP1,ELOVL6,ENO2,EPHX1,ESRRA,F11R,FABP4,FABP5,FASN,FDPS,FN1,GDF15,GPAM,GPD1,GPT,HADHA,HADHB,HES1,HGF,HK2,HMGCR,HP,HSD3B7,ICAM1,IGF1,IGFBP3,IL6,INSIG1,KLF4,KLF6,KR…	779 (19)
SCAP		other	Activated	5.039	2.80E-13	AACS,ACACB,ACSL1,ACSL5,ACSS2,CSAD,CYB5A,EHHADH,ELOVL6,FADS2,FASN,FDPS,GPAM,HMGCR,HSD17B1,IDI1,INSIG1,LSS,MVD,MVK,NSDHL,PCSK9,PMVK,SCD,TM7SF2,TMEM97	633 (13)
mono-(2-ethylhexyl)phthalate		chemical toxicant	Activated	4.919	8.60E-18	ACACB,ACADSB,ACADVL,ACAT2,ACO1,ACO2,ACSL1,ADIPOQ,AR,ATP5B,ATP5F1,BCL2,CD36,CEBPA,CS,CYC1,DDIT4,DGAT1,DGAT2,FABP4,FADS1,FAS,FASN,FH,GPD1,HADH,HADHA,HIPK2,HK2,JUNB,KIF5B,LIPE,LPL,LRP1,MDH1,MLYCD,NDUFV1,NFATC1,NR1H3,OLR1,PC,PCK1,PDK4,PPA1,PPARG,PPARGC1A,PPARGC1B,PPTC7,ROCK2,SDHA,SLC2A4,SOCS5,UQCRC1,UQCRC2,UQCRFS1,VCL	646 (17)
SREBF2		transcription regulator	Activated	4.640	2.38E-13	AACS,ACSL1,ACSS2,CYB5A,CYP7B1,DBI,EBP,ELOVL6,FABP5,FADS2,FASN,FDPS,HMGCR,HMGCS1,HSD17B1,IDH1,IDI1,INSIG1,LRP1,LSS,MVD,MVK,NSDHL,PCSK9,PMVK,SCD,STAR,THRSP,TM7SF2,TMEM97	848 (22)
SREBF1		transcription regulator	Activated	4.633	3.92E-24	AACS,ABCD2,ACACB,ACADS,ACSL1,ACSL5,ACSS2,ADH1C,ADIPOQ,AGMAT,AR,BCL2,BCL2L1,CEBPA,CFD,CSAD,CYB5A,CYP27B1,CYP7B1,DBI,EHHADH,ELOVL6,FABP4,FABP5,FADS1,FADS2,FAS,FASN,FDPS,FN1,GPAM,GPX3,HK2,HMGCR,HMGCS1,HSD17B1,HSPA13,HSPA1A/HSPA1B,IDH1,IDI1,IL6,IMMT,INSIG1,LEP,LPL,LSS,MLYCD,MVD,NR1H3,NSDHL,PCK1,PCK2,PCSK9,PLS3,PMVK,PNPLA3,PPARG,PTGS2,SCARB1,SCD,SERPINE1,STAR,SV2A,TGFB1,THRSP,TM7SF2,TMEM97,UQCRFS1,VEG…	626 (17)
pirinixic acid		chemical toxicant	Activated	4.440	1.86E-15	ACACB,ACADS,ACADVL,ACAT2,ACOT2,ACOT4,ACSL1,ACSL5,ACSS2,ADH1C,AKR1C3,ALAS1,ALDH9A1,APOE,AQP3,ASNS,C3,CAT,CCL2,CCNB1,CCND3,CD36,CDH2,CDKN2A,CIDEC,COL1A1,CXCL12,CXCL8,CYP7B1,DBI,DLAT,DPP4,EHHADH,ELOVL1,ELOVL3,ELOVL5,ELOVL6,ETFDH,FABP4,FABP5,FADS1,FADS2,FAS,FASN,FGF21,FKBP1A,FURIN,G0S2,GBE1,GLUL,GPAM,GPD1,HADH,HADHA,HADHB,HGF,HIF1A,HMGCR,HMGCS1,HSD17B4,HSPB1,ID2,IL6,INSIG1,JUNB,KLF10,KRT8,LEP,LPL,MGL…	611 (18)
PPARA		ligand-dependent nuclear receptor	Activated	4.377	1.37E-22	ABCD2,ACADS,ACADVL,ACAT2,ACOT2,ACSL1,ACSL5,ACSS2,ADIPOQ,ALDH9A1,APOE,AQP3,AQP7,ASNS,ATP5B,AURKA,C1S,C3,CAT,CCNB1,CD36,CDKN2A,CDKN2C,CEBPA,CHKA,CIDEC,CS,CSAD,CTH,CXCL12,CYP7B1,DBI,DIO2,EDN1,EHHADH,ELOVL3,ELOVL5,ELOVL6,F11R,FABP4,FABP5,FADS1,FADS2,FASN,FDPS,FGF21,G0S2,GLUL,GPAM,GPD1,GPT,HADH,HADHA,HADHB,HGF,HIF1A,HMGCR,HMGCS1,HPD,HSD17B4,IDI1,IGFBP2,IGFBP3,IL6,INSIG1,KRT8,LIPG,LPCAT3,LPL,LSS,MGLL,M…	601 (19)
ESRRA	1.587	ligand-dependent nuclear receptor	Activated	4.190	9.28E-13	ACADVL,ACSL1,ALAS1,ATP5B,CD36,CDH2,CHKA,CKB,CSAD,CSRP2,CYB5A,CYCS,CYP19A1,ESRRA,ETFDH,HADHA,HK2,HMGCR,HMGCS1,HSD17B4,IDI1,LIPE,LPL,MAOB,NR1D1,PCK2,PDK4,PLIN1,PPARG,PPARGC1A,PPM1B,PRKCD,RUNX2,SLC25A20,WNT11	727 (20)
INSR		kinase	Activated	4.024	3.71E-23	ACADS,ACADVL,ACO2,ACOT2,ACSL1,ACSL5,ALDH6A1,AQP1,ARHGEF2,ATP2A3,ATP5A1,ATP5B,ATP5G3,CCL2,CD36,CDC45,CDKN2C,CEBPA,CKMT1A/CKMT1B,CKMT2,COL6A3,CORO1A,CORO2B,CS,CTGF,CYC1,CYCS,DUSP1,EDN1,EGR1,EGR2,ETFA,ETFB,ETFDH,FABP4,FASN,FDPS,FH,FHL1,FLNC,FURIN,GAS1,GATA6,HADHA,HADHB,HMGCR,HMGCS1,HSD17B4,IDH1,IDI1,IER3,IGF1,IGF2,IL11,IL6,JUNB,KCNJ15,KLF10,LDB2,LEP,LSS,MAOA,MAOB,MARCKSL1,MCM5,MCM7,MMP2,MVD,MVK,MXI1…	838 (22)
KLF15	3.113	transcription regulator	Activated	3.906	8.82E-10	ACADS,ACADVL,ACSL1,CD36,CTGF,DGAT2,EHHADH,FABP5,FASN,GPAM,GPR1,HADHA,HADHB,MLYCD,PDK4,PPARG,PPARGC1A,SCD,SLC25A20,SLC2A4	454 (7)
HNF4A		transcription regulator	Activated	3.813	1.09E-05	ABCC2,ABCG1,ACO2,ACSL1,ACY1,ADCY7,ADH1B,AGT,AGTPBP1,AJUBA,AKR1B1,AKR1C1/AKR1C2,AKR1C3,ALDH1A1,ALDH1L1,ANG,APOB,APOE,AQP1,AQP3,ARG2,ARHGEF19,ARL4C,ARMC8,ATF4,BAG4,BCL2L1,BDH1,BLVRB,BMP2K,BNC1,BPHL,BST1,BTG1,C10orf10,C17orf59,C1S,C2orf44,C3,C8orf4,C9orf64,CAV1,CCDC53,CCNB1,CCNH,CD46,CD55,CDC14A,CDC45,CDHR1,CEBPA,CHI3L1,CHP1,CIDEC,CLPB,CLTCL1,CLYBL,COQ3,COX14,CPED1,CRABP2,CS,CUTC,CYP11A1,CYP7B1,DBP,…	959 (21)
bezafibrate		chemical drug	Activated	3.655	3.66E-11	ABCD1,ACACB,ACADVL,ACOT2,ACOT4,ACSL1,ACSL5,ADIPOQ,APOE,CAT,CCNB1,CD36,CS,CYB5A,DBI,EHHADH,FABP4,FASN,FGF21,HADHA,HADHB,HSD17B4,INSIG1,LEP,MGLL,NR1H3,PANK1,PDK4,PPARG,PPARGC1A,PTGS2,SCD,SERPINE1	652 (19)
PPARGC1A	1.972	transcription regulator	Activated	3.611	6.03E-16	ACACB,ACADVL,ADGRG1,ADIPOQ,ALAS1,ATP5A1,ATP5B,BBC3,BCAT2,C3,CALM1 (includes others),CAT,CD36,CKMT2,COL2A1,COX7B,CS,CYCS,CYP11A1,DGAT1,DIO2,DLAT,ESRRA,FABP4,FASN,FGF21,GK,HK2,IL6,IMPA1,INSIG1,KCNK1,LIPC,LPL,MAOB,MITF,NR1H3,OLR1,OXCT1,PCK1,PCK2,PDHA1,PDK4,PLIN5,PNPLA2,PPARGC1A,PPARGC1B,PTGS2,RBP4,RUNX2,RXRA,SCD,SDHA,SESN2,SLC25A20,SLC2A4,SLC39A14,SOCS3,TNFRSF12A,TRIB3,UQCRFS1,VEGFA	524 (19)
CR1L		other	Activated	3.561	3.82E-06	BGN,C3,COL15A1,COL1A1,COL1A2,COL3A1,COL5A1,COL6A3,CTGF,FBN1,PTGER4,SERPINE1,TGFB1	637 (16)
fluticasone		chemical drug	Activated	3.520	4.63E-15	ABCG1,ABLIM3,BGN,C3,CCL11,CCL2,CD163,CD36,CFB,CHI3L1,CXCL1,CXCL5,CXCL8,CYP27B1,DDIT4,FABP4,FKBP5,GAL,GLDN,HLA-DMA,HSD11B1,IFIT1,IL18BP,IL6,LPL,METTL7A,MFGE8,MMP19,MT1A,MT1X,MT2A,MUC1,OLFML2B,OLR1,PCOLCE2,PDK4,PLAU,PPARGC1A,PTGS1,RARRES1,RARRES3,SEPP1,SERPINE1,SERPINF1,SLC1A3,SLC29A1,SPRY1,SRPX,STAT1,TGFB1,THBS1,TPST1,TSC22D3,WARS	858 (21)
pioglitazone		chemical drug	Activated	3.518	1.12E-09	ABCG1,ADIPOQ,APOB,APOE,AQP1,AQP7,ATP2A3,BCL2,CAT,CAV1,CD36,CFD,CTGF,CXCL8,CYP19A1,EGR1,FABP4,FGF21,FN1,HAS1,HAS2,ICAM1,IL6,KLF4,LEP,LIPC,LIPE,LPL,MUC1,NR4A3,PC,PDE3B,PLIN1,PPARG,PPARGC1A,PPARGC1B,PTGS2,RBP4,SCARB1,SERPINE1,SLC2A4,TGFB1	761 (19)
PPARGC1B	3.926	transcription regulator	Activated	3.487	2.41E-12	ACACB,ACADVL,ATP5B,C3,CS,CYCS,DGAT1,DHCR24,ESRRA,FASN,FDPS,GPAM,HK2,HMGCR,LSS,MITF,MVD,MVK,PCK1,PDK4,RUNX2,SCD,SLC2A4,VEGFA	830 (23)
Alpha catenin		group	Activated	3.394	1.47E-13	ADAMTS1,ADAMTS2,ADAMTS4,BCL2L1,BCL3,BGN,CDH11,COL15A1,COL1A1,COL1A2,COL3A1,COL5A1,COL5A2,COL6A3,CXCL12,DKK1,EGFL6,ELN,IGF1,IGF2,IGFBP2,IGFBP4,IL6,IRF1,MMP19,MMP2,NFKBIZ,NKD1,PLAU,PTGS2,RHOJ,SAA1,SGK1,SNAI1,SOCS3,THBS2,TNFAIP2,TNFAIP3,TNFAIP6,TNFRSF12A,VCAM1	655 (18)
fenofibrate		chemical drug	Activated	3.298	2.12E-10	ABCD2,ACACB,ACADVL,ACOT2,ACSL1,ACSL5,ADIPOQ,APOB,AR,ASNS,CAT,CCL2,CD36,CDH2,COQ3,CXCL8,CYP11A1,CYP19A1,DBI,DLAT,EDN1,EHHADH,FABP4,FADS2,FASN,FGF21,GBE1,GLUL,GPAM,HADHA,HADHB,HDGFRP3,HIF1A,HP,HSD17B4,ICAM1,ID2,IL6,LPCAT3,LPL,MGLL,MITF,MLYCD,NR1H3,NUDT7,PANK1,PDK4,PTGS2,PTPRF,SCARB1,SCD,SERPINE1,SLC25A20,SLC2A4,STAR,TGFB1,VCAM1	757 (21)
bexarotene		chemical drug	Activated	3.211	2.39E-16	ADIRF,AKR1C1/AKR1C2,AKR1C3,APOE,ARL6IP5,ASNS,C10orf10,CCL2,CFD,CTH,CYCS,DDIT4,DHRS3,DKK1,DUSP1,EGR3,EHHADH,EPHA2,FABP4,GARS,HERPUD1,ICAM1,KLF10,LOXL2,LPL,MAF,MLLT11,MTHFD2,PIK3R1,PLAT,PLAUR,PLOD2,PPARG,PTGS2,SCD,SIAH2,SLC7A1,SLC7A5,TGFB1,TSC22D3,VCAM1,XBP1	790 (21)
RXRA	1.887	ligand-dependent nuclear receptor	Activated	3.105	8.05E-16	ABCC2,ABCD2,ABCG1,ACACB,ACSL1,ADH1B,ADH1C,AKR1C1/AKR1C2,ALDH1A1,APOE,AQP7,ARG2,ARL4C,ASNS,C3,CAT,CCNB1,CCND3,CD36,CDKN2A,CDO1,CEBPA,CLMN,COL1A1,CRABP2,CRYAB,CYP27B1,EHHADH,EPHX1,FABP4,FABP5,FADS2,FASN,GCLC,GPD1,GPT,HADHA,HADHB,HAS2,HIF1A,HSD17B4,IER3,IL6,INSIG1,LPL,MAOB,MLYCD,NAV2,NEDD9,NR1D1,NR1H3,OLR1,PC,PCK1,PCK2,PLIN1,PPARG,PRL,RXRA,SAT1,SCD,SLC2A4,SORBS1,STAR,TFAP2A,TGFB1,TGFB2,THBD,TRH,VEGFA	812 (22)
miR-569 (miRNAs w/seed GUUAAUG)		mature microrna	Activated	3.025	2.94E-01	AVPR1A,C14orf28,CACNB4,CCPG1,CYP19A1,DRAM1,FGF9,KLF8,MFSD6,MOSPD1,NR4A3,NRG1,OSMR,PRR16,SKIL,SMURF2,TCAIM,TXNDC12,WNT2,ZFP36L1
ADA		enzyme	Activated	2.985	6.90E-04	ADORA1,CCL11,COL1A2,DCK,HIF1A,IL6,SERPINE1,TGFB1,VEGFA	520 (21)
NR4A3	-1.497	ligand-dependent nuclear receptor	Activated	2.952	1.00E-02	ATP5A1,COL16A1,COL1A1,FABP4,FOXO1,HIF1A,MEF2C,PPARGC1A,PPARGC1B,SMAD3,UQCRC2
Sb202190		chemical - kinase inhibitor	Activated	2.931	1.23E-05	BCL2,CCL2,CCND3,CD55,COL1A1,CTGF,CXCL8,DKK1,EGR1,FN1,HAS1,HIF1A,IFIT1,IL6,JUNB,MAP1LC3A,MMP2,P4HA1,PLA2G4A,PPARGC1A,PPARGC1B,PTGS2,RETSAT,SERPINE1,SGK1,TYMP,VDR,VEGFA	607 (15)
NS-398		chemical reagent	Activated	2.840	1.65E-07	ANGPT1,BCL2,BTG2,CCNB1,CDKN2A,COL1A2,CXCL8,EGR2,F2R,FGF2,GATA6,HGF,HIF1A,ICAM1,IL6,MMP2,PCDH7,PPARG,PSMB9,PTGES,PTGS1,PTGS2,STAR,TFPI2,VEGFA	730 (18)
IDH1	1.557	enzyme	Activated	2.828	4.56E-11	ATF4,CFD,CREB3L1,DDIT3,EGR1,FABP4,FASN,FN1,GLI1,HERPUD1,LEP,LPL,MAPK10,PPARG,PPP1R15A,RUNX2,SLC2A4,TGFB2,ZEB1	835 (19)
FST		other	Activated	2.828	1.15E-05	ACSL1,ADIPOQ,AGPAT9,CD36,CYCS,FABP4,FN1,HP,IL6,INHBB,MMP2,PPARG,PPARGC1A,PPARGC1B,SAA1,THRSP	739 (16)
NCOR-LXR-Oxysterol-RXR-9 cis RA		complex	Activated	2.813	1.84E-03	ABCG1,APOE,ARG2,CD36,FASN,LPL,MLXIPL,SCD	309 (7)
PARP2		enzyme	Activated	2.804	9.74E-07	ADIPOQ,CD36,FABP4,FAS,FASN,LEP,LPL,PPARG	534 (13)
NR3C1		ligand-dependent nuclear receptor	Activated	2.797	7.66E-22	A2M,ADH1C,AGT,APOE,AQP1,ARRB1,ATP1B1,ATXN1,BAG2,BAG4,BCL2,BCL2L1,BCL2L11,BCL2L2,BDNF,BHLHE40,BIN1,BMF,BTG1,C1QTNF1,C8orf4,CASP7,CAT,CAV1,CCL2,CD70,CEBPA,CIDEC,CLCF1,CRYAB,CXCL8,CYP11A1,CYP19A1,DBI,DDIT4,DGAT2,DNER,DUSP1,EDN1,EGR1,ERN1,ERRFI1,F2R,FASTKD5,FGD4,FKBP5,FN1,FOXO1,GAS1,GEM,GLCCI1,GLUL,GPX3,GRIA3,HCAR2,HERPUD1,HSD11B1,HSD17B12,ICAM1,IDH1,IER3,IFI6,IFIT2,IGF1,IL11,IL1RAP,IL6,IL7R,ING2,INH…	1033 (20)
miR-4666a-3p (miRNAs w/seed AUACAAU)		mature microrna	Activated	2.787	2.03E-02	ADIPOQ,BASP1,BDNF,CCBE1,CEP120,CEP44,CLIP1,CXCL12,DCK,DOCK11,FAM63B,FGF2,FOXO1,GDAP2,GDPD1,GPC6,HIPK2,HMCES,HMGCR,IL6,IRX3,KCNJ15,KCNK2,LCORL,LIPG,MAMDC2,NAB1,NEK7,PLAG1,PRKG2,PSD3,RGCC,SEMA5A,SGK1,SLC12A8,SOCS6,TGFBR1,TPM1,TTF2,ULBP1,ZFPM2,ZNF615
SB203580		chemical - kinase inhibitor	Activated	2.771	4.96E-18	ADAMTS1,ADAMTS4,ADAMTS9,ADIPOQ,AGT,ANXA3,APOBEC3B,APOL1,AQP1,BCL2,BCL2L11,BDKRB1,C3,CCL11,CCL2,CD55,CDH2,CDKN2A,COL1A1,COL1A2,COL3A1,CTGF,CX3CL1,CXCL1,CXCL8,DCHS1,DDIT3,DUSP1,EDNRB,EGR1,FAS,FN1,GJA1,GK,GMPR,HAS1,HIF1A,ICAM1,IER3,IFIT1,IFIT2,IFIT3,IGFBP3,IL11,IL13RA2,IL6,JUNB,MAP2K6,MITF,MMP2,MYH11,NPR1,P4HA1,PCK1,PDGFA,PENK,PLAT,PLAU,PLAUR,POSTN,PPARGC1A,PPARGC1B,PPP1R15A,PTGES,PTGS2,RARRES3,REL,…	718 (12)
TO-901317		chemical reagent	Activated	2.734	1.17E-15	ABCG1,ACSL1,ACSL5,ADH1C,ALAS1,APOD,APOE,ARG2,BCL2L1,C3,CASP1,CASP7,CCL2,CCNB1,CYP7B1,EHHADH,ELOVL1,ELOVL3,ELOVL5,ELOVL6,EPHX1,FABP4,FABP5,FADS1,FADS2,FASN,FDPS,GBE1,GHR,GPAM,GPD1,HK2,HP,HSD11B1,HSD17B12,IGF1,IGFBP4,IL6,ITGA6,ITIH1,LIPG,LPL,MGLL,NR1D1,NR1H3,PCK1,PCSK9,PFKFB3,PFKP,PNPLA3,PPARG,PTGER3,PTGS2,RAI14,SCARB1,SCD,SLC2A4,SMAD3,STAR,SYP,TGFB1,THRSP,TSHR,VEGFA	584 (17)
NR1H2		ligand-dependent nuclear receptor	Activated	2.730	2.81E-06	ABCG1,AGT,APOE,AQP1,C3,ELOVL6,FASN,FDPS,HMGCR,HSD11B1,HSD17B4,IL6,LIPE,LPL,NR1H3,PNPLA2,PTGS2,SCD,SLC2A4,STAR,VEGFA	425 (18)
PKD1		ion channel	Activated	2.720	2.78E-06	ACOT2,ADCY7,ALDH1A1,AMPH,ATP1B1,BCAT1,BHMT2,CLCF1,CXCL16,EIF4EBP1,EMILIN1,ENPP5,F2RL2,FOXO1,GLDN,GPRASP1,IDH1,IL1RL1,KRT18,LTBP1,MAP3K12,NAPEPLD,NEDD9,NNMT,ODF3B,PCDH7,PCDH9,PCK1,PITX2,SLC16A4,SYNE1,SYNJ2,TBC1D4,TENM2,TGFBR1,TNFAIP8,TNS1
miR-548ad-3p (miRNAs w/seed AAAACGA)		mature microrna	Activated	2.715	1.24E-01	ARRDC4,BIN1,CASD1,DCK,DLL1,H2AFY2,HES1,LPCAT2,MANEA,MEGF9,MMP16,MYLIP,NPTX2,PCDH7,PDLIM4,SEC61A2,SNX18,TCEAL7,TNFRSF10D,TPM1,TRPS1,ZNF829
ALDH2		enzyme	Activated	2.704	3.76E-10	ATF4,ATF5,CTH,GCLC,MTHFD2,PHGDH,PSAT1,PSPH,SHMT1,SHMT2,SLC1A4,SLC3A2,SLC7A11,SLC7A5
RBPJ		transcription regulator	Activated	2.686	1.94E-08	CDKN2A,CSF1,CXCL12,DLL1,DTX1,DUSP1,EPHA4,EZH2,FGF13,FGF18,FGF2,FGF5,FGF7,FGF9,GDF10,GDNF,HAS2,HES1,HGF,IGF1,IGF2,IL6,INHBA,INHBB,JAG1,LFNG,LIF,MDK,MESP2,NFATC1,NGF,PRKAR2A,SOX9,TGFB2,VEGFA	640 (18)
SPDEF		transcription regulator	Activated	2.668	5.35E-06	APC,CDH11,CDH2,COL16A1,COL1A1,COL5A1,COL5A2,COL6A3,CTGF,CXCL8,HIF1A,ITGA6,PLAU,PLAUR,PTPRF,SERPINE1,SMAD3,TGFB1,WNT5A,ZEB1	539 (16)
cerivastatin		chemical drug	Activated	2.652	1.17E-12	AGTRAP,CCL2,CD36,CD70,COL1A1,CTGF,CXCL8,DBI,FDPS,FGF2,FN1,HMGCR,HMGCS1,HSPB1,ICAM1,IDI1,IL6,ITGB2,PCSK9,PDGFA,PLAT,PLAU,PLAUR,PPARG,PTGS2,SERPINE1,TGFB1,TGFBR3,THBD,VCAM1,VEGFA	680 (16)
GLIS2	-1.997	transcription regulator	Activated	2.646	9.69E-04	C3,COL1A1,CTGF,LTBP2,SERPINE1,SNAI1,TGFB1	495 (13)
di(2-ethylhexyl) phthalate		chemical toxicant	Activated	2.643	1.73E-02	CCL2,CD36,CXCL1,CXCL8,CYP19A1,DPP4,EGR1,EHHADH,IRAK2,SPAG4,ZFP36
SPTLC2		enzyme	Activated	2.630	2.54E-04	ATF4,COL1A1,CTGF,DDIT3,MMP2,THBS1,XBP1
carbohydrate		chemical - endogenous mammalian	Activated	2.630	1.23E-03	ACACB,ELOVL6,FASN,FGF21,LEP,PNPLA3,PYGL,SCD,THRSP	399 (10)
MED1		transcription regulator	Activated	2.628	1.59E-08	ADIPOQ,ANKRD37,APOB,AURKA,BCL2L1,BCL3,BHLHE40,CCNB1,CDC20,CEBPA,CFD,EBF1,EHHADH,FABP4,FASN,FOXO1,GHR,HAS2,HSD17B4,HSPA1A/HSPA1B,ID2,IGF1,IGFBP3,IRF4,KLF13,KLF4,LIF,OLR1,PDK4,PIM1,PPARG,SALL4,SEPT6,SLC2A4,STC2,THBS1,VDR,XBP1	745 (21)
halofuginone		chemical drug	Activated	2.613	2.15E-07	AACS,BGN,BHLHE40,CD55,CKB,COL1A1,COL1A2,CTGF,CYGB,EDNRB,EGR1,ELN,EPHX1,F2R,FBN1,GPX3,H19,HSD17B1,IGFBP3,IL13RA2,ITGA7,LTBP1,MLXIPL,MMP2,PPAP2B,PRELP,PTGFRN,PTK2B,RGCC,SCN1B,TGFB1,TYRO3,USP2,WNT5A	643 (18)
NR1H3	2.015	ligand-dependent nuclear receptor	Activated	2.603	1.39E-05	ABCG1,APOD,APOE,ARG2,ARL4C,FASN,FDPS,GPAM,GPT,HMGCR,HSD11B1,IL6,LPL,MYLIP,NR1H3,PPARG,PPARGC1A,PTGS2,SCD,SLC2A4,STAR,VEGFA	608 (19)
STAT5B		transcription regulator	Activated	2.597	6.16E-06	A2M,AGPAT2,AKR1C1/AKR1C2,AKR1C3,AR,BCL2,BCL2L1,CCND3,CD70,CDO1,CFLAR,CKMT2,COX7A1,DGAT2,EBF1,FAS,GPD1,IGF1,IL6,IRF1,KSR1,LEP,MAF,NOL3,PIM1,PPP1R3C,RASD1,SCD,SOCS2,SOCS3,STAT5A,THRSP,TNFSF4,WARS,ZFP36	753 (18)
miR-3164 (and other miRNAs w/seed GUGACUU)		mature microrna	Activated	2.590	3.98E-04	ARRDC4,ATP1B1,AVPR1A,BCL2,BCL2L11,CACNB4,CCDC69,CDC14A,CEMIP,CEP120,CLCN4,COL5A2,CPEB1,DCK,DIO2,DLD,DOLPP1,EFNB2,FAIM,FAM63B,FIGNL1,IFIT2,IGF1,IL1RAP,ITGA6,ITGB8,JDP2,KIAA1549L,LAIR1,LSS,MAPK13,MARC1,MARS,MLLT11,MTCL1,MYH11,NANP,NINL,NT5E,NTM,NUDT13,NUDT16,NYNRIN,PARD3B,PARPBP,PAWR,PCSK5,PDCD1LG2,PGM2L1,PLA2G5,RASGRP1,RBM7,RDH10,RNF125,RUNX1T1,SIPA1L2,SLC16A7,SLC17A7,SLC2A4,SLC38A1,SLFN5,SMURF2,S…
salirasib		chemical drug	Activated	2.578	8.35E-05	ATF4,BHLHE40,COL5A1,COL5A2,ENO2,HIF1A,P4HA1,PFKFB3,PFKFB4,PLAT,PLAU,PLOD2,SERPINE1,TJP2,VEGFA	679 (14)
GW3965		chemical reagent	Activated	2.562	1.25E-07	ABCG1,APOD,APOE,ARG2,CXCL8,CYP11A1,DGAT2,FASN,IL6,LPL,MLXIPL,NR1D1,NR1H3,PTGS2,SCD,SLC2A4,SOCS3,STAR,THRSP,VEGFA	818 (24)
RARRES2	-3.388	transmembrane receptor	Activated	2.546	2.92E-06	ADIPOQ,CD55,CYP11A1,CYP19A1,FASN,IL6,LEP,LIPE,PLIN1,SLC2A4	789 (11)
troglitazone		chemical drug	Activated	2.526	2.41E-22	ABCD2,ABCG1,ACADS,ACOT2,ACSL1,ADIPOQ,ADRBK2,AGT,ALAS1,APC,AQP3,AQP7,AR,ARHGEF19,BCL2,BCL2L1,C3,CAV1,CAV2,CCL2,CCNB1,CCND3,CD36,CDKN2A,CDKN2C,CEBPA,CFD,CFLAR,CHCHD10,CIB2,CIDEC,COL15A1,COL1A1,COL1A2,COX7A1,CRYAB,CXCL1,CXCL5,CXCL8,CYP19A1,DBI,DDIT3,DGAT1,DHRS3,EGR1,ENO2,FABP4,FABP5,FADS2,FASN,FGF21,FN1,G0S2,GDF15,GPAM,GPD1,HGF,HIPK2,ICAM1,IFI16,IFRD1,IL6,ITGA6,KLF4,LAMA3,LEP,LIPE,LPL,MAOB,MLXIPL,MT…	814 (19)
CEBPA	1.899	transcription regulator	Activated	2.519	9.08E-23	A2M,ABCA3,ACSL1,ADCY7,ADH1B,ADH1C,ADIPOQ,AGPAT2,AGT,AKR1B1,AKR1C1/AKR1C2,AKR1C3,APCDD1,APLN,APOB,ARG2,ARL4C,ARL6IP5,ASNS,ATF4,BCL2,BIN1,BTG1,BTG2,C3,CA2,CD14,CEBPA,CFD,CHI3L1,COL1A1,COL1A2,CRABP2,CSF1,CXCL8,CYCS,CYP11A1,CYP19A1,DGAT2,EFNB2,EGR2,EPHX1,F8,FABP4,FASN,FHL1,FOXO1,FZD1,G0S2,GAL,GAS1,GATA6,GJA1,GLI1,HAS2,HGF,HMGCR,HP,HSD11B1,ICAM1,ID2,IER3,IFI6,IGF1,IGFBP3,IGFBP4,IL6,IL6R,JUNB,KRT7,LEP,…	824 (19)
CHADL		other	Activated	2.496	9.87E-07	COL2A1,CRYAB,CSPG4,FAS,IGFBP3,IL6,MEF2C,MN1,NTRK3,PDGFA,PTH1R,SOX9,VCAM1
NEUROG1		transcription regulator	Activated	2.475	4.43E-16	BEX1,C1S,C3,CD82,CEMIP,COL3A1,CXCL1,F2RL2,FGF9,FN1,GFPT2,HAS2,IL6,INHBA,ITGB3,LRIG1,LRRN3,MARC2,MFAP4,NOG,P4HA2,PAPPA,PLK2,S100A4,SCG2,SDPR,SERPINF1,SLC43A3,SPOCK1,SQRDL,SULF1,THBS1	341 (7)
valsartan		chemical drug	Activated	2.464	1.27E-05	ADIPOQ,AQP1,COL1A1,EDN1,FGF2,FN1,GJA1,ICAM1,LEP,MMP2,POSTN,PTGS2,SERPINE1,TGFB1	791 (25)
MEDAG	-1.565	other	Activated	2.449	1.95E-05	CD36,FASN,LIPE,LPL,PLIN1,PPARG
methotrexate		chemical drug	Activated	2.442	1.09E-09	ABCD1,ACACB,ACADVL,ACO1,ACSS2,BTG2,C3,CCL11,CCL2,CFB,CSF1,CTSS,CXCL12,CXCL8,CYCS,CYP19A1,DGAT1,DGAT2,DLAT,DUSP1,EHHADH,ESRRA,FADS1,FAS,FASN,FGF7,FPR1,GPAM,GSN,HADHA,HADHB,HMGCS1,HSD11B1,HSD17B4,ICAM1,IGFBP3,IL6,LIPC,LPL,LY96,MAP2K6,MITF,NXN,PCK1,PECR,PTGS2,SCD,SEPP1,SLC31A2,SOCS3,TGFB1,TOB1,VCAM1,ZFP14,ZFP36L1	701 (16)
(5-(4-N-methyl-N(2-pyridyl)amino)ethoxy)benzyl thiazolidine-2,4-dione		chemical reagent	Activated	2.438	1.23E-04	CIDEC,COL1A1,CTSS,FABP4,PC,SCD	488 (7)
IRS1		enzyme	Activated	2.437	1.06E-13	ADIPOQ,ATP2A3,ATP5A1,BMP6,CDKN2C,CEBPA,COL3A1,COL6A3,COL7A1,COX7A1,CRABP2,DDIT3,EFNB2,EGR1,FABP4,FASN,FHL1,GJA1,HMGCR,ID2,IGF1,IGFBP4,LEP,LPL,MEF2C,NR2F1,PCK1,PDGFA,PIK3R1,PPAP2B,PPARG,PPARGC1A,PPARGC1B,PTPRF,SFRP2,SLC2A4,SNAI1,TGFBI,TNXB,TRIB3,VEGFA,WNT5A	559 (20)
SUMO2		enzyme	Activated	2.433	1.44E-01	AGT,CAV1,CAV2,CTH,CXCL16,IL6
SUMO3		other	Activated	2.433	1.18E-01	AGT,CAV1,CAV2,CTH,CXCL16,IL6
RARG		ligand-dependent nuclear receptor	Activated	2.433	9.07E-03	CRABP2,CRYAB,DUSP1,EGR1,EGR2,HAS2,IL6,LAMB1,THBD	774 (24)
luteolin		chemical - endogenous non-mammalian	Activated	2.416	8.26E-03	ACHE,AR,BCL2,CYP19A1,GCLC,ICAM1,IL6,MMP2,PPP1R13L,PTGS2	578 (15)
FAS	-1.493	transmembrane receptor	Activated	2.411	2.88E-07	AIM1,BCL2,BCL2L1,BGN,CCL2,CFLAR,COL15A1,COL1A1,COL1A2,COL3A1,COL5A1,COL6A3,CSF1,CTGF,CXCL1,CXCL8,EGR1,EGR2,FAIM2,FAS,FBN1,FOXO1,FPR1,GRIA3,GRK5,ICAM1,IER3,IFIT1,IL16,IL18R1,IL1RAP,IL6,IRF1,ITGA7,ITGB8,MEF2C,P2RX1,PDLIM7,PHLDA2,PIK3C2B,PLAU,PPP1R15A,PTGER4,PTP4A1,PTPRN,RASGRP2,RND2,RRAGD,RUNX2,SERPINB9,SERPINE1,SIAH2,SKIL,SPTBN1,STK17A,STK17B,STK3,TGFB1,THBD,TLN2,TNFAIP3,TNFAIP6,TPM1,UGCG,VCAM1,VE…	622 (14)
TNFRSF9		transmembrane receptor	Activated	2.400	1.18E-01	BCL2,BCL2L1,CXCL8,FAS,IL6,NFATC1
miR-30c-5p (and other miRNAs w/seed GUAAACA)		mature microrna	Activated	2.388	7.90E-12	ABCD2,ADAM12,ADAM19,ADAMTS14,ADAMTS6,ADAMTS9,ADRA2A,ALG10,ANO4,AR,ARHGAP26,ARL4C,ATXN1,BACH2,BCL2,BCL2L11,BDNF,BNC1,BNC2,C14orf28,C19orf12,C8orf4,CACHD1,CACNA1C,CADPS,CAMK4,CAT,CCDC71L,CCPG1,CDHR1,CEP44,CHKA,CHL1,CHST1,CHST2,CLCF1,CSAD,CTGF,CTTNBP2NL,DACT1,DCUN1D3,DDIT4,DENND5B,DIO2,DLD,DMD,DOK5,DOLPP1,DSEL,DSG2,E2F7,EDNRA,EEPD1,EGR3,ELOVL5,ENPP5,EPHB2,EPN2,ERG,ERRFI1,EYA2,FAM110B,FAM124A,FAM199X…
arginine		chemical - endogenous mammalian	Activated	2.380	9.87E-07	BCL2,BCL2L1,DDIT3,EGR1,HIF1A,PCK2,PPARGC1A,PTGS2,SCD,SLC7A1,SLC7A5,TGFB1,XBP1	751 (22)
pitavastatin		chemical drug	Activated	2.364	1.56E-05	CAT,CD36,FDPS,HMGCR,HMGCS1,IDI1,LSS,MVD,PCSK9,PTGS2	352 (10)
R5020		chemical reagent	Activated	2.353	9.05E-05	BCL2L1,CEBPA,CYP19A1,DKK1,DUSP4,ENO2,FKBP5,GAL,IER3,IFIT3,INHBB,MT2A,SAA1,SGK1,STAT1,STAT5A,ZBTB16	819 (17)
Esrra		transcription regulator	Activated	2.349	1.14E-05	ACO1,ACSL5,ATP5B,ATP5F1,ATP5G3,CH25H,CYC1,CYCS,DLAT,ENO2,ESRRA,HGF,IL6,PCK1,PCK2,PDK4,PPA1,PPARGC1A,PTGS2,PYGL,PYGM,SOX9	636 (17)
Y 27632		chemical drug	Activated	2.337	4.56E-07	CCL2,CEBPA,COL2A1,CTGF,FABP4,HAS2,ICAM1,IL6,MMP2,MYH11,MYOCD,PLAU,PPARG,PTGS2,SERPINE1,SOX5,SOX9,TGFB1,THBS1,VCAM1	639 (18)
iron		chemical - endogenous mammalian	Activated	2.335	6.70E-02	BMP6,CCNB1,CCND3,CEBPA,DDIT3,HIF1A,IL6,PPP1R15A,SLC40A1
15-deoxy-delta-12,14 -PGJ 2		chemical - endogenous non-mammalian	Activated	2.334	4.05E-10	ADAMTS4,BCL2,BCL2L1,CAV2,CCL2,CCNB1,CD36,CFLAR,COL1A1,COL1A2,CTGF,CXCL8,CYP19A1,DDIT3,EGR1,FABP4,FN1,GCLC,GDF15,GSN,HGF,HSPB1,ICAM1,IL6,IRF1,KLF4,MUC1,MYH11,NOX4,P4HA1,PLAU,PPARG,PTGES,PTGS2,RARRES3,REL,RUNX2,SCARB1,SERPINE1,SLC2A4,SLC9A1,SOCS3,STAT1,TGIF1,VCAM1,VEGFA	786 (19)
PRKG1		kinase	Activated	2.333	4.59E-05	BCL2,COL1A1,COL3A1,CTGF,FN1,PPARG,RAD1,SERPINE1,TGFB1,THBS1,VCAM1	776 (24)
HOXC6		transcription regulator	Activated	2.333	5.85E-03	BCL2,CASP1,COL23A1,ERRFI1,GAS2L3,IGFBP3,SLC1A3,SLC44A1,TNFAIP8,VCAM1
ciglitazone		chemical drug	Activated	2.324	9.03E-11	ABCG1,AGT,APOE,AQP3,BCL2,CAT,CAV1,CAV2,CCL2,CD36,CFLAR,CXCL1,CXCL8,FN1,GPD1,GSN,HGF,ICAM1,IL6,MITF,MMP2,MUC1,NOX4,OLR1,PPARG,PTGS2,SERPINE1,SLC9A1,VCAM1	687 (21)
BTNL2		transmembrane receptor	Activated	2.324	5.76E-03	CDKN2C,FAM213A,IKZF2,IL1RL1,IL6,ITIH5,KCNK6,LDLRAD4,NT5E,NTRK3,PDE7A,RRAGD,S100A4,TGFBR1,TMEM64	313 (7)
miR-1286 (miRNAs w/seed GCAGGAC)		mature microrna	Activated	2.306	2.88E-08	ABHD15,ACER2,ACVR2B,ADAMTSL1,ADM2,AGTRAP,ANKS1A,ANO4,ANO7,ANTXR1,AOC3,APOLD1,ARHGAP28,ARID3B,ARL4C,ATXN1,BACH2,BCL2L2,C16orf71,C19orf12,CACNA1A,CAMKK1,CCDC121,CCDC85C,CD36,CDKN2A,CHCHD10,CHKA,CHL1,CHST3,CHST6,CLSTN1,CLSTN3,CPA4,CSMD2,CYP11A1,DGAT1,DNM1,DPT,DYRK2,EBP,EML6,ERN1,F8,FAAH,FAIM2,FOXP1,GAS7,GDF15,H2AFJ,HLX,ICAM1,IFIT2,INPP5K,INSIG1,IRF1,ITPR3,JDP2,KCNH1,KCNK3,KIAA1147,KIAA1549L,LIMA1,LS…
guanidinopropionic acid		chemical - endogenous non-mammalian	Activated	2.301	9.76E-02	ALAS1,CAMK4,CYC1,CYCS,PPARG,PPARGC1A,PPARGC1B,SDHA
FOXA2		transcription regulator	Activated	2.284	1.05E-04	A2M,ABCA3,ACTG2,ALAS1,APOB,C3,CCL11,CD55,CEBPA,CHI3L1,CNN1,EPHX1,FABP5,FOXO1,HADH,HK2,IGF1,IL13RA2,IL33,IL6,LIPE,LPL,MYH11,MYOCD,PCK1,PPARG,PROS1,SAA1,SCD,SLC2A4,SST,THBS3,WNT5A	828 (19)
eplerenone		chemical drug	Activated	2.283	2.02E-07	ADIPOQ,CTGF,EDN1,FN1,ICAM1,MMP2,NOX4,PDGFA,PPARG,PTGS2,SERPINE1,TGFB1,VCAM1,VEGFA	766 (18)
KIAA1524		other	Activated	2.282	3.69E-06	ACTG2,BCL2,CFB,COL15A1,CORO6,CRYAB,CYSRT1,IER3,LXN,PDE2A,PDK4,PDLIM7,PLAUR,PSG4,SAT1,SERPINE2,SLC12A8,SLC22A4,SLC25A4
LG100268		chemical reagent	Activated	2.280	1.13E-03	APOE,ARG2,BCL2L1,CD36,CYP19A1,CYP7B1,HMGCR,LPL,NR1H3,SCD,STAR	481 (20)
miR-4472 (and other miRNAs w/seed GUGGGGG)		mature microrna	Activated	2.259	1.22E-08	ABCD1,ACAP3,ACHE,ACSF2,ACSL5,ADGRL1,ADM2,AGFG2,AK5,ALDH1L2,ANTXR1,ARID3B,ARL4C,ARRB1,ASB1,ASPHD2,ATP2A3,ATXN1,AVPR1A,AZGP1,BAIAP2L1,BAIAP3,BCL2L1,BGN,C1QTNF1,C1QTNF6,C1RL,C20orf27,C2orf72,C5AR1,CACNA1C,CALM1 (includes others),CAMKK1,CBLN3,CCDC113,CDC42EP4,CDK5RAP2,CDKN2A,CDKN2C,CEACAM19,CHL1,CILP,CLUH,CNN1,CNNM1,COL15A1,COL5A1,CPEB1,CREB3L1,CRELD1,CSMD2,CSRP1,CSTA,CX3CL1,CYB5R3,DAB2IP,DDIT3,DHRS3…
AGPAT9	7.139	enzyme	Activated	2.236	4.71E-05	DGAT1,DGAT2,LPL,PPARG,SLC2A4
MBTPS1		peptidase	Activated	2.236	5.64E-03	FASN,FDPS,HMGCR,PTH1R,SCD	583 (8)
TFAM		transcription regulator	Activated	2.236	3.84E-02	ACADS,FABP4,FABP5,PFKP,SLC25A20
2-acetylaminofluorene		chemical toxicant	Activated	2.236	1.50E-02	BCL2,DLL1,JAG1,NOTCH1,NOTCH3
5,8,11,14-eicosatetraynoic acid		chemical reagent	Activated	2.236	8.08E-03	CFD,DUSP1,FABP4,LPL,PCK1	338 (12)
ciprofibrate		chemical drug	Activated	2.236	8.48E-06	ACOT2,ADAMTS1,APOB,CAT,CD36,CXCL12,CYP7B1,DBI,DPP4,EHHADH,ELOVL3,FABP4,FAM214A,HADHA,HPD,HSD11B1,HSD17B4,IGF1,IGFBP2,IL1RAP,KRT8,LPCAT3,LPL,MGLL,NR1H3,PALMD,PDK4,PPARG,SCARB1,SCD,SELENBP1,TRPV2	597 (18)
TAF4		transcription regulator	Activated	2.226	1.12E-04	AR,BCL2L1,BDNF,CDH11,CTGF,FMOD,GAS1,ID2,ITGA6,KLF4,LRRC15,MMP2,OAS1,PBK,PDGFA,PENK,PPARGC1A,SOCS5,TGFB1,THBS1,THBS2
RELB		transcription regulator	Activated	2.225	1.64E-01	BCL2,BCL2L1,CCL11,CXCL12,CXCL8,IL6,IRF4,PPARGC1B,PTGS2
obeticholic acid		chemical drug	Activated	2.225	1.91E-03	ADIPOQ,CEBPA,COL1A1,PCK1,PPARG,TGFB1	278 (7)
TRIM24		transcription regulator	Activated	2.220	1.32E-05	CA2,CMPK2,CSRP1,EPSTI1,FAM110B,FBN1,FLRT3,GLUL,IFIT2,IFIT3,IRF1,JAK2,MYH10,NMI,OAS1,OASL,PSMB9,RTP4,SAMHD1,SERPINE1,SOCS2,STAT1,TGFBI,VEGFA	322 (7)
leucine		chemical - endogenous mammalian	Activated	2.220	4.84E-02	ASNS,ATF4,DDIT3,FASN,HERPUD1,PPP1R15A
SRA1	-1.486	transcription regulator	Activated	2.219	5.35E-05	ADIPOQ,FABP4,HES1,LIPE,PPARG,STAR	750 (20)
SEL1L		other	Activated	2.219	8.08E-03	DDIT3,HERPUD1,NOTCH1,TUBB3,XBP1
PIK3CD		kinase	Activated	2.219	1.44E-01	BCL2,BCL2L1,BCL2L11,CXCL8,MAF
isoquercitrin		chemical - endogenous non-mammalian	Activated	2.219	1.12E-02	ACAT2,FASN,FDPS,HMGCR,INSIG1
p70 S6k		group	Activated	2.213	3.67E-03	BCL2L11,CCND3,CDH2,FASN,RUNX2,SCD,SNAI1	708 (21)
mir-30		microrna	Activated	2.213	9.69E-03	ADAM12,BBC3,CTGF,ITGB3,RUNX2,SNAI1
edaravone		chemical drug	Activated	2.213	1.42E-03	CCL2,DDIT3,FAS,IL6,PTGS2	660 (16)
HSF1		transcription regulator	Activated	2.210	3.58E-02	BCL2,BCL2L1,CFLAR,CRYAB,CSRP2,EFEMP1,FASN,FGF7,FMOD,HSPA1A/HSPA1B,HSPB1,ICAM1,IL6,IL7R,JARID2,LIF,MITF,NCOR2,PDZD2,PGAM5,RARRES3,SLC5A3,SPR,VCAM1,XAF1
L-serine		chemical - endogenous mammalian	Activated	2.209	2.39E-03	ATF4,PCK2,PHGDH,PSAT1,PSPH
SPINT2		other	Activated	2.207	3.77E-03	DYRK2,LDB2,PAPPA,PLAU,TGFB1
neuroprotectin D1		chemical - endogenous mammalian	Activated	2.207	8.08E-03	ADIPOQ,BCL2,BCL2L1,PTGS2,TNFAIP2	706 (13)
EFNB1	1.866	other	Activated	2.202	8.26E-07	BCL2,BCL2L1,CFLAR,EPHB3,IL7R,TEK	635 (19)
GABPA		transcription regulator	Activated	2.195	1.78E-04	ACHE,AURKA,CYP7B1,FAS,IL16,IL7R,ITGB2,PPARG,PRL,TSHR,UTRN	482 (7)
ABCB4		transporter	Activated	2.194	4.72E-04	ABCD2,COL1A1,COL1A2,CTGF,GPT,MMP2,PDGFA,SERPINE1,TGFB1,TGFB2	451 (7)
GABPB1		transcription regulator	Activated	2.190	1.41E-03	AURKA,IL16,IL7R,ITGB2,PRL,TSHR,UTRN	106 (3)
PNPLA2	3.767	enzyme	Activated	2.184	6.44E-03	ACOT2,ACSL1,CD36,FASN,FGF21,ICAM1,LEP,PCK1	713 (19)
NKX2-1		transcription regulator	Activated	2.180	9.37E-05	AGT,AQP1,BDH1,CD14,CEBPA,CYGB,DCK,DIO2,ENPP2,GLCCI1,IER3,IL7,LMO3,LSP1,MMP2,MYH11,NKD1,PC,PDPN,PRRX2,QSOX1,RAC2,SCD,SERPINB9,SERPINE1,SNAI1,TGFB2,THBS1,TMEM37,TSHR,VEGFA,WNT11,WNT4	432 (7)
MST1		growth factor	Activated	2.177	6.56E-02	BCL2L1,CTGF,FAS,IL6,PTGS2
HSPA5		enzyme	Activated	2.176	4.07E-03	BCL2,BCL2L1,BCL2L2,DDIT3,ERN1,IDI1,IL6,XBP1	679 (17)
PXR ligand-PXR-Retinoic acid-RXRα		complex	Activated	2.172	3.66E-01	ABCC2,ALAS1,ALDH1A1,CAT,SCD
miR-769-5p (miRNAs w/seed GAGACCU)		mature microrna	Activated	2.168	2.26E-03	ACKR2,ADAMTSL1,AKAP1,ASB1,BCL2L11,BIN3,BNC1,C10orf10,C1QTNF1,CEP44,CNNM1,COL5A1,CPA4,CPEB1,DDIT3,DHDDS,DIO2,DSCC1,ERN1,FAM110B,FAM188B,FBXL7,FGD4,FRMPD4,GALNT16,GPX8,HMGCR,IMPDH1,INF2,KCNE3,KCTD12,KIAA1161,KIAA1755,KLF8,LYPLAL1,LYSMD4,MAMDC4,MFAP4,MMACHC,NBPF10 (includes others),NLGN2,NRG1,NTRK3,NUDT16,OLFML1,PARM1,PCDH1,PCGF2,PDGFA,PGM2L1,PPCDC,PPM1K,PRL,PRR29,PRUNE2,PVR,RETSAT,S1PR3,SERAC1,SERP…
E2f		group	Activated	2.164	1.45E-01	BBC3,CAV1,CCNB1,CDC45,CDKN2A,CYP27B1,E2F8,EFHC1,GINS2,HIF1A,IGF1,ITGA6,MCM5,MTHFD1,SERPINE1,VKORC1L1
Insulin		group	Activated	2.163	1.06E-23	ACSL1,ADAM10,ADIPOQ,AGT,APLN,APOE,ARG2,ARRB1,BCL2,BCL2L1,CA3,CCL2,CCND3,CD36,CEBPA,CFLAR,COL1A1,CTH,CXCL1,CYP11A1,DBI,DDIT4,DUSP1,DUSP4,EDN1,EGR1,ERRFI1,FABP4,FADS1,FADS2,FASN,FGF21,FN1,FOXO1,GCLC,HES1,HIF1A,HMGCR,HSD11B1,ICAM1,IGF1,IGF2,IGFBP2,IGFBP3,IGFBP4,IL6,JAK2,LEP,LGALS12,LIPE,LPL,MAOA,MAOB,MCM7,MLXIPL,MMP2,NPR1,NR1H3,NR4A3,NUCB2,PCK1,PCSK9,PDK4,PIK3R1,PLA2G16,PLIN1,PNPLA2,PPARG,PPARGC1A,P…	814 (19)
RPSA		translation regulator	Activated	2.156	6.44E-03	DUSP1,IL1R1,IL6,ITGA6,MMP2,PTGS2,REL,STAT1	672 (17)
green tea polyphenol		chemical drug	Activated	2.156	8.48E-06	ADIPOQ,CAV1,ICAM1,IGF1,IGFBP3,IL6,MMP2,PIK3R1,PLAU,PPARG,PTGS2,TGFB1,VEGFA	763 (19)
NR1I2		ligand-dependent nuclear receptor	Activated	2.154	6.42E-02	ABCC2,ALAS1,ALDH1A1,ANG,CD36,CEBPA,CTH,ELOVL6,FASN,GLUL,HMGCS1,IGF1,IL6,INSIG1,LPCAT3,LTBP1,MGST1,PPARG,SCARB1,SCD
GHRL		growth factor	Activated	2.153	2.25E-08	ABCG1,BCL2,BDNF,CYP11A1,DDIT3,DGAT1,EDN1,FASN,GPAM,IL1R1,IL6,LEP,LPL,NGF,PCK1,PPARG,PPARGC1A,PTGS2,SCD,SST,STAR	690 (21)
miR-4486 (miRNAs w/seed CUGGGCG)		mature microrna	Activated	2.153	2.69E-04	ACAP3,ADAMTS2,ADIPOQ,ADM2,ANK3,ANKRD29,ANKRD33B,APOL1,ARHGEF26,ARNT2,ARRDC3,BBC3,BCKDHB,BCL2L2,CA5B,CHSY1,CLSTN1,CRABP2,CSF1,CYB5R3,CYGB,DAB2IP,EMILIN1,EPB41L4A,EPHB3,ETV1,FZD1,GAS1,GDF10,GDNF,GMPR,GTF2IRD2/GTF2IRD2B,GUCY1A2,HEG1,HOOK3,ICAM1,IFI6,IGFBP3,IL4R,ISYNA1,ITGA11,ITPR3,KAZN,KCNAB3,KCNE4,KCTD12,LIMA1,LMOD1,LYSMD4,ME3,MEGF6,MGLL,MVK,MXRA5,NANP,NAT8L,NBEAL2,NBPF10 (includes others),NFATC1,N…
rifampin		chemical drug	Activated	2.148	2.65E-02	ABCC2,ABCG1,ADRBK2,AKR1C1/AKR1C2,ALAS1,ARHGEF19,CD14,CD36,CRYAB,CSF1,DSE,ENPP2,GATA6,GPRC5B,IFRD1,LAMA3,MAOB,MATN2,MT1G,PCK2,SPOCD1,TSKU
TRIB3	-3.199	kinase	Activated	2.140	2.83E-12	ASNS,CEBPA,CTH,DDIT3,DDIT4,FABP4,GARS,GDF15,HERPUD1,MTHFD2,PCK2,PPARG,PSAT1,PSPH,RUNX2,STC2,TRIB3	681 (18)
ATP7B		transporter	Activated	2.138	9.05E-06	AACS,CDC20,ELOVL6,FABP5,FASN,FDPS,H19,HMGCR,HMGCS1,IDI1,LSS,SHCBP1,THRSP,TRIP13
SOCS1		other	Activated	2.138	1.85E-04	A2M,BCL2,BCL2L1,CCL2,CFLAR,CXCL8,DUSP1,FAS,FKBP5,ICAM1,IFI16,IFIT1,IFIT2,IFIT3,IL4R,IL6,IRF1,JAK2,MUC1,OAS1,PTGS2,SOCS3,STAT1,STAT5A,VCAM1	575 (13)
OTX2		transcription regulator	Activated	2.138	1.64E-01	A2M,DKK1,EFNA5,ENPP2,FLVCR2,MITF,PMEL,RDH10,RDH5
pirfenidone		chemical drug	Activated	2.133	7.38E-07	CAT,CCL2,COL3A1,CTGF,FN1,PDGFA,POSTN,SMAD3,SNAI1,TGFB2	672 (19)
miR-28-3p (and other miRNAs w/seed ACUAGAU)		mature microrna	Activated	2.119	1.03E-01	ADAM12,ATXN7L1,C14orf28,CCDC40,CEP120,CEP44,EFEMP1,ELAC2,FAM60A,FAS,FIGNL1,GK,IMPA1,ITPR3,KANK4,MDM1,MSI2,MYLIP,PARPBP,PDE7A,RMI1,SASH1,SKA1,SLC44A1,SLC5A3,SSX2IP,STK3,TGIF1,ULBP1,VCAN,ZNF184,ZNF608
ZAP70		kinase	Activated	2.111	1.73E-02	ALAS1,ANG,BCL2L11,ETFA,FKBP5,KCNK3,MYCBP2,SCD,SLC25A1,TSC22D3,XAF1
Sn50 peptide		chemical toxicant	Activated	2.098	1.60E-06	APOE,BCL2,BCL2L1,BCL2L2,CTGF,CXCL8,CYP27B1,FAS,GJA1,ICAM1,IL6,LIPG,MMP2,PTGS2,SERPINE1,SLC1A3,SNAI1,TYMP,VCAM1	677 (12)
triamcinolone acetonide		chemical drug	Activated	2.081	1.78E-25	ACAN,ACKR4,ACSL1,ADCY7,AIM1,ANOS1,AQP1,AQP3,ARL4C,BCL2,BCL2L11,BHLHE40,BMP6,BTG2,CAPG,CHKA,CHL1,CTH,DDIT3,DGCR6/LOC102724770,DUSP1,EDNRA,EFNB2,EFS,EGR1,EPHA4,ERG,F10,FKBP5,GAS1,HIPK2,IGFBP3,IGFBP4,INSIG1,ITGA10,JUNB,KCNB1,KLF10,KLF15,LSP1,MDFI,MEGF9,MT1F,MT1G,MT1L,MT1X,MT2A,MXRA5,NEK7,NTM,PALLD,PER1,PLAU,PLK2,PSPH,RASL11B,RGCC,RGS16,SAA1,SCD,SCG2,SFRP2,SLC31A2,SOCS2,SPRY1,SRGN,ST3GAL5,STC2,TACC2,…	795 (16)
haloperidol		chemical drug	Activated	2.079	1.39E-05	BCL2,BDNF,CCND3,EGR1,FGF2,HMGCR,HMGCS1,LXN,NR4A3,NTRK2,PENK,PER1,PPP1R1B,PRKAR2A,PRKAR2B,PRL,SCN1B,SDHA,SPRY2,SYN2,VEGFA,WNT5A	757 (24)
fluoxetine		chemical drug	Activated	2.068	5.76E-03	BDNF,C10orf10,EGR1,FGF2,FNDC4,HTR2B,IL6,KCNK2,LSS,MITF,MMP2,NTRK2,PPP1R1B,SLC2A3,TRH	670 (21)
miR-122-5p (miRNAs w/seed GGAGUGU)		mature microrna	Activated	2.065	2.23E-04	AACS,ADAM10,ADAMTS2,AGMAT,ANTXR1,BACH2,BCAT2,BCL2L2,CALM1 (includes others),CDA,CDHR3,CEP55,CLSTN3,COLEC12,CPEB1,CS,CSRP1,CTDSPL,CYP27C1,DIXDC1,DLAT,DNAJC12,DSG2,DUSP4,EFHC1,EGFLAM,EID2B,F8,FKBP5,FOXP1,FUT8,GALNT12,GPD1L,GPRC5C,GPX7,HECW2,HHAT,ITGA11,ITPK1,KCNK15,KIF11,KIF5B,KLHDC7B,LCORL,LTBP2,MAP3K12,MARCH3,MASP1,MLLT1,MOB3C,MOSPD1,NAPEPLD,NFATC1,NOL4L,NTRK2,OSMR,P4HA1,PAPPA,PDK4,PGM2L1,PLAG1,P…
COL18A1		other	Activated	2.063	1.85E-11	ANTXR1,APC,BCL2,BCL2L1,CCL2,CDKN2C,DDIT4,EDN1,EDNRB,EFNB2,EPHB2,F10,F2R,FGF2,FN1,HGF,HIF1A,HK2,ICAM1,IL6,ITGB2,ITGB3,JUNB,MMP2,MXI1,PLAU,PTGS2,SERPINE1,SPOCK1,STAT1,THBS1,VEGFA	670 (20)
L-triiodothyronine		chemical - endogenous mammalian	Activated	2.057	2.07E-16	A2M,ABCD2,ACHE,ACOT2,ACSL1,ACTG2,ADIPOQ,AGT,AGTRAP,ALDH1A1,APOB,AR,ATP1B1,BCL3,C1S,CAMK4,CDC42EP4,CEBPA,CNR1,CS,CTGF,CTH,CXCL12,CYP11A1,CYP19A1,CYP27B1,DAB2IP,DBP,DIO2,DUSP1,EDN1,EGR1,EGR2,EHHADH,EIF4EBP2,ENPP2,FABP4,FAS,FASN,FGF21,FH,HIF1A,HP,HSD11B1,ID2,IGF1,IGFBP3,IGFBP4,IL6,ITGA7,ITIH3,LEP,LIPE,LRP1,MAMDC2,MGST3,NR1D1,NR1H3,NTNG1,PCK1,PDK4,PER1,PITX2,PLEKHG2,PPARG,PPARGC1A,PRL,PTGS2,PTH1R,PYG…	631 (20)
hydrocortisone		chemical - endogenous mammalian	Activated	2.054	1.74E-11	ACO1,ALDH1L1,BDKRB2,CCL2,CCND3,CD163,CDH11,CEBPA,CFD,CTGF,CXCL5,CXCL8,CYP19A1,FAS,FGF2,FGF7,FGF9,FN1,GLUL,HGF,HSD11B1,ICAM1,IGF1,IGFBP3,IGFBP4,IL6,INHBA,LPL,MAP3K4,NTRK2,PPARG,PRL,PTGS1,PTGS2,SERPINE1,SMO,STAT5A,STC2,TNFAIP2,TNFAIP3	851 (18)
MYOD1		transcription regulator	Activated	2.047	1.51E-08	ACACB,ACHE,ACSL5,ADCY7,ADORA1,AGT,BCL2,BCL2L1,BIN1,CCND3,CDO1,CRYAB,DMD,DUSP1,DYSF,ENPP2,HADH,ID2,IFI16,IGF1,IGF2,INPP5K,ITGA7,JUNB,KIFC3,KLF6,MEF2C,MMP2,MYH3,PDGFA,POSTN,PPARGC1A,PRKACA,PRKAR2B,RPS6KA2,SCN4A,SLC2A4,SPTBN1,SST,SUSD2,TGFB1,TGFBR3,TNS1,ZEB1	806 (19)
cilostazol		chemical drug	Activated	2.041	1.73E-03	ABCG1,BCL2,BDNF,CCL2,ICAM1,MITF,PPARGC1A,SERPINE1,VCAM1,VEGFA	504 (16)
miR-4777-3p (miRNAs w/seed UACCUCA)		mature microrna	Activated	2.039	1.36E-03	ALDH6A1,ANKS1A,APOL1,ARAP3,ARMC8,CCL11,CEP120,CPEB1,CSGALNACT2,DENND5B,ENPP1,F2R,FAM124A,FAM134B,FAM63B,FCRLB,FGF2,FGF5,FZD1,FZD7,GBE1,GDPD1,GNG2,GRIA3,GRID1,HDGFRP3,HMCN1,HRASLS5,HSPA13,IFRD1,IRF4,ITGA11,JAK2,KAT2B,KCTD12,KLHL13,MARK1,MASP1,MYLIP,NTRK2,PDE1A,PDE4D,PDP2,PRKG2,RBM47,RBM7,RPGR,RUNX2,SEPT6,SERAC1,SERPINB9,SIK2,SLC25A16,SLC35D1,SSX2IP,STK17A,TCEA1,TMCC1,TMEM170B,TMEM261,TOMM40L,TSPYL…
NOG	2.300	growth factor	Activated	2.025	6.32E-03	ACAN,CTGF,FAS,HAS2,MITF,NOG,PTGS2,RUNX2,VCAN,VEGFA,WNT5A	774 (21)
SMAD7		transcription regulator	Activated	2.024	3.26E-12	ACVR2A,ACVR2B,ADAMTS2,ADH1C,BCL2L11,BGN,CCL2,CCNB1,CDH2,CDKN2C,CFLAR,COL1A1,COL1A2,COL2A1,COL3A1,COL6A3,CTGF,EFEMP1,FAS,FN1,FURIN,ICAM1,ITGA6,ITGA7,KRT8,LTBP2,MATN2,MMP2,PITX2,PLAT,SCD,SERPINE1,SMAD3,SOX9,TGFB1,TGFB2,TGFBI,TGFBR1,VDR,VEGFA	504 (17)
PP2/AG1879 tyrosine kinase inhibitor		chemical - kinase inhibitor	Activated	2.016	9.00E-05	BCL2,CCL2,CTGF,CXCL16,CXCL8,DUSP1,EDN1,FGF2,FN1,HIF1A,ICAM1,IL6,PER1,PLAU,PTGS2,PTPRJ,SERPINE1,VEGFA	604 (16)
artesunic acid		chemical drug	Activated	2.000	8.98E-02	BCL2,CCL2,PTGS2,TGFB1
TRG		other	Activated	2.000	7.45E-03	CAV1,CAV2,CXCL1,NT5E	370 (7)
TPM3		other	Activated	2.000	7.45E-03	IGF1,MMP2,TEK,VEGFA	294 (7)
SIX1		transcription regulator	Activated	2.000	1.78E-01	LFNG,SALL1,SIX2,ZEB1
HR		transcription regulator	Activated	2.000	3.86E-01	FGF13,GJA1,GPD1L,PREX2,VDR
MAP4K4		kinase	Inhibited	-5.238	3.36E-10	ACACB,ACADS,ACADVL,ACO2,ACSL5,ALDH4A1,BCAT2,BCKDHB,CEBPA,CHSY1,COQ3,CYC1,DHODH,DLAT,DLD,FASN,GCDH,GLUL,HADH,HADHA,HADHB,HSD3B7,IMPDH1,MGLL,MLXIPL,NDUFAB1,NDUFV1,PNPLA3,PPARG,PRKAR2A,PTGES,SCD,SLC2A4,UQCRC1,UQCRFS1	700 (13)
TGFB1	-1.901	growth factor	Inhibited	-5.011	4.30E-62	ABCC2,ABCD1,ABCG1,ABLIM3,ACAN,ACKR2,ACTG2,ACVRL1,ADAM10,ADAM12,ADAM19,ADAMTS2,ADAMTS4,ADIPOQ,ADORA1,ADRA2A,AKR1C1/AKR1C2,ANGPT1,APLN,APOB,APOE,AQP1,ARHGEF19,ARNT2,ASNS,ATF4,ATXN1,AXL,BBC3,BCL2,BCL2L1,BCL2L11,BCL3,BDH1,BDNF,BGN,BHLHE40,BIN1,BMF,BMP6,BTG1,C1S,C5AR1,CALM1 (includes others),CASP1,CAT,CAV1,CAV2,CCL11,CCL2,CCNB1,CCND3,CD14,CD163,CD36,CD46,CD55,CDC20,CDC42EP4,CDH11,CDH2,CDHR1,CDKN2A,CDK…	1052 (18)
TNF		cytokine	Inhibited	-4.700	2.19E-61	ABCC2,ABCD2,ACADS,ACADVL,ACKR2,ACKR3,ACSL1,ADAMTS4,ADGRG6,ADIPOQ,ADORA1,AGT,AKR1B1,ALDH1A3,ANGPT1,AOC3,APC,APLN,APOBEC3B,APOE,APOL1,AQP1,AQP3,AQP7,AR,ARL6IP5,ARRDC3,ARSI,ATF4,AVPR1A,B4GALT1,BBC3,BCKDHB,BCL2,BCL2L1,BCL2L11,BCL2L2,BCL3,BDKRB1,BDKRB2,BDNF,BGN,BHLHE40,BTG1,BTG2,C10orf10,C3,C5AR1,CASP1,CASP7,CAT,CAV1,CCDC80,CCL11,CCL2,CCND3,CD14,CD163,CD36,CD55,CD70,CD82,CDC42EP4,CDH11,CDH2,CDKN2A,CDK…	835 (16)
Tgf beta		group	Inhibited	-4.173	1.34E-12	ACKR2,ADAM12,ADGRE5,ADH1C,BCL2,BCL2L1,BGN,BHLHE40,CASP1,CCL11,CCL2,CDH11,CDH2,CDKN2A,CFLAR,COL1A1,COL1A2,COL7A1,CSF1,CTGF,CXCL8,DAB2,EDN1,EGR2,F10,FGF2,FN1,FURIN,GCLC,IGF1,IGFBP3,IL6,ITGB3,JAG1,JUNB,KLF10,LAMA3,LIF,MAF,MMP2,MN1,MUC1,NEDD9,NOX4,PDGFA,PLAT,PLAU,POSTN,PPAP2B,PTGS2,RUNX2,SERPINE1,SKIL,SNAI1,SOCS3,TGFB1,TGFBI,VCAM1,VEGFA	789 (14)
OSM		cytokine	Inhibited	-4.170	1.03E-19	A2M,ABCG1,ACKR2,ACOT2,ACSL5,ADAMTS1,ADAMTS4,ADGRG6,AKR1C1/AKR1C2,AKR1C3,ANXA3,AQP7,ARHGEF2,ARL4C,ASNS,ATP9A,BBOX1,BHLHE40,C1S,CAT,CCL11,CCL2,CDA,CDC42EP4,CDH2,CEBPA,CH25H,CLEC2B,CLIP1,COL2A1,COL3A1,COX7B,CPM,CXCL1,CXCL12,CXCL5,CXCL8,CYP19A1,DAPK1,DHCR24,DHRS3,EIF4EBP1,EPHB2,EPHB6,ETFB,FASN,FGF2,FN1,GAS7,GLUL,GMPR,HGF,HIF1A,HK2,HP,HSD11B1,HSPA2,ICAM1,ID2,IL33,IL4R,IL6,IL6R,IL7,IRF1,JAG1,JUNB,KCNG1…	761 (15)
IFNG		cytokine	Inhibited	-4.033	2.17E-35	A2M,ABLIM3,ACO1,ADCY7,ADGRG1,ADIPOQ,ADORA1,ADRA2A,AGT,ALDH1A3,ALDH1L1,ANKS1A,APOL1,AQP1,ARG2,ARL6IP5,ARNT2,ATF4,ATP1B1,AVPR1A,AZGP1,BBC3,BCL2,BCL2L1,BCL2L11,BCL2L2,BCL3,BDNF,BMF,BMP6,BST1,BTG1,BTN3A2,C10orf10,C3,C5AR1,CAMK4,CASP1,CASP7,CAT,CAV1,CCL11,CCL2,CD14,CD163,CD36,CD55,CDKN2A,CEBPA,CFB,CFLAR,CH25H,CHAC1,CHST3,CHST7,CKMT1A/CKMT1B,CMPK2,CNR1,COL1A1,COL1A2,COL5A2,CORO1A,CSF1,CTGF,CTSC,CTSS,CX…	737 (13)
ATF4	-1.470	transcription regulator	Inhibited	-3.950	1.38E-20	ASNS,ATF4,ATF5,BCAT1,CCL2,CDKN2A,CHAC1,CTH,DDIT3,DDIT4,EDN1,EIF4EBP1,FASN,FGF21,GARS,GDF15,HERPUD1,IGFBP2,IL6,JAG1,KLF4,MT2A,MTHFD2,NR1H3,OSMR,PARK2,PCK2,PENK,PHGDH,PPARG,PPP1R15A,PRRX2,PSAT1,PSPH,PTGS2,PYCR1,SERPINF1,SHMT2,SLC1A5,SLC3A2,SLC6A9,SLC7A1,SLC7A5,SST,STC2,TNFRSF12A,TRIB3,VEGFA,WARS,WNT11,XPOT	673 (19)
lipopolysaccharide		chemical drug	Inhibited	-3.852	1.33E-37	ABCC2,ABCG1,ACKR3,ACO1,ACSL1,ACVR2A,ACVR2B,ADIPOQ,ADORA1,ADRA2A,AGT,ANXA3,APOB,APOBEC3B,APOE,AQP1,AQP3,AQP7,AR,ARG2,ARL4C,AVPR1A,AZGP1,BCL2,BCL2L1,BCL2L11,BCL3,BDKRB1,BDNF,BGN,BTG1,C3,C5AR1,CACNA1A,CALM1 (includes others),CASP1,CASP7,CAV1,CCL11,CCL2,CCNB1,CD14,CD163,CD36,CD46,CD55,CDC42EP4,CDH11,CDH2,CEBPA,CEMIP,CFB,CFD,CFLAR,CH25H,CHI3L1,CHST3,CHST7,CLIC3,CMPK2,COL1A1,COL1A2,COL3A1,COL5A1,COL5A2…	791 (12)
INSIG1	1.609	other	Inhibited	-3.772	6.56E-14	AACS,ABCG1,ACACB,ACSS2,APOE,DHCR24,ELOVL1,ELOVL6,FABP4,FABP5,FADS1,FADS2,FASN,FDPS,GPAM,HMGCR,HMGCS1,IDI1,IL6,LIPG,LPCAT3,LPL,LSS,MLXIPL,MVK,NFKBIZ,OLR1,PCYT2,PMVK,PPARG,PTGES,PTGS1,RAB27A,SCARB1,SCD,STAT5A,TGFB1,TM7SF2	690 (14)
miR-4301 (miRNAs w/seed CCCACUA)		mature microrna	Inhibited	-3.628	1.89E-04	ACVR1C,ARHGEF26,ATP5G3,BNC2,BRI3BP,C12orf75,C2orf72,CALM1 (includes others),CASP7,CENPP,CEP44,CLMN,CPM,CTAGE5,CTSC,DTWD1,DUSP1,DYRK2,EDNRB,EFS,EPHA4,ERO1LB,FAM124A,FAM19A2,FAM89A,GAS7,GATA6,GLUL,GLYCTK,GPR63,GYPE,HSDL2,HSPA13,ITIH5,KCNAB1,KLHL23/PHOSPHO2-KLHL23,LBH,MAF,MEF2C,MPP3,NDRG2,NFKBIZ,NKD1,NOL3,NPR3,NTM,PDE12,PDGFRL,PISD,PPP1R1A,PVR,RASGRP1,SCFD2,SEC63,SLC1A3,SLC25A42,SLC31A2,SLC7A6,SLC9A…
thioacetamide		chemical toxicant	Inhibited	-3.594	3.30E-09	AACS,ABCC2,ACOT2,ADAMTS1,AKR1C3,ARG2,ASNS,BGN,BHLHE40,CD14,CD55,CIDEC,CKB,COL1A1,COL1A2,COL3A1,CSRP2,CTGF,CYGB,EDNRB,ELN,EPHX1,F2R,FBN1,GPD1,GPX3,HGF,HSD17B1,IER3,IGF1,IGFBP3,IL13RA2,IL6,ITGA7,LTBP1,LXN,MLXIPL,MMP2,PPAP2B,PRELP,PTGFRN,PTGS2,PTK2B,RGCC,SCN1B,SLC22A5,SLC7A11,TGFB1,TGFBR1,TGIF1,TNFRSF12A,TYRO3,USP2,WNT5A,ZCCHC8	796 (14)
doxorubicin		chemical drug	Inhibited	-3.519	1.27E-05	A2M,ADAMTS1,AR,ASNS,AURKA,BBC3,BCL2,BCL2L1,BCL2L2,BHLHE40,BTG1,BTG2,CA2,CASP1,CAT,CCNB1,CD14,CDKN2A,COL3A1,CTGF,DDIT3,DUSP1,EDN1,EGR1,FAS,GCLC,GDF15,HIF1A,HIPK2,ID2,IER3,IRF1,JAG1,JAK2,KRT18,LIMA1,LXN,MEF2C,MMP2,NOL3,NOTCH3,NOX4,OSGIN1,PANK1,PPM1D,PTGS2,RGS16,SLC19A2,SLC22A5,SLC25A4,SMAD3,SNAI1,SOX9,STAT1,SVIL,TFAP2A,TGFB1,TNFRSF12A,UGCG,UQCRFS1,VEGFA,WNT4	625 (13)
tosedostat		chemical drug	Inhibited	-3.503	2.24E-09	ASNS,ATF5,CHAC1,CTH,CXCL8,DDIT3,DDIT4,MARS,PPP1R15A,PSAT1,SESN2,SLC7A11,STC2,TRIB3,VEGFA,WARS
N-cor		group	Inhibited	-3.503	1.71E-10	ACACB,ACSL1,ADIPOQ,CD36,CIDEC,CXCL14,CYP27B1,ELOVL5,ELOVL6,FABP4,FADS2,FASN,IGF1,IGFBP3,NFATC1,OLR1,PCK1,PLIN1,PTGS2,SCD,SLC2A4,STMN2	758 (20)
FGFR1		kinase	Inhibited	-3.472	1.61E-06	COL1A1,DLL1,DNAJC1,EIF4EBP1,EIF4EBP2,FGF2,FGF5,FGF7,HAS2,HES1,HGF,IL11,IL6,LIF,NOTCH1,NR1H3,PCSK1,PLAU,PLAUR,PRSS27,PTGS1,PTGS2,STAC3	624 (16)
DOCK8	2.017	other	Inhibited	-3.357	2.19E-03	CD70,CMPK2,DAB2,EDN1,IFIT2,IFIT3,IL6,INHBA,IRF1,NFKBIZ,NMI,PLAT,PTGS2,REL,STAT1
TGFB3		growth factor	Inhibited	-3.357	6.56E-14	ACTG2,ADAM12,ADAM19,BCL2,BHLHE40,CD46,CDH2,CDKN2A,COL1A1,COL1A2,COL2A1,COL3A1,COL5A1,CYP19A1,ELN,FGF2,FN1,GJA1,ITGB3,LTBP2,MICAL2,MMP2,PALLD,PLAUR,PLOD2,PPARGC1A,SCD,SERPINE1,SERPINE2,SKIL,SNAI1,TGFB1,TGFBR3,THBS1,TNS1,TPM1,TSPAN2,VEGFA	701 (19)
E. coli B5 lipopolysaccharide		chemical - endogenous non-mammalian	Inhibited	-3.291	1.08E-07	ACKR3,ADAMTS1,ADH1C,BCL3,BHLHE40,CAT,CCL11,CCL2,CEBPA,CX3CL1,CXCL8,CYP11A1,DUSP1,ERRFI1,FASN,GCLC,HSD11B1,ICAM1,IFIT1,IL11,IL13RA2,IL16,IL1R1,IL1RAP,IL21R,IL6,IL6R,IL7,IL7R,INHBB,IRAK3,IRF1,JUNB,LIF,MLXIPL,OASL,PTGS2,PTPN2,SELENBP1,SEPP1,SERPINE1,SOCS2,SOCS3,TGFB1,TGFB2,TGFBR1,TGFBR3,TGIF1,THBS1,TNFAIP3,VEGFA,VTN	732 (12)
palmitic acid		chemical - endogenous mammalian	Inhibited	-3.262	4.24E-13	ACSL1,ADIPOQ,ATF4,BBC3,BCL2,BCL2L11,CCL2,CD36,CNR1,CS,CTGF,CXCL8,DDIT3,DGAT2,EPHX2,FASN,FGF21,GDF15,HK2,ICAM1,IDH2,IL6,IL6R,LEP,MLXIPL,NR4A3,OLR1,PCK1,PNPLA3,PPARG,PPARGC1A,PPARGC1B,PROCR,PTGS2,SCARB1,SCD,SERPINE1,SLC25A1,SLC25A4,SLC2A4,SOCS3,SORT1,THBD,TRIB3,UCHL1,VCAM1,XBP1	734 (20)
miR-922 (miRNAs w/seed CAGCAGA)		mature microrna	Inhibited	-3.207	7.42E-05	ACSL1,ACVR1C,AGMAT,ANK3,ARHGAP26,B4GALT1,B4GALT4,BAG5,C14orf28,C19orf12,C9orf91,CASP1,CCDC71L,CCNB1,CD302,CEP44,CH25H,CHST7,CLEC2B,CTDSPL,DLL1,DPT,DTX1,ENDOD1,ENGASE,EPT1,FGF2,FKBP1A,FMOD,GJA5,GPD1L,GRASP,GRIA3,HCAR2,HS3ST2,HSPA12A,HYAL1,ID4,IRAK2,IRF4,ITIH5,ITPKC,ITPRIP,JUNB,KAT2B,KCNK1,KCNK2,KIAA1161,KIAA1324L,KIAA1549L,KSR1,LAIR1,LMO3,MFAP4,MKX,MLXIP,MLXIPL,MOCS1,MPC1,MSI2,MTMR11,MTMR4,MVD,NAV…
miR-589-5p (and other miRNAs w/seed GAGAACC)		mature microrna	Inhibited	-3.168	1.24E-04	ACER3,ADGRE5,AK5,AKAP1,ANKRD29,ATXN7L1,BCL2L2,CAT,CDHR3,CEBPA,CNNM1,CNNM4,CNTFR,CNTNAP4,CYP11A1,DGCR6/LOC102724770,DPT,EGR1,ELOVL5,ENDOD1,EPB41L4A,ERRFI1,ETV5,FAM185A,FAM63A,FBXL22,GCC1,GLYCTK,GPT2,HADHA,HCAR1,HEG1,HHAT,HIST2H2BE,HK2,IER5L,IFI6,ITGB3,KANK1,LIPG,LRRN4CL,LYPLAL1,MGAT5B,MOB3C,MOCS1,NKX3-1,NUDT16,PAPPA,PARK2,PLCXD1,PLCXD3,PLEKHG5,PRKAR2A,PRR15,PTGS1,PTPRJ,RAD1,RCAN3,RETSAT,RTN3,RTN4R…
NUPR1		transcription regulator	Inhibited	-3.162	4.42E-09	ABHD15,ADGRG1,ANK3,APOBEC3B,ARHGEF26,AURKA,BRI3BP,BTG1,C2orf44,C9orf91,CDCA3,COL1A2,COL3A1,CXCL5,CXCL8,DDIT3,DENND5B,DHCR24,DHTKD1,E2F8,ENO2,EPB41L4A-AS1,ESPL1,ETV1,FHL2,FOXD1,FUCA1,GDF15,GK,GPR1,HIVEP3,HK2,HSPA2,IFIT2,IL6R,ING2,ITPR3,KIF11,KLF4,KLF6,LARS2,LIF,MEGF9,MGLL,MKL2,MMD,MSANTD3,MT1X,MYH10,NAPEPLD,NR1D1,NR1D2,NT5DC3,P3H1,P4HA2,PFKFB3,PFKFB4,PIK3R1,PIM1,PKI55,PODNL1,PPP1R15A,PRKACA,PTPRJ,…
CNTF		cytokine	Inhibited	-3.162	4.68E-09	A2M,ACHE,BDH1,CNR1,CNTFR,CXCL8,EGR1,FASN,FGF2,GJA1,IRF1,JUNB,LEP,LIF,NGF,NOTCH1,OXCT1,PENK,PPP1R1B,SCD,SOCS2,SOCS3,SST,STAT1,TGFB1,WNT5A,ZFP36	705 (19)
miR-216a-5p (miRNAs w/seed AAUCUCA)		mature microrna	Inhibited	-3.121	8.79E-02	AJUBA,ANK3,ANO3,ARHGAP26,BCAT1,CAV2,CCDC71L,CD302,CEMIP,CLMN,CLYBL,CNTLN,DHRS11,DIO2,DPT,ELF1,EPT1,FBXO33,FMNL1,FZD4,FZD5,GYPE,HRASLS5,HS3ST3B1,IDI1,JAK2,KLF13,LIPG,LURAP1L,LYPLAL1,MAF,MAPK10,MEX3A,MMP16,MYLIP,NPR3,PARD3B,PDP2,PGM2L1,POC1B,PPARGC1B,PPM1B,PRKCH,PTP4A1,SCD,SGCD,SLC16A7,SLC1A3,SLC35D1,SLC39A14,SOX5,SPTBN1,SSB,SSX2IP,STK17B,TLE1,TMEM135,TNRC6C,TSPAN2,TWISTNB,ZEB1,ZNF274,ZNF521
Ifn		group	Inhibited	-3.121	8.79E-04	ADAMTS1,CH25H,EDN1,FAS,HGF,HIF1A,ICAM1,IFI16,IFIT1,IGF1,IL1R1,IL33,IL7,IRF1,NTRK2,OASL,PTPRJ,RARRES3,SECTM1,SERPINE1,STAR,STAT1,TYMP	538 (16)
9,10-dimethyl-1,2-benzanthracene		chemical toxicant	Inhibited	-3.112	1.11E-04	BCL2L1,CCDC80,CDKN2A,CYP19A1,EPHA2,EPHX1,FGF7,GCLC,HGF,IL6,PTGS2,REL,SERPINE1	679 (14)
SP1		transcription regulator	Inhibited	-3.091	9.28E-25	ABCD2,ACSL1,ACVRL1,ADAMTS1,ADCY4,ADRA1B,APOE,AR,ASNS,ATP2A3,ATP5B,BACE2,BBC3,BCL2,BDNF,CAT,CAV1,CCL2,CCND3,CD55,CDH2,CDKN2A,CDKN2C,CEBPA,CHI3L1,CKB,COL1A1,COL1A2,COL2A1,COL7A1,CRABP2,CRYAB,CTGF,CTH,CXCL12,CXCL5,CXCL8,CYC1,CYP11A1,CYP19A1,CYP7B1,DHCR24,DMD,DNM1,EGR1,ESRRA,F10,F2R,FAS,FASN,FGF2,FN1,GDF15,GHR,GJA1,HADHA,HADHB,HAS1,HAS2,HGF,HIF1A,HK2,HMGCR,HSD17B1,HSD17B7,ICAM1,ID4,IGF1,IGF2,IGFBP3,I…	846 (21)
trinitrobenzenesulfonic acid		chemical reagent	Inhibited	-3.089	5.11E-02	ABCC2,ADAM12,BST1,CCL11,COL1A1,COL1A2,COL3A1,CYP11A1,IL6,PTGS1,PTGS2,SOCS3,TGFB1,TNFRSF12A
miR-4641 (miRNAs w/seed GCCCAUG)		mature microrna	Inhibited	-3.087	5.28E-03	ABCD2,ABLIM2,ACVR1C,ACVR2A,ACVRL1,ADAMTS15,ADRBK2,ANO6,AOX1,ARMC8,ARNT2,BMP2K,C1GALT1,C2orf72,CARHSP1,CCDC113,CEP44,CLCN4,CTSC,CYB5R3,CYSRT1,DAAM2,DLAT,DOLPP1,DPF3,DUSP4,DUSP6,EBP,EIF4EBP2,ENPP1,ERF,ETV1,FBXL7,FERMT1,FLVCR2,FMOD,GDAP2,GDF10,GNG2,GYG2,H2AFJ,HACD2,HMGCR,IL6,INHBE,ITGA10,ITIH3,KIAA1147,MEX3A,MLX,MVD,MYCBP,MYLK,MYZAP,NOD1,ORC2,P3H2,PDSS1,PFKFB4,PKIB,PRKAR2A,PTGER3,PTPN2,RAB27A,RAD1,R…
SMAD3	-1.555	transcription regulator	Inhibited	-3.072	4.67E-08	ADORA1,APOB,BCL2,BCL2L11,BGN,BMP6,CCL2,CDH2,CDKN2A,COL1A1,COL1A2,COL2A1,COL3A1,COL6A3,COL7A1,CTGF,CYP11A1,CYP19A1,DAPK1,DUSP4,EDN1,EGR1,ELN,FN1,GLI1,HAS2,HP,ID2,IL6,JAG1,JAM2,JUNB,RUNX2,S100A4,S1PR1,SERPINE1,SKIL,SLC25A4,SMAD3,SNAI1,TGFB1,TGFB2,TGFBR1,THBS1,TPM1,VDR,VEGFA,ZFP36	761 (18)
E. coli serotype 0127B8 lipopolysaccharide		chemical - endogenous non-mammalian	Inhibited	-3.051	4.52E-17	ADIPOQ,ADORA1,ADRA2A,ALDH1L1,AQP1,BDNF,CAV1,CCL2,CD14,CHST7,CTGF,CXCL12,CXCL16,DDIT3,DIO2,EDNRA,EDNRB,EGR2,ELN,F2R,FGF2,FZD1,FZD2,GDNF,GJA1,GJA5,GLDN,GLUL,GMPR,GNG2,GPRC5B,HAS2,HCAR2,IGF1,IL11,IL6,IL7,IRF1,ITPK1,JAK2,LIF,NGF,NOTCH3,NTRK2,PCK1,PCK2,PPP1R1B,PTGES,PTGS2,S1PR3,SLC7A11,SLC7A5,SMAD3,SOCS3,STAT1,SYNM,TGFBR1,TGFBR3,VEGFA	721 (15)
IL21		cytokine	Inhibited	-3.036	1.18E-01	BCL2,BCL2L1,BCL2L11,CCL11,CXCL8,HLX,ID2,IL18R1,IL21R,IL6,IL7R,IRF4,MMP2,SOCS2,SOCS3,XBP1
IFN alpha/beta		group	Inhibited	-3.023	3.87E-03	AXL,BCL2L11,CCL2,CX3CL1,CXCL14,CXCL16,GAS7,IFI16,IFIT2,IFIT3,IL20RB,IL6,IL7,IRF1,SERPINB9,STAT1	613 (15)
IL6	-3.518	cytokine	Inhibited	-3.001	9.57E-19	A2M,ABCC2,ACKR2,ACVR2A,ACVRL1,ADAMTS1,ADAMTS4,ADGRE5,AGT,ALAS1,ANG,APOB,APOE,ARL4C,BBC3,BCL2,BCL2L1,BCL2L11,BCL3,BDNF,BGN,BMP6,BTG2,C3,C5AR1,CASP1,CASP7,CCL11,CCL2,CCNB1,CD14,CD163,CD36,CD46,CD82,CDC20,CDC45,CDKN2A,CEBPA,CFLAR,CIB2,COL1A1,COL3A1,CSF1,CTGF,CTSC,CXCL1,CXCL5,CXCL8,CYP19A1,DUSP1,DUSP6,EGR1,EGR2,ENO2,ENPP2,EZH2,FAS,FGF2,FN1,GAL,GLI1,HGF,HIF1A,HLA-DMA,HP,ICAM1,ID2,IFI16,IFIT1,IFIT2,IGF…	736 (13)
25-hydroxycholesterol		chemical reagent	Inhibited	-2.980	6.20E-09	ABCG1,ACAT2,ACSL1,APOD,ASNS,ATF4,CHAC1,CXCL8,DDIT3,FASN,FDPS,GPX3,HMGCR,HMGCS1,IL6,INSIG1,JUNB,NR4A3,PTGS2,SCARB1,SCD,SV2A,TRIB3	429 (17)
FBXW7		transcription regulator	Inhibited	-2.969	1.04E-06	CD36,CIDEC,COL1A1,CREB3L1,DGAT1,DGAT2,DTX1,FABP4,GPAM,NOTCH1,PPARG,SERPINE1	839 (17)
miR-485-3p (and other miRNAs w/seed UCAUACA)		mature microrna	Inhibited	-2.959	5.07E-05	AKAP1,ANO6,ATP1B1,BICC1,BTG2,CA3,CALCRL,CAP2,CD36,CD46,CEP44,CHRDL1,CHSY1,CNKSR3,CNR1,CORIN,CPED1,CSGALNACT2,DDX26B,EML6,FBN2,FBXL7,FGF2,GBE1,GDAP2,GPD1L,GRID1,HOOK3,HSPA13,IFIT1,IFRD1,INPP5K,IRAK3,JAG1,KLF6,LCORL,LGR4,MELK,MEOX2,MXI1,MYCBP,MYO1B,MYOM1,MZT1,NANP,NRG1,NTM,NTRK3,NUDT16,PCDH7,PDZD2,PIK3C2B,PISD,PLA2G4A,PPARGC1A,PPIP5K1,PPM1B,PPM1K,PRKAR2A,PTPN2,RAI2,RBM28,REPS2,RGPD3 (includes other…
nelfinavir		chemical drug	Inhibited	-2.939	3.71E-07	ADIPOQ,ATF4,CEBPA,DDIT3,DGAT1,FABP4,LIPE,PLIN1,PPARG	653 (17)
miR-590-3p (miRNAs w/seed AAUUUUA)		mature microrna	Inhibited	-2.928	2.44E-04	ACER3,ACVR1C,ACVR2A,ADCY6,ANK3,APC,ARHGEF2,ARL6IP5,ARNT2,BCL2L11,BDNF,C3orf70,C5orf30,CA5B,CACHD1,CALM1 (includes others),CAMKK1,CCDC152,CCNB1,CEP44,CEP55,CHP1,CLSTN1,CNR1,COL5A1,COL5A2,CSAD,CX3CL1,CYB5R4,DACT1,DENND5B,DKK1,DYNC2LI1,DYRK2,EFNB1,EPHA4,ETV1,F2R,FAM19A2,FAM213A,FGD4,FGF5,FGF7,FJX1,FKBP5,FOXP1,FRMPD4,FZD4,HEG1,HIPK2,HMCN1,HOOK3,HSDL2,IDH1,IGF1,IKZF2,IL1R1,IRF1,ITGA6,KANK1,KAT2B,KLF13…
miR-548s (miRNAs w/seed UGGCCAA)		mature microrna	Inhibited	-2.924	5.84E-06	ABCG1,ABLIM3,ADGRD1,AGMAT,AKR1C1/AKR1C2,ANKDD1A,ANKS1A,ANTXR1,AQP1,ARID3B,ATXN1,BAG5,BCL2L2,BTG2,BTN3A2,C17orf59,CA5B,CCBE1,CCDC69,CCDC80,CCPG1,CD36,CFLAR,CIDEC,CILP,CLIP1,COL4A4,CTTNBP2NL,DHCR24,DIO2,DUSP4,ECHDC1,EFNB3,EGR1,EIF4EBP2,ELOVL6,ENPP1,ENPP5,EVA1A,FAM227A,FBN2,FKBP5,GALNT15,GCC1,GDAP2,GHR,GLUL,GLYCTK,GPRC5B,HMGCS1,HSD17B12,HSPA12A,ICAM1,IFITM10,INF2,ITIH5,ITPK1,KCNB1,KCNJ15,KCNMA1,KIF7…
IL1B		cytokine	Inhibited	-2.878	1.05E-38	A2M,ABCC2,ACAN,ACHE,ACKR2,ADAMTS1,ADAMTS4,AKR1B1,ANGPT1,ANTXR1,APOB,APOE,ARL6IP5,ATF4,ATF5,AVPR1A,BCL2,BCL2L1,BCL3,BDKRB1,BDNF,BGN,BMF,BTG2,C3,CAT,CCL11,CCL2,CD14,CD55,CD82,CEBPA,CFB,CFLAR,CHI3L1,CHST6,CMPK2,COL1A1,COL2A1,CRYAB,CSF1,CTGF,CTSS,CX3CL1,CXCL1,CXCL12,CXCL5,CXCL8,CYP11A1,CYP19A1,DAB2,DBP,DDIT3,DDIT4,DPP4,DUSP1,EDN1,EGR1,ELN,ENPP1,ENPP2,ERRFI1,ESRRA,FABP5,FAM129A,FAS,FGF18,FGF2,FGF7,FKB…	835 (16)
BMP4		growth factor	Inhibited	-2.867	8.53E-05	ACAN,ACVR2A,ACVR2B,BCL2,CCL11,CDKN2A,CNN1,COL2A1,GJA1,HES1,ID2,IL6,JUNB,KLF10,KLF4,MITF,NOG,PITX2,POSTN,RUNX2,SCARB1,SNAI1,SOX9,SPINT1,STAR,SULF1,VEGFA,WNT5A	800 (17)
Pdgf (complex)		complex	Inhibited	-2.866	2.65E-11	BCL2,CAV1,CCL2,EDN1,EGR1,ERRFI1,F10,FGF2,FN1,FOXO1,GJA1,HIF1A,ICAM1,INHBA,ITGB3,JAG1,JUNB,MCM7,MEOX2,MMP2,NOTCH1,NOTCH3,NOX4,PLAU,PLAUR,PPARG,PTGS2,SERPINE1,SV2A,TGFB1,THBD,VCAM1,VEGFA	612 (16)
SMAD2		transcription regulator	Inhibited	-2.864	3.83E-06	BCL2L11,BGN,CDH2,CDKN2A,COL2A1,CTGF,DAPK1,FURIN,GSC,HAS2,HES1,IL6,IL6R,MMP2,RUNX2,S1PR1,SERPINE1,SKIL,SMAD3,SNAI1,THBS1,TPM1	743 (18)
Ccl2		cytokine	Inhibited	-2.864	4.36E-05	ADIPOQ,CCL11,CD14,CFD,CSF1,FABP4,HGF,IGF1,IL6,ITGB3,KLF4,LEP,LPL,PPARG,SLC2A4,VCAM1	760 (14)
miR-3977 (miRNAs w/seed UGCUUCA)		mature microrna	Inhibited	-2.855	1.50E-02	ACSL5,ACVR1C,ADGRG1,ALDH1L2,ARRDC3,BAG5,BANK1,BDH1,BRINP1,C3orf70,CA5B,CEP44,CHRDL1,CNKSR3,CNNM4,CNTLN,CORIN,CPED1,CTAGE5,CTSS,CXCL14,CXCL8,CYP27C1,DAB2,DAPK1,DMD,EGR2,ELOVL6,EPB41L3,ERRFI1,ESRRA,ETV1,FAM185A,FGF5,FRZB,GCSH,GHR,GPR1,HEG1,ITGA6,KCNK1,KCNK2,KIAA1211,KLF10,KLF8,LEP,LMO3,LOXL2,MAP2K6,MAPK10,MAST4,MCFD2,NCAM2,NUDT16,PALLD,PANK1,PAPLN,PCDH7,PDE1A,PKP2,PLEKHG2,PPARGC1A,PPP1R12B,PPP2R1B,…
miR-3922-5p (miRNAs w/seed CAAGGCC)		mature microrna	Inhibited	-2.850	1.03E-04	ABHD15,ACVR2B,ADGRG1,ADORA1,ADRA2A,ALDH4A1,AMOT,AQP3,ARRB1,ARRDC4,ARSI,BCL2L2,BDNF,BGN,BLCAP,BTG1,C12orf57,C1GALT1,C2orf72,CA5B,CCDC69,CDH20,CDHR1,CILP,CLIC6,CLSTN2,CSAD,CYP19A1,DGAT2,DLAT,DSEL,DUSP3,DUSP6,EEPD1,EFS,ENO2,EPN2,ERG,FADS2,FAM196A,FBN1,FERMT1,FGF5,GJA5,GLCCI1,GLIS2,GLYCTK,GRID1,HMOX2,HOXC13,HS3ST2,JARID2,KCNAB1,KCNK6,KIAA0040,KLF13,LIF,LMF1,LMO7,LRIG1,LTBP2,LYSMD4,LZTFL1,MAP2,MB21D2,…
trovafloxacin		chemical drug	Inhibited	-2.828	5.97E-05	BHLHE40,CEBPA,ERRFI1,FASN,GCLC,ICAM1,IL6,IRF1,JUNB,MLXIPL,PTPN2,SERPINE1,SOCS2,SOCS3,TGIF1,THBS1,TNFAIP3,VEGFA	722 (15)
miR-615-3p (miRNAs w/seed CCGAGCC)		mature microrna	Inhibited	-2.821	3.36E-04	ABCD1,ACVRL1,ADAMTS6,ADGRG1,ADGRL1,ANKRD33B,APOB,B4GALT1,BPIFB4,CAMKK1,CDHR1,CEBPA,CHRDL1,CNN1,COL23A1,CYTH3,DAB2IP,DGAT1,EFNA5,EMILIN1,EYA2,FADS1,FAIM2,GLI4,GLIS2,HIPK2,HSPB7,KCNK15,KLF13,LRRC73,LYSMD4,MAF,MAP1LC3A,MAST4,MFSD9,MLLT1,MMAB,NKD1,NMUR1,NOL3,PGAM5,PLCXD1,PLEKHG5,PPARG,RBM28,RTN4RL1,SCD,SEMA3G,SERPINE1,SESN2,SLC2A6,SMDT1,THEM6,VSTM2L,XRCC3
ELOVL5	2.162	enzyme	Inhibited	-2.814	4.02E-08	EHHADH,ELOVL6,FADS1,FADS2,FASN,FOXO1,GPAM,MLXIPL,PCK1,PPARGC1A,SCD,TRIB3	541 (16)
EDNRA	1.498	transmembrane receptor	Inhibited	-2.813	1.36E-05	COL1A1,COL3A1,GSC,ICAM1,MMP2,PTGS1,PTGS2,TGFB1	652 (17)
BRCA1		transcription regulator	Inhibited	-2.811	2.28E-04	ANGPT1,AR,BCKDHB,BCL2,BCL2L1,CCNB1,CYP19A1,DDIT3,DDIT4,EGR1,ENPP2,FAS,FHL2,FKBP5,GDF15,HSPB1,IFI6,IFIT1,IFIT2,IFIT3,LAMA3,NEDD9,ROBO1,SAT1,SERPINE2,SMAD3,STAT1,STAT5A,TNFAIP2,VEGFA	770 (18)
miR-4521 (miRNAs w/seed CUAAGGA)		mature microrna	Inhibited	-2.793	8.17E-02	ANO3,ASPHD2,ATL1,BANK1,C1RL,CAV2,CYCS,DAB2,DLAT,ESPL1,FERMT1,FLRT2,FRZB,GAREM,GFOD1,GLUL,GRK5,HSD17B4,HSPA12A,IFT88,IGF1,ITGB3,JAK2,KCNIP2,KIAA1147,KIAA1324L,KIF11,KLF6,LRRC15,LRRC27,MAN2A2,MAOB,MGLL,MYCBP,NXPH3,OTUD3,OXCT1,PCDH7,PRL,PROSER2,PRUNE2,PTGIS,RARRES1,RGPD3 (includes others),RNF125,SLC1A3,SPOCK1,TBC1D4
octanoic acid		chemical - endogenous mammalian	Inhibited	-2.789	1.36E-05	CD36,CEBPA,DGAT2,FABP4,FASN,LEP,LPL,PPARG	410 (7)
ERK		group	Inhibited	-2.771	4.36E-19	ACSL5,ADAM10,ADGRG6,AGT,ARG2,BCL2,BCL2L1,BCL2L11,BGN,BMF,BTG2,CAV1,CCL2,CCND3,CFLAR,COL1A1,COL3A1,CTGF,CXCL8,DIO2,DUSP1,EDN1,EGR1,EGR2,EPHA2,EZH2,FABP4,FGF2,FN1,FOXO1,GCLC,GDF15,GK,GPRC5C,HAS1,ICAM1,IER3,IL6,ITGB2,ITGB3,JAG1,JUNB,KLF10,KRT18,LAMB1,LIF,MCAM,MMP2,MUC1,MYLK,NFKBIZ,NOTCH3,PDK4,PLAU,PTGES,PTGS2,RAB7B,RUNX2,SERPINE1,SORT1,SPTBN1,STAT1,THBS1,TNFAIP8,TYMP,UGCG,VCAN,VEGFA,ZFP36,ZFP36L1	764 (15)
enterotoxin B		biologic drug	Inhibited	-2.770	2.74E-01	BDNF,CCL11,CCL2,CXCL12,ICAM1,IL33,IL6,LIF,UCHL1
POR		enzyme	Inhibited	-2.753	6.44E-11	ACADVL,ACAT2,ACSL1,ALDH1A1,APCDD1,ASNS,ATF5,BDH1,CD36,CSAD,CYP7B1,DHCR24,EHHADH,ELOVL1,ELOVL3,ELOVL5,ELOVL6,FADS2,FDPS,FLVCR2,HADHB,HIF1A,HLA-DMA,HMGCR,HMGCS1,HSD17B12,IDI1,INSIG1,JDP2,LPL,LSS,MVD,MVK,NSDHL,PDK4,PFKFB3,PMVK,PPARG,RETSAT,RPS6KA2,SCD,SLC22A5,STAT1,SUSD2,TM7SF2,TMEM97,VEGFA,ZMAT4	729 (19)
NFATC2		transcription regulator	Inhibited	-2.748	2.07E-07	CCNB1,CFLAR,CMPK2,COL2A1,CRYAB,DAB2,EDN1,EGR2,EGR3,ENPP2,FAS,IFIT2,IFIT3,INHBA,IRF1,IRF4,JARID2,NFATC1,NFKBIZ,NMI,NOX4,OASL,PDZD2,PLAT,PLK2,PPARG,PTGS2,REL,S100A3,SLC3A2,SOCS2,SOCS3,STAT1,STAT5A,TGFB1	748 (16)
IL24		cytokine	Inhibited	-2.746	2.69E-02	BCL2,BCL2L1,BCL2L11,DDIT3,FAS,PPP1R15A,PTGS2,XBP1
miR-21-5p (and other miRNAs w/seed AGCUUAU)		mature microrna	Inhibited	-2.745	1.94E-05	ABCD2,ACKR4,ACVR1C,ACVR2A,ALDH1A1,ANKRD33B,ARHGEF26,BCL2,BHMT2,BNC2,BTG2,CCDC121,CCDC85A,CENPP,CHL1,CNTFR,DCUN1D3,DNAJB9,EGR3,EIF4EBP2,EPHA4,ERG,FAM63B,FAS,FGD4,FGF18,FKBP5,FOXO1,GALNT12,GLCCI1,GLDN,GLIS2,HSD17B4,HSDL2,IL6R,ITGB8,ITIH5,JAG1,KHDC1,KLF6,LCORL,LTBP1,LYRM7,LZTFL1,MAPK10,MAST4,MATN2,MEDAG,MEF2C,MEGF9,MMP2,MTMR12,NBEA,NEK7,NIPAL2,NT5E,OLR1,OSR1,PAG1,PAIP2B,PDZD2,PIK3R1,PITX2,PLAG1,PRR5…	265 (7)
tunicamycin		chemical - endogenous non-mammalian	Inhibited	-2.737	1.06E-06	ADAM10,ASNS,ATF4,AXL,BBC3,CCND3,COL1A1,COL2A1,DDIT3,DDIT4,DNAJB9,EDEM2,EGR1,ERO1LB,FGF21,GPT2,HERPUD1,HSD11B1,ICAM1,IL6,KLF4,LMF1,PCK2,PTGS2,S100A4,SESN2,SLC38A5,SLC7A11,SNAI1,STAR,TRPC6,VCAM1,VEGFA,XBP1	621 (17)
miR-4755-3p (miRNAs w/seed GCCAGGC)		mature microrna	Inhibited	-2.733	1.07E-15	ABCD1,ABHD15,ACACB,ACKR2,ACVRL1,ADAMTS14,ADAMTS15,ADAMTS9,ADCY7,ADGRE5,ADIRF,AGFG2,AGMAT,AGT,AIFM2,AJUBA,ALDH4A1,ANKRD29,ANO6,APOL1,ARG2,ARHGAP4,ARHGEF19,ARHGEF26,ARHGEF4,ARNT2,ARRB1,ASAP3,ATP2A3,AURKA,BCAP31,BCL2L1,BCL2L2,BHMT2,BIN1,BIN3,BMF,BNC2,C10orf10,C1orf226,C1QTNF1,C1QTNF6,C2orf72,C2orf88,C3orf70,C6orf132,C9orf91,CA13,CA5B,CALM1 (includes others),CAMKK1,CARHSP1,CASP7,CAV2,CCBE1,CCDC113,CD…
KNG1		other	Inhibited	-2.723	1.63E-05	BDKRB1,BDKRB2,COL1A1,COL1A2,CTGF,CXCL8,FGF2,IGF1,IL6,PTGS1,PTGS2,TGFB1	727 (20)
carbon tetrachloride		chemical toxicant	Inhibited	-2.684	5.29E-09	ABCC2,AOX1,APOB,APOE,BCL2L1,CA3,CASP7,CAT,CEL,COL1A1,COL1A2,COL3A1,CTGF,DDIT3,DUSP1,FGF21,FKBP1A,FN1,GCLC,GDF15,HGF,HSPB1,ICAM1,IGF1,IL13RA2,IL6,INHBE,JUNB,MMP2,NDRG2,PDGFA,PPARG,PPP1R15A,PRKCH,PTGS2,PTP4A1,QDPR,S1PR2,S1PR3,SKIL,SMAD3,SMURF2,TGFB1,TGFB2,TGFBR1,TNFRSF12A,VCAM1	793 (16)
SAMSN1		other	Inhibited	-2.683	3.78E-04	CD70,CMPK2,DAB2,EDN1,IFIT2,IFIT3,IL6,INHBA,IRF1,LZTFL1,NFKBIZ,NMI,OASL,PLAT,PTGS2,RGCC,SOCS3,STAT1,STAT5A,XBP1	585 (11)
miR-4537 (miRNAs w/seed GAGCCGA)		mature microrna	Inhibited	-2.671	1.21E-02	ACAP3,ACKR2,ADAMTS4,ADGRG1,ADIPOQ,AIFM2,BCL2L2,C2orf44,CDC42EP4,CEP44,CORO7/CORO7-PAM16,CPM,CSF1,CXCL16,CYB5R3,DHRS11,DSEL,ENPP1,FERMT1,FRMD8,HCAR1,ISYNA1,KANK1,KCNAB3,KCNK15,KIF11,LETM1,LRRC15,MASP1,NANP,NT5DC3,OBSCN,PDE12,PGAM5,PLEKHG2,PLEKHG5,PNMA2,PPCDC,PRICKLE1,PSPH,QPCTL,RBM43,RBPMS,RNF207,RPS6KA1,S1PR2,SASH1,SCARB2,SERPINB9,SKA1,SLC16A4,SLC25A35,SLC37A2,SMOC2,STOM,THRSP,TLCD2,TMEM97,TVP23C…
arsenic trioxide		chemical drug	Inhibited	-2.660	9.42E-11	ACAT2,BBC3,BCL2,BCL2L1,BLVRB,CFLAR,CTH,CXCL8,DDIT3,DHCR24,EBP,FADS1,FAS,FASN,FDPS,FN1,GCLC,HIF1A,HMGCR,HMGCS1,IDI1,IRF1,LSS,MAF,MT1F,MT1G,MT1X,MT2A,PPARG,PTGS2,SCD,SHMT1,SHMT2,SKIL,SLC7A11,TGIF1,VDR,VEGFA,XBP1	625 (16)
miR-1301-3p (and other miRNAs w/seed UGCAGCU)		mature microrna	Inhibited	-2.648	3.40E-05	ABCG1,ADM2,ALDH1A3,AMOT,ANKDD1A,ANO6,APOD,BCAT2,BCL2,BEND6,BPHL,C2orf44,CALM1 (includes others),CCDC152,CD36,CD46,CHRDL1,CHST3,CLCN4,CLYBL,CNIH3,CNTLN,CSPG4,DGAT1,DGAT2,DUSP28,EGFLAM,ELAC2,ENGASE,ENPP1,ERRFI1,ESRRA,EZH2,FAM89A,FGD4,FGD5,FGF5,FKBP5,FRMD8,GFOD1,HECW1,HIGD1A,HOOK3,HRASLS5,HSPA12A,HSPA13,IKZF2,IL11,IL21R,IL7,ITGA11,JMY,KCNAB1,KCNH1,KSR1,LIMA1,LMOD1,MACROD2,MAP2,MAP3K4,MARC2,MARCH3,MA…
TET2		other	Inhibited	-2.646	1.93E-01	BCL2L11,BCL3,BHLHE40,ITGB2,PLS3,PPP1R13L,TRIB2
EHHADH	1.629	enzyme	Inhibited	-2.646	2.54E-04	ACOT2,ACSL1,CD36,FASN,LPCAT3,MGLL,PDK4	269 (9)
ARHGAP21		other	Inhibited	-2.646	1.18E-01	CD70,IFIT3,IRF1,NFKBIZ,NMI,PLAT,PTGS2
CNB-001		chemical reagent	Inhibited	-2.646	1.85E-05	ASNS,ATF4,BDNF,DDIT3,HERPUD1,PPP1R15A,SLC7A11	486 (7)
ENPP2	-3.215	enzyme	Inhibited	-2.646	1.48E-04	ADIPOQ,FABP4,IL6,LEP,PPARG,PPARGC1A,PPARGC1B	463 (7)
TXNIP		other	Inhibited	-2.645	2.40E-05	CD36,COL1A2,DDIT4,FASN,FGF21,G0S2,ICAM1,IL6,LPL,NOX4,PPARGC1A,PTGS2,THRSP,VEGFA	785 (20)
TCR		complex	Inhibited	-2.636	1.66E-06	ABCD1,APOD,BCAT1,BCL2,BCL2L1,BCL2L11,BCL3,BIN1,CCND3,CD70,CFLAR,CXCL8,EGR1,EGR2,ETV5,FAS,GRIA3,HIF1A,IFI6,IFIT1,IFIT2,IFIT3,IL16,IL18R1,IL4R,IL6,IL7,IL7R,IRF1,IRF4,JUNB,MAF,NFATC1,OAS1,OASL,PDE3B,PIK3R1,PIM1,PTK2B,RASGRP1,REL,SCARB2,SIAH2,SKIL,SLC2A3,SOCS2,SOCS3,STAT1,STAT5A,TGFB1,TNFAIP3,TNFRSF12A,TOB1,TSC22D3,VDR	741 (18)
FCGR2A		transmembrane receptor	Inhibited	-2.621	1.24E-02	CCL2,CXCL8,FAS,IL6,PTGS2,SERPINE1,VEGFA
dimethylnitrosamine		chemical toxicant	Inhibited	-2.621	6.53E-02	COL1A1,COL1A2,COL3A1,ICAM1,IGF2,IL6,PRKCH,TGFB1
platelet activating factor		chemical - endogenous mammalian	Inhibited	-2.608	2.96E-05	CCL2,EGR1,EGR2,FGF2,FN1,IL6,ITGB2,MMP2,PLAU,PLAUR,PRL,PTGS2,SERPINE1,THBS1,VEGFA	658 (16)
phorbol myristate acetate		chemical drug	Inhibited	-2.608	5.06E-22	ACHE,ACO1,ACSM5,ADAMTS1,ADAMTS4,AGT,ALAS1,ALDH1A3,ANGPT1,AURKA,AXL,BCL2,BCL2L1,BDNF,BMP6,BTG2,C10orf90,C3,C5AR1,CA2,CAPG,CAV1,CAV2,CCL2,CCND3,CCNH,CD14,CD163,CD36,CD55,CD70,CDK7,CDKN2A,CEBPA,CFLAR,CH25H,CIDEC,CLCF1,CSF1,CSTA,CTGF,CXCL8,CYP11A1,CYP19A1,CYP27B1,DAB2,DBP,DDIT4,DUSP1,EFNB2,EGR1,EGR2,EGR3,EIF4EBP1,EIF4EBP2,EPHA2,EPHA4,ERRFI1,FAAH,FAS,FGF2,FGF7,FKBP5,FOXP1,FURIN,GAL,GCLC,GDF15,GEM,GJA1…	836 (14)
IKBKB		kinase	Inhibited	-2.606	2.75E-10	BCL2,BCL2L1,C3,CCL11,CCL2,CH25H,CSF1,CX3CL1,CXCL1,CXCL12,CXCL5,CXCL8,CYP7B1,DUSP6,EDN1,EGR1,ENPP2,EZH2,FAS,FASN,GRK5,HAS1,HGF,HIF1A,HK2,ICAM1,IFI16,IGFBP2,IL11,IL6,IRF1,ITGB3,JUNB,LIPE,MMP2,NGF,PCDH7,PLA2G4A,PLAU,PLIN1,PTGS2,PTK2B,PTPN13,REL,RGS16,S100A4,SERPINE2,SFRP1,SGK1,SNAI1,SOCS2,SOCS3,TGFB1,TGFBR1,TNFAIP2,VCAM1,VCAN,VEGFA	666 (14)
INSIG2		other	Inhibited	-2.594	2.54E-04	ELOVL6,FASN,FDPS,GPAM,HMGCR,INSIG1,SCD	428 (8)
miR-3571 (and other miRNAs w/seed ACACACU)		mature microrna	Inhibited	-2.591	3.24E-04	ABCC2,ACOT1,ACOT2,ADAMTS9,AGPAT9,AGTPBP1,AIM1,ANK3,AURKA,BAG5,BCL2L11,BEX4,BMF,C10orf10,C1GALT1,CALCRL,CAV2,CDH2,CHST2,CYCS,DDIT4,DOCK8,DTWD1,FABP5,FAM196A,FAM227B,FASTKD5,FBN1,FGF9,FHOD1,FLRT2,HRASLS5,ID2,IKZF2,ITGB3,ITGB8,KIAA0040,KIF11,KLHL13,LBH,LCORL,LYRM7,MCAM,MOB3B,NAPEPLD,NDUFA4,NEDD9,NTM,NTRK2,NUDT16,OLFML1,PDE12,PDHA1,PGAP1,PGM2L1,PIK3R1,PLAG1,PLAT,PLCXD1,PLCXD3,PLXNA4,POC1B,PPARGC1B,PR…
KDM5B		transcription regulator	Inhibited	-2.589	2.54E-10	ARL6IP5,AURKA,CAV1,CCNB1,CDC14A,CDCA3,CLCF1,CTGF,CYB5A,DDIT3,DHCR24,EGR1,FABP5,FHL1,FJX1,GAL,HACD1,IGFBP2,INSIG1,MCAM,MPC1,MT1F,MT1X,NEDD9,NEFL,NOL3,PBK,PDE3B,PLS3,PSD3,PSIP1,SAT1,SMOX,SOX9,STAT5A,TGFB1,TGFB2,TUBB2A,XBP1	518 (10)
IGF2BP1		translation regulator	Inhibited	-2.588	1.98E-03	COL14A1,COL1A1,COL1A2,COL5A1,COL6A3,GLI1,IGF2
cholesterol		chemical - endogenous mammalian	Inhibited	-2.583	2.18E-14	ABCG1,ACSL1,ACSS2,AGT,APOB,APOE,ATF4,CASP1,CAV1,CAV2,CCL2,CD14,CNN1,COL1A1,COL3A1,CXCL8,CYP7B1,DBI,DDIT3,EPHX1,FABP5,FADS1,FASN,FDPS,FGF2,FN1,HMGCR,HMGCS1,ICAM1,IDI1,IL6,LPL,MAP2,MITF,MMP2,MYH11,NR1H3,NR4A3,NSDHL,PCSK9,PCYT2,PMVK,PTGS2,RGS16,SAA1,SCARB1,SCD,SLC2A4,SOCS3,STX3,TGFB1,THBS1,TM7SF2,VCAM1,XBP1,ZFPM2	813 (18)
cytarabine		chemical drug	Inhibited	-2.578	4.69E-02	ADGRE5,BBC3,BCL2,BCL2L11,CCNB1,CD55,FAS,ICAM1,IL6,SESN2,TGFB2
miR-3655 (miRNAs w/seed CUUGUCG)		mature microrna	Inhibited	-2.537	2.74E-02	ACADSB,C5orf30,CA3,EDNRA,HIST2H2BE,IMPA1,ITGA10,PARPBP,RTN4RL1,SASH1,SYT11,TPRG1,WNT11
beta-carotene		chemical - endogenous mammalian	Inhibited	-2.530	1.02E-07	ACSS2,DBI,DGAT2,ELOVL6,FABP4,FADS3,HSPA1A/HSPA1B,IL6,LPL,MARC1,NPR3,PPARG,PTGS2,RBP4,SLC2A4,THBD	709 (14)
JAK1		kinase	Inhibited	-2.521	2.82E-04	CCL2,HIF1A,ICAM1,IFIT2,IL4R,IRF1,MMP2,OSMR,PSMB9,SLC1A3,SOCS3,STAT1	549 (18)
miR-4503 (miRNAs w/seed UUAAGCA)		mature microrna	Inhibited	-2.520	2.00E-02	ABCA10,ADGRL4,AIM1,ALAS1,ALDH6A1,AMOT,BACE2,C2orf88,C5AR1,CA5B,CAV2,CCBE1,CCDC152,CD302,CLGN,COL1A2,COL4A4,CTAGE5,CTTNBP2NL,DIXDC1,DKK1,DOCK11,EEF1E1,EGR1,EPT1,FGF13,FHL2,FIBIN,FOXD1,FOXO1,GHR,GYG2,HIVEP3,HMGCR,IDI1,KLF10,LIAS,LMO3,MARK1,MGAT3,MYCBP,MYH11,NAV2,PARPBP,PCK1,PCOLCE2,PDHA1,PDPN,PLEKHA7,PPA1,PPAP2B,PPM1B,PPP1R21,SGK1,SMAP2,SPDL1,SPRY1,SPTBN1,SSX2IP,STBD1,TMEM135,TMEM261,TNMD,TSHZ3,VCA…
miR-4796-5p (miRNAs w/seed GUCUAUA)		mature microrna	Inhibited	-2.509	1.00E00	ACACB,ACVR1C,ALDH1A3,AOX1,APC,CA3,CHST3,CPED1,DSG2,FGF7,FKBP1A,GAS1,GPD1L,KAT2B,MYH10,MYH14,PDLIM1,PLAG1,PLIN1,RARRES1,REV3L,RIMS1,ST6GALNAC5,STK17B,TIPARP,TSPAN2,VCAM1,VEPH1
miR-670-5p (miRNAs w/seed UCCCUGA)		mature microrna	Inhibited	-2.504	1.46E-04	ACADSB,ACER3,ACHE,ADAMTS14,ADRBK2,APC,APOL4,ARHGEF2,ARID3B,ARRB1,ARRDC4,BCL2,BCL2L2,BEND6,C10orf10,C10orf54,C6orf132,CA13,CABYR,CASZ1,CCBE1,CCDC113,CLEC14A,CLSTN2,CORO2B,CPM,CTSC,DHDDS,DLD,DPYSL3,DUSP6,ECHDC1,EDN1,ELAC2,ENPP1,EPHA4,FAM185A,FAT4,FLVCR2,FRMPD4,FZD7,GALNT12,GJA1,GJC2,GRID1,GTPBP2,GYG2,HADHB,HCAR2,HSPA12A,HSPB7,IL11,IRF4,KCNK3,LCORL,LFNG,MARK1,MEGF9,MESP2,MLYCD,MMACHC,MNS1,MOB3B,MRAP…
miR-1183 (miRNAs w/seed ACUGUAG)		mature microrna	Inhibited	-2.502	9.04E-04	ADH1B,AIM1,ANK3,APC,ARG2,ATP1B1,BEND6,BNC2,CA5B,CALCRL,CAV2,CLYBL,CNTLN,CORIN,DAAM2,DNAJB9,EEPD1,ERRFI1,F2R,F8,FERMT1,GCC1,GCLC,GDAP2,IL20RB,KIAA1211,KLF8,MAP2,MFSD6,MKL2,MYH10,MYH11,NUDT13,OSMR,PARPBP,PCDH7,PDCD1LG2,PPM1B,PSPH,PTGER3,RASGRP1,RBM7,REPS2,SGCD,SLC40A1,SLC9A6,SMURF2,SPOCK1,SPRY2,ST6GALNAC3,TGFBR1,TMCC1,TMEM170B,TOB1,TRIB2,TWISTNB,UBR3,ZHX1,ZNF608
SASH1	2.137	other	Inhibited	-2.496	1.80E-02	CMPK2,EDN1,IFIT2,IFIT3,IL6,INHBA,IRF1,NFKBIZ,NMI,OASL,PLAT,PTGS2,STAT1
P38 MAPK		group	Inhibited	-2.482	1.11E-17	ADIPOQ,ANGPT1,ARG2,BBC3,BCL2,BCL2L1,BDNF,BGN,CAV1,CCL11,CCL2,CD46,CD55,CD70,CD82,CDKN2A,CEBPA,CFLAR,COL3A1,CTGF,CXCL12,CXCL8,CYP19A1,DDIT3,DIO2,DUSP1,EDN1,EDNRB,EGR1,EGR2,FAS,FGF2,FN1,GCLC,GJA1,HIF1A,HP,ICAM1,IER3,IL11,IL1RL1,IL6,INHBA,ITGB2,ITGB3,ITGB8,JAM2,JUNB,KCNB1,KLF13,KLF4,LAMA3,LEP,MEF2C,MITF,MMP2,MYH11,MYH3,NFATC1,NGF,NOTCH3,NPR1,NR4A3,PCK1,PLA2G4A,PLAU,PLAUR,POSTN,PPARG,PPARGC1A,PPM1D,P…	818 (14)
FGF2	-3.590	growth factor	Inhibited	-2.481	6.64E-24	ACAN,AKR1B1,ANG,ANGPT1,AQP3,AR,ATF4,BCL2,BCL2L1,BDNF,BGN,BTG2,CAV1,CCL2,CCND3,CDH11,CFLAR,CIDEC,COL1A1,COL1A2,COL3A1,CRYAB,CSF1,CXCL12,CYP11A1,DDIT3,DLL1,EDNRB,EFNB2,EGR1,ELN,ENPP1,ENPP2,ERRFI1,ETV1,ETV5,FABP4,FAS,FBN1,FGF2,FN1,FOXO1,GDNF,GJA1,GLI1,GRIA3,HAS2,HGF,HIF1A,ICAM1,IGF1,IGF2,IGFBP2,IGFBP3,IGFBP4,IL6,INHBA,JUNB,MCAM,MEOX2,MITF,MMP2,NOG,NOTCH1,PDGFA,PENK,PITX2,PLAT,PLAU,PLAUR,PPARG,PRKCD,…	782 (17)
miR-3654 (miRNAs w/seed ACUGGAC)		mature microrna	Inhibited	-2.474	6.74E-02	AACS,ADHFE1,AMOT,AMZ1,ANO6,ARHGEF26,ASPHD2,ATP9A,C2orf88,CASP7,CCDC121,CCDC80,CENPP,CEP44,CYP7B1,DHCR24,DMD,DSG2,FRMD4A,FSIP1,GFPT2,GNPTAB,GPAM,GPT2,HS3ST2,HSDL2,IFT22,JAG1,KCNE3,KCNS2,KSR1,MSI2,MYO1B,NBEA,NUDT16,PLAG1,PPARGC1A,PRKCH,PTGDR,RDH10,RMI1,RNF150,RTN3,SCML1,SEMA5B,SERPINE2,SKA1,SLC38A1,SPTBN1,SYN2,TMCO6,TMEM86A,TNFAIP8,TNFRSF10D,TRHDE,TRIB2,TSEN15,UHMK1,UNG,USP53,VANGL1,ZHX1
miR-4540 (miRNAs w/seed UAGUCCU)		mature microrna	Inhibited	-2.467	6.21E-07	ABCC2,ABHD3,ACADSB,ACKR2,ADAMTS1,ADAMTS15,ALDH6A1,ATP5G3,ATXN7L1,CASZ1,CCDC88A,CDO1,CEP44,CORIN,CS,CXCL16,EEF1E1,FAM134B,FAM84B,FBN2,FGD4,FIGNL1,FKBP1A,FLRT1,FLRT2,GALNT12,GDAP2,GHR,GPAM,HMGCR,HSDL2,LEP,MANEA,MASP1,MCTP1,MGAT5B,MOSPD1,MYLK,MYOCD,NAGS,NDUFAF4,NIPAL2,NKD1,NNT,PARPBP,PDE7A,PIEZO2,PLAG1,PLEKHH1,PM20D1,POC1B,POLD3,PPARGC1B,PPP1R1A,PPP1R1B,PRR16,PSG5,PSMB9,PTER,RBMXL1,RGPD3 (includes o…
miR-16-5p (and other miRNAs w/seed AGCAGCA)		mature microrna	Inhibited	-2.465	1.36E-18	ACACB,ACSL1,ACSS2,ACVR2A,ACVR2B,ADAM12,ADAMTS1,ADAMTS6,ADGRL1,ADRBK2,AGFG2,ALDH1A3,AMOT,ANKRD33B,ANKS1A,ANO3,ANOS1,APLN,ARHGAP18,ARHGAP26,ARL6IP5,ASB1,ATP5G3,ATXN7L1,B4GALT1,BACH2,BAG4,BAG5,BCL2,BCL2L2,BDNF,BLCAP,BNC2,BTG2,C10orf54,C14orf180,C17orf59,C1orf226,C2orf72,C2orf74,C8orf4,C9orf91,CA2,CALM1 (includes others),CASZ1,CCDC80,CCDC85C,CCND3,CD163,CDC14A,CDHR1,CDK7,CEP55,CHAC1,CHP1,CLCN4,CLUH,C…
prostaglandin E2		chemical - endogenous mammalian	Inhibited	-2.464	7.86E-15	ABCG1,ADAMTS1,ANGPT1,AQP3,ATP2A3,BCL2L1,BTG1,C5AR1,CASP1,CASP7,CCL2,CCNB1,CD14,CD46,CD55,COL1A1,CSF1,CTGF,CXCL1,CXCL12,CXCL8,CYP19A1,DGAT1,DUSP1,EGR1,EGR2,ESRRA,F2R,FAS,FASN,FMOD,FN1,FOXO1,GJA1,HIF1A,ICAM1,IER3,IGF1,IGFBP4,IL16,IL1R1,IL6,IL7R,IRF4,MITF,MMP19,MMP2,MXI1,NEDD9,NR1H3,NT5E,PENK,PLA2G4A,PLAU,PLK2,PPARG,PRL,PTGER4,PTGES,PTGS1,PTGS2,RUNX2,SOCS2,SOCS3,STAR,TGFB1,TGFBR3,THBD,THBS1,THRSP,TN…	851 (17)
Lh		complex	Inhibited	-2.460	3.53E-21	ACTG2,ADAMTS1,ADCY7,ADGRG1,AR,ARL4C,ARL6IP5,ATP9A,AXL,BDNF,CAP2,CD55,CDC42EP4,CFLAR,COL15A1,CXCL8,CYP11A1,CYP19A1,DAB2,DAPK1,DHRS3,DUSP1,DUSP3,FKBP5,FLNC,GEM,GJA1,GK,GPRC5B,GRK5,HAS2,HK2,HSD11B1,HSD17B1,IL6,INHBB,KRT18,MMP19,MMP2,NOL3,P4HA2,PAWR,PDE4D,PDXK,PER1,PLAT,PPAP2A,PPFIA4,PRKACA,PRKAR2A,PSIP1,PTGS1,PTGS2,PTP4A1,PTPRE,PTPRF,PTPRN,RAB27A,RGS16,RPRM,RUNX2,SFRP4,SGK1,STAR,STAT1,STK17A,TFPI2,T…	873 (18)
PML		transcription regulator	Inhibited	-2.450	2.43E-06	ACACB,ACADS,ADIPOQ,APOE,CAT,CDKN2A,DNAJB4,DNAJB9,FAS,FASN,GPAM,HADHB,HMGCR,HSPB1,ID2,JUP,LEP,LIPC,LIPE,LPL,MAF,PDK4,PPARGC1A,PRKCH,PSMB9,RXRA,SCD,SLC25A20,TNFAIP3	755 (18)
ponesimod		chemical drug	Inhibited	-2.449	1.95E-05	CCL2,CTGF,HAS2,IL6,SERPINE1,THBS1
sphingomyelin		chemical - endogenous mammalian	Inhibited	-2.449	1.23E-04	ELOVL5,ELOVL6,FASN,ICAM1,NR1H3,SCD	350 (7)
miR-4475 (miRNAs w/seed AAGGGAC)		mature microrna	Inhibited	-2.448	1.43E-06	ADAMTSL1,ADCY6,ANOS1,AOC2,ARHGAP28,ATXN1,C2orf44,CALCRL,CD46,CEP44,CHCHD7,CLPB,CLSTN2,CNTFR,CORO2B,CS,CTSC,CTXN1,CYGB,DAPK1,DHCR24,DHODH,DOK5,DUSP4,EGFLAM,EPHX2,ERRFI1,ETV3,FHL1,FNDC1,GAREM,GEM,GJA5,GLT8D2,GPAT2,GPR135,HK2,HMCN1,IGFBP2,KAZALD1,KIAA1147,MAOB,MAPK13,MARCKSL1,MARK1,METTL7B,MLLT11,MPP3,MRPL34,MTSS1,MYZAP,NAV3,NKD1,NLGN2,NOX4,OLFML1,PAPLN,PDP2,PDZD7,PGAM5,PLAU,PM20D1,PNPLA3,PPP1R1A,PR…
miR-3569-3p (and other miRNAs w/seed CAGUCUG)		mature microrna	Inhibited	-2.443	2.58E-06	AACS,ABHD5,ADAMTSL4,ADIPOQ,ADM2,ALDH4A1,AMPH,ANKRD29,ANKS1A,ARSI,ATP2A3,ATXN1,ATXN7L1,BCAT1,BST1,BTG1,C9orf91,CHSY1,CLPB,CNIH3,CTDSPL,CTSC,CYTH3,DSEL,DYRK2,E2F8,EFHC1,ELF1,EPT1,ERO1LB,F2RL2,FAM129A,FAM63A,FHOD3,FRMD4A,GALNT15,GHR,GPC6,HIST2H2BE,HYAL1,KCNB1,LRRC27,LRRC61,LYRM7,MEX3A,MMP16,MYH11,MYLIP,NR1H3,NT5DC3,NUDT16,OSBPL1A,OSMR,PAPLN,PDCD1LG2,PEAR1,PRKAR2A,PRKAR2B,PRR5L,PTGES,RNF125,RNF24,ROC…
miR-4480 (miRNAs w/seed GCCAAGU)		mature microrna	Inhibited	-2.436	5.87E-06	ABLIM3,ANKS1A,ANO3,AOX1,ARHGAP26,B4GALT1,BAIAP3,BTG1,CACNB4,CALM1 (includes others),CASP7,CCDC71L,CCDC88A,CD46,CDH11,CDYL2,CEACAM19,CHP1,DLD,ERRFI1,FBN1,FOXO1,FZD4,GDAP2,GPAM,GPD1L,GYPE,HIPK2,HSD17B12,HYAL1,IL16,IRF1,KAZN,KIAA0040,LIF,LMO3,LRRC73,MB21D2,MCAM,MMD,MTCL1,MTFP1,MTHFD2,MYCBP,MYLIP,NDUFA4,NLGN2,NNAT,NOL3,NT5E,OTUD3,PAQR8,PCSK1,PDE8B,PHLDA2,PID1,PIM1,PLAUR,PLEKHG2,PPP1R1A,PRKAR2B,PSG4,P…
miR-3675-5p (miRNAs w/seed AUGGGGC)		mature microrna	Inhibited	-2.431	8.32E-04	ACVR1C,ACVR2A,ADM2,AGMAT,AGPAT9,ASAP3,BACH2,BAIAP2L1,BMF,BNC2,BTG1,BTN3A2,C10orf90,C1RL,CAMKK1,CAPG,CHST2,CHST3,CLUH,CORO7/CORO7-PAM16,CS,CSPG4,CXCL12,CYP19A1,CYP27B1,DCXR,DENND5B,DLD,DUSP4,EPHA2,EPHA4,F11R,FADS2,FAIM2,FGF13,FIBIN,FLNC,GPD1L,GRID1,H2AFJ,HIVEP3,HMCES,HOOK3,HOXC13,HS3ST3A1,IL21R,INPP5K,ITGB2,ITPKC,JAG1,JARID2,KAZN,KCND3,KIAA1549L,KLHL23/PHOSPHO2-KLHL23,LGALS9,LIMK1,LSS,MAF,MAPK8IP1…
PEX5L		ion channel	Inhibited	-2.425	7.76E-04	FDPS,HMGCR,IDI1,LSS,MVK,PMVK
AEBP1		peptidase	Inhibited	-2.425	1.23E-04	ABCG1,APOE,CD36,COL1A2,NR1H3,PPARG	663 (11)
cadmium chloride		chemical toxicant	Inhibited	-2.425	2.01E-02	AR,ATF4,DDIT3,GCLC,HP,HSPA13,HSPB1,MCM7,NKX3-1,PLAU
TNFSF11		cytokine	Inhibited	-2.412	3.19E-08	AURKA,BCL2,BCL2L1,BST1,CA2,CCL2,CCND3,CD14,CDC42EP4,CEBPA,CKB,CSRP1,CXCL8,DAB2,DUSP1,EGR2,FAS,FHL2,FPR1,GCLC,HIPK2,ICAM1,IER3,IGF1,IL11,IL6,IRF4,ITGB3,JDP2,JUNB,LDB2,LIMK1,LSR,MARCKSL1,NFATC1,NFKBIZ,NR1H3,PAG1,PCDH7,PDGFA,PIM1,PLAUR,PTGER4,PTGS2,PTPRE,RGS16,SERPINB9,SERPINE1,SOCS3,STAT1,TGFB1,TSPAN5,VCAM1	754 (14)
miR-329-3p (and other miRNAs w/seed ACACACC)		mature microrna	Inhibited	-2.410	1.58E-08	ABCD2,ABCG1,ABLIM2,ADAMTS1,ADAMTS4,ADAMTS9,AJUBA,AKAP1,ANK3,AQP3,ATXN1,AURKA,BAIAP3,BCAP31,BEX4,BHLHE40,BLCAP,BMF,BMP6,BNC2,C9orf64,CALCRL,CASZ1,CCDC113,CCDC71L,CCDC85A,CD36,CD82,CHL1,CHRDL1,CLMN,CLSTN1,CNKSR3,CPA4,DAPK1,DCUN1D3,DENND5B,DHCR24,DPYSL3,DYRK2,EPHA4,EVA1A,FAM101B,FBN1,FIBIN,FKBP5,GAS7,GDPD1,GLIS2,GLUD2,GPT2,IARS,IKZF2,INHBB,ITGB3,JDP2,KCNMA1,KCNS2,KIAA0040,LBH,LCORL,MAF,MAP2,MCAM,MCF…
IL9		cytokine	Inhibited	-2.407	5.47E-02	BCL3,CCL11,CCL2,JUNB,LTBP1,PIM1,TGFB1
miR-4513 (and other miRNAs w/seed GACUGAC)		mature microrna	Inhibited	-2.407	1.00E-02	ABCD2,AMZ1,ATXN7L1,BAG5,BNC2,C10orf10,CA3,CA5B,CCDC88A,CCPG1,CFLAR,CHST7,CNR1,CTTNBP2NL,DAB2,DCUN1D3,DENND3,DLD,DMD,EBF1,ERN1,FAM167A,FAM57A,FMO2,GPX8,IL1RAP,MAP2,MFSD9,MTMR10,NEDD9,NPTX2,NTRK2,P3H2,PAPLN,PARD3B,PCDH10,PCSK1,PDZD2,RBM7,REPS2,RIMS1,RPS6KL1,SGCD,SGK1,SIK2,SLC9A6,STX11,SYN2,TCAIM,TEK,TMEM194B,TMEM200B,TNFAIP3,UNC5B,VKORC1L1,WDR41,ZDHHC3,ZNF667
miR-4633-5p (miRNAs w/seed UAUGCCU)		mature microrna	Inhibited	-2.398	9.42E-09	ABCA10,ACKR4,ACVR1C,ADGRG6,ANO3,ANO6,ARMC8,BAG5,C2orf72,C5orf30,CCBE1,CEP44,CEP55,CSPG4,CTSC,CX3CL1,CXCL1,CXCL14,CYP19A1,DIXDC1,DOCK8,EHHADH,EPHA4,FAM63B,FKBP5,FLRT2,FLRT3,FMO2,FRMPD4,GCLC,GNPTAB,GPC4,HSPA12A,HYAL1,ID4,IFT22,IKZF2,IL4R,KAT2B,KCNK2,LEP,LYPD6,MAST4,MCTP1,MDM1,ME3,MEF2C,MEGF9,MLYCD,MMP16,MTMR4,NDUFAF4,NOX4,NRCAM,NUBPL,OSBPL3,PDE4D,PLK2,POC1B,PPTC7,PRKAR2B,PRRG1,PTGDR,RAD1,RASSF5,RGP…
miR-671-5p (miRNAs w/seed GGAAGCC)		mature microrna	Inhibited	-2.388	4.83E-06	ACER2,ACO2,ACVR2A,ACVRL1,ACY1,ADAM19,ADAMTS1,ADGRL1,AGPAT2,AKAP1,ALG10,AMZ1,ANKS1A,ANXA6,APC,APCDD1L,ARMC8,ARRB1,ARSI,ATXN7L1,BCAP31,C10orf54,C14orf180,C14orf28,C16orf71,C19orf26,C9orf91,CARHSP1,CASZ1,CBLN3,CD163,CHST6,CNTLN,CPEB1,CSMD2,CXCL14,DDIT4,DHCR24,DPT,DSG2,EDN1,ELOVL6,EPB41L3,FADS1,FAM110B,FAM124A,FAM167A,FAT4,FBXL22,FZD2,GLUL,HAAO,HAPLN3,HEG1,HIGD1A,HIVEP3,HMOX2,HYAL1,IFITM10,IL33,INPP5…
miR-4742-5p (miRNAs w/seed CAGGCAA)		mature microrna	Inhibited	-2.374	6.50E-02	ABLIM2,ABLIM3,ADCY6,AGFG2,AGTRAP,ALDH1L2,ANKRD33B,APCDD1L,ARHGAP28,ARL6IP5,ATXN7L1,BANK1,BIN1,BLCAP,BNC2,BPHL,C1orf226,C1QTNF6,CD46,CDC42EP4,CFLAR,CHL1,CTSC,DOCK8,DOLPP1,DUSP28,EDN1,EFHC1,EGR1,ESYT1,FAM227A,FAM60A,FIBIN,FJX1,FN1,FOXN2,FRMD4A,FRZB,FZD1,GCC1,GFOD1,GLCCI1,GPAM,HP,HRASLS5,ID2,IFIT2,IFITM10,IFT22,IMPA1,INF2,LOXL4,LRRC15,LSS,MAOA,MB21D2,MLXIP,MMD,MOSPD1,MTMR12,NAV2,NBPF10 (includes oth…
2-deoxyglucose		chemical drug	Inhibited	-2.373	5.66E-03	ATF4,BCL2,BCL2L1,BCL2L11,BMF,CFLAR,DDIT3,DDIT4,HIF1A,IL6,LEP,PTGS2	697 (20)
miR-1273e (miRNAs w/seed UGCUUGA)		mature microrna	Inhibited	-2.371	3.20E-05	ACKR2,ACO1,ACVR1C,ADH1C,AGMAT,AIM1,AK5,ALDH1L2,ANKRD29,ANO3,APOLD1,ARHGAP28,ASB1,BACE2,BCL2,BRI3BP,C4orf32,CA5B,CCBE1,CCDC36,CD302,CEACAM19,CFLAR,CHSY1,CPA4,CPM,CXCL8,DSEL,EDNRB,EPHA4,F11R,FAM134B,FKBP5,FLVCR2,GALNT12,GPX7,GRID1,HCAR1,HS3ST2,HSD3B7,IMPDH1,KIAA1755,KIF5B,KLHL23/PHOSPHO2-KLHL23,KLHL5,LCORL,LPCAT2,MAPK10,MCF2L,METTL7A,MLLT11,MMACHC,MYCBP2,NBEA,NNAT,NPR3,NRG1,OSBPL8,PCCA,PEAR1,PGM2L1…
GLI3		transcription regulator	Inhibited	-2.359	4.07E-02	BCL2,GLI1,PVR,RUNX2,SALL1,SFRP1,SOX9,WNT5A
miR-3194-5p (miRNAs w/seed GCCAGCC)		mature microrna	Inhibited	-2.350	3.94E-08	ABLIM2,ABLIM3,ACAP3,ADAMTS4,ADCY6,AGMAT,ALDH1L2,AMZ1,ANKS1A,ANTXR1,APCDD1L,ARID3B,ATP8B3,BCAT1,BCL2L1,BLCAP,BMF,C10orf54,C5AR1,CALM1 (includes others),CAMKK1,CAV1,CCDC36,CCDC85C,CDC42EP4,CDHR1,CDHR3,CDKN2A,CFLAR,CHST3,CNNM1,CNNM4,CNTLN,COL4A4,COL5A1,COL8A2,CSRP2,CTDSPL,CXCL1,CYGB,DENND3,DHDDS,DPT,DRAM1,DTX1,EBF4,EFNB2,EIF4EBP2,ENGASE,EPS8L2,ERG,ERO1LB,EYA2,F11R,F2R,FAM124A,FAM167A,FAM195A,FAM53B,…
miR-4446-5p (miRNAs w/seed UUUCCCU)		mature microrna	Inhibited	-2.348	1.36E-10	ABCA10,ABCD2,ACACB,ACSL5,ACVR2A,ANGPT1,ANO6,APC,APOL1,ARHGAP28,ARHGEF2,ATF4,BCL2,BCL2L2,BMP6,BNC2,BTN3A2,C14orf28,C2CD2,C4orf32,CALCRL,CCBE1,CCDC40,CDK7,CEP120,CEP44,CLEC14A,CLEC2B,CNKSR3,COL14A1,COL5A1,CPEB1,CTSC,CXCL14,DIXDC1,DLD,DNAJB4,EFNB3,EGR1,ENGASE,EPHA4,ETFA,FAR2,FAT4,FBXL22,FRMD4A,FZD1,FZD7,GDF6,GYG2,HCAR2,HECW1,HOXB3,IGFBP3,IL11,IL16,ITIH5,JARID2,KCNMA1,KIAA1147,KIAA1211,KIF5B,LARS2,LF…
ETS1		transcription regulator	Inhibited	-2.343	3.58E-05	ARL4C,ATP2A3,CASP1,CAV1,CCL2,CD14,CDKN2A,COL1A2,COL2A1,CTGF,EGR1,FN1,FOXD1,HGF,HSPA1A/HSPA1B,ICAM1,ID2,IKZF2,INSIG1,ITGA10,ITGB2,ITGB3,JUNB,KRT8,LAIR1,MMP2,NKX3-1,NPR1,PHLDA2,PLAU,PRL,PVR,RUNX2,SERPINE1,SNAI1,SRGN,TGFB2,VEGFA,ZEB1	791 (20)
APP		other	Inhibited	-2.333	8.40E-16	ABCG1,ACHE,ACO2,ADAMTS4,AIFM1,AMPH,APOE,ARL6IP5,ARRDC3,ATP1B1,ATP5A1,ATP5B,BASP1,BBC3,BCL2,BCL2L1,BCL2L11,BCL2L2,BDNF,BMF,BMP6,C1S,C3,CAT,CCL2,CD82,CDC14A,CDH2,CDK5RAP2,CFLAR,CH25H,CKB,CKMT1A/CKMT1B,CLIC6,CMPK2,CRABP2,CS,CSF1,CTGF,CXCL1,CXCL12,CXCL5,CXCL8,CYCS,DBI,DKK1,DNM1,EDN1,EGR1,ELN,ENO2,ENPP2,EPHB2,EXT1,FGF2,FKBP1A,FN1,FXYD1,FZD7,GDF15,GDNF,GHR,GNG2,H19,H2AFJ,HCAR2,HECW1,HERPUD1,HES1,HGF,HI…	668 (14)
miR-4769-3p (and other miRNAs w/seed CUGCCAU)		mature microrna	Inhibited	-2.324	4.98E-06	ACER3,ACVR1C,ADCY6,ADH1B,ADRA2C,ALDH1L2,APOL4,ARHGAP18,ARRB1,ATXN1,BAG4,BDNF,BNC2,C1RL,C2orf72,CCDC85A,CD302,CDKN2A,CHSY1,CLMN,CNNM1,CNTLN,CORO1A,CYTH3,DAB2,DHRS11,DKK1,DMD,EDNRA,EFNA5,ENDOD1,EPHX2,ETV1,FADS1,FAM53B,FAS,FERMT1,FRZB,FZD5,GINS2,GLYCTK,HIPK2,HOOK3,HRASLS,HRCT1,IFITM10,IGF1,IL1RL1,IRF1,ISYNA1,ITGB3,KAZN,KCTD16,KCTD17,KIAA1549L,LIF,LMOD1,LOXL4,MDFI,MEOX2,MXI1,NOTCH1,NOTCH3,NXPH3,PAIP2…
miR-4738-5p (miRNAs w/seed CCAGCGC)		mature microrna	Inhibited	-2.323	4.59E-03	ACAP3,ADGRE5,AMZ1,ANKRD33B,ANKRD9,ANO7,BBC3,BIN3,C10orf54,C19orf12,C19orf26,C6orf132,CLMN,CLUH,CXCL12,DCUN1D3,DNM1,EBF1,EFNA5,EFNB2,ENGASE,ERF,FJX1,FKBP5,GDF6,GYG2,HIPK2,HSPB7,IFITM10,INSIG1,ITPKC,KAZN,KCNK15,KLF8,KSR1,MITF,NMUR1,NOL3,NOL4L,NTRK2,PANK1,PDHA1,PDXK,PHLDA2,RREB1,S100A3,SCARB2,SGK1,SLC37A1,SNN,SPRN,STAR,STX11,TCAF2,TENM3,TMEM164,TMEM63A,TMEM97,TNFAIP2,TNRC6C,TRABD2B,USP2,WWC2,ZNF853
Interferon alpha		group	Inhibited	-2.315	4.19E-05	APOBEC3B,APOL1,BCL2,BCL2L1,BCL3,C3,CASP1,CCL2,CCND3,CD70,CH25H,CLTCL1,CXCL1,CXCL5,CXCL8,FAS,FASN,GLI1,ICAM1,IFI16,IFI6,IFIT1,IFIT2,IFIT3,IGFBP4,IL11,IL18R1,IL1R1,IL21R,IL4R,IL6,IL6R,IL7,IRF1,NMI,NT5E,OAS1,PIM1,PLAT,PRL,PSMB9,PTGES,PTGS2,RARRES3,SERPINB9,SLFN5,SOCS3,SPRY1,SPRY2,SPRY4,STAT1,TGFB1,TRIB2,TYMP,ULBP2,VCAM1,WARS	592 (14)
HDAC6		transcription regulator	Inhibited	-2.306	3.01E-06	ADAMTS1,AR,COL1A1,GDF6,HIF1A,IGF1,IL6,JUNB,LTBP2,NOG,PLAU,SERPINE1,TGFBI,TGFBR1	826 (21)
cholecalciferol		chemical - endogenous mammalian	Inhibited	-2.302	4.98E-03	BCL2,BDNF,CCL2,CD14,CDA,CEBPA,COL1A1,CSF1,EDN1,IGFBP3,NDUFAF4,PTH1R,RUNX2,SERPINE1,TGFB1,VDR	827 (22)
miR-302c-3p (and other miRNAs w/seed AGUGCUU)		mature microrna	Inhibited	-2.299	1.51E-03	ACVR1C,ALDH9A1,ANO6,ARMC8,BACH2,C2orf88,C5orf30,CCDC36,CD36,CILP,COLEC12,COX7B,CTSS,CXCL1,CXCL14,CYB5R4,DENND5B,DNMBP,EDNRB,EFEMP1,ELAC2,EYA2,FAM57A,FBN1,FGD4,GDAP2,GLUL,HERPUD1,HIVEP3,ICAM1,IGSF10,IKZF2,ITIH5,ITPR3,ITPRIP,KLF4,LAMA3,LCORL,LIF,LMO3,LPL,LTBP2,MANEA,MARK1,MEGF9,MKL2,MPP3,MYCBP,NAPEPLD,NFATC4,NR4A3,NRCAM,OMG,OSBPL8,PBK,PCDH7,PDCD1LG2,PPAP2B,PRICKLE1,RASSF2,RDH5,RETSAT,RGMA,RNF157,RR…
EDN1	1.898	cytokine	Inhibited	-2.294	1.88E-12	ADAM12,ADAM19,ADIPOQ,ANXA6,APLN,BAG2,BCL2,CALCRL,CDH2,COL1A2,COL5A1,COL7A1,CTGF,CXCL8,CYP11A1,EDN1,EDNRA,EDNRB,EGR1,ERRFI1,FGF2,FN1,GJA1,HIF1A,ICAM1,IL6,ITGB3,JUNB,LEP,MARCKSL1,MCAM,MITF,MMP2,NOX5,NRG1,OLR1,PDGFA,PLAU,PLAUR,PRKCD,PRL,PTGER4,PTGS1,PTGS2,SERPINE1,SOCS3,SOX5,THBS1,TRPC6,VCAM1,VCAN,VCL,VEGFA	781 (16)
MGEA5		enzyme	Inhibited	-2.292	2.07E-09	ABLIM3,ACO2,ACSS2,ADAM19,AIFM1,AIFM2,AZGP1,BCL2L1,CAV1,CD302,CXCL8,DAB2,EFNB1,EFNB2,ELF1,EPHA4,EPHB3,EPHB6,FDPS,FGF9,FN1,GLUL,GPT2,HIPK2,HMGCR,HMGCS1,IGF2,IGFBP4,IL6R,JDP2,KRT81,LAMB1,LIPC,LRIG1,LSS,MAMLD1,MCAM,NDUFA4,NSDHL,PDHA1,PECR,PLA2G16,PLAU,PPAP2B,RAB27A,S100A3,SERPINB9,SERPINE2,TCF19,TGFB1,TGFBR3,THBS1,TPD52L1,TSPAN5,WNT11	547 (13)
miR-3616-3p (miRNAs w/seed GAGGGCA)		mature microrna	Inhibited	-2.291	1.29E-11	ABHD15,ACHE,ADCY6,ADGRG1,ADRA2A,AGFG2,ALDH1L2,ALDH4A1,ANKRD35,ARID3B,ARSI,ATP8B3,AURKA,BCAP31,BCL2L11,BCL2L2,BHMT2,C1QTNF1,C1QTNF6,C2orf88,CA5B,CACNA1C,CALCRL,CALM1 (includes others),CASP7,CBLN3,CCDC85C,CD82,CDHR1,CDHR3,CDO1,CEBPA,CILP,CLMN,CLPB,CNNM4,COL16A1,CSF1,CXCL16,DAAM2,DGAT1,DHDDS,EFNB3,ELAC2,EPB41L4A,EPHB2,ERAP2,F11R,FADS2,FAM227A,FGF5,FMO2,FUT8,FZD1,GALNT16,GLIS2,GLUL,GPX3,HAAO,HHAT,HMC…
E. coli B4 lipopolysaccharide		chemical toxicant	Inhibited	-2.282	2.65E-04	ADCY7,AQP1,BCL2,BCL2L1,CA13,CASP7,CCL11,CCL2,CD70,CLEC14A,CXCL8,ELF1,EVI2B,FAS,FIBIN,HGF,HK2,ICAM1,IFI16,IFIT3,IL1R1,IL33,IL6,IRAK3,PANK1,PIM1,PLA2G4A,PLAUR,PLEKHG2,PPP1R1B,PROS1,PTGES,PTGS2,RAB20,RAB7B,RHBDF2,RTP4,SARM1,SCARB1,SOCS3,STAB1,STC2,TNFAIP3,TNFSF4,VCAM1	498 (16)
seocalcitol		chemical drug	Inhibited	-2.282	1.01E-02	BCL2,BCL2L1,ITGA7,LRP1,NGF,NINJ1,PDLIM7,PTGS2,SGK1,UVRAG,VDR,VEGFA
miR-1279 (miRNAs w/seed CAUAUUG)		mature microrna	Inhibited	-2.280	9.31E-02	ANO4,C7orf55,CASD1,CHAC2,DLAT,DUSP3,ELOVL5,ERAP2,FKBP5,GALNT12,IL13RA2,ITGB8,KIAA0040,MGAT3,NMUR1,NRCAM,RGPD3 (includes others),SLC25A16,SLC7A11
miR-22-3p (miRNAs w/seed AGCUGCC)		mature microrna	Inhibited	-2.279	8.27E-08	ABHD3,ACER3,ACVR2B,ACVRL1,ADCY6,ADCY7,ADGRE5,ADORA1,ADRA1B,AGPAT9,AMOT,AMPH,AMZ1,AOC3,APCDD1L,ARAP3,ARHGAP4,ARHGEF26,ARID3B,ARL6IP5,ARRB1,BAG5,BIN1,BTG1,CALM1 (includes others),CCDC71L,CCDC85C,CDHR3,CDKN2C,CFLAR,CIDEC,CLPB,CPEB1,CSMD2,CTSC,CX3CL1,CYTH3,DDIT4,DPP4,DPYSL3,EFHC1,EIF4EBP2,ELAC2,ELOVL6,ETV1,FABP5,FAM49B,FAM57A,FAS,FBN2,FKBP1A,FOXP1,FURIN,GLDN,GLIS2,GPC6,HMCN1,IFITM10,IL16,IL1R1,IL1RL1…
Jnk		group	Inhibited	-2.273	1.01E-11	A2M,AGT,APLN,BCL2L1,BCL2L11,BMF,BTG1,CCL11,CCL2,CD55,CDH2,COL1A1,COL3A1,CTGF,CXCL12,CXCL8,DDIT3,DKK1,DUSP1,EDN1,EGR1,FABP4,FAS,FN1,GATA6,GDF15,GDNF,GJA1,HES1,ICAM1,IGF1,IL11,IL6,MMP2,MRC2,NOX4,PLAT,PLAU,PLAUR,POSTN,PRL,PTGES,PTGS2,SERPINE1,SESN2,SOCS3,TGFB1,TNFRSF12A,VCAM1,VCAN,ZFP36	750 (14)
miR-524-3p (and other miRNAs w/seed AAGGCGC)		mature microrna	Inhibited	-2.257	4.26E-04	ADAMTS6,ANK3,ATF5,BLCAP,C3orf70,CCND3,CDH11,CDK5RAP2,COL5A1,EBF1,EEPD1,EFNB1,EGR1,FOXD1,GLYCTK,GRID1,H2AFJ,HES1,HIST2H2BE,HLX,INHBB,IRF1,KIAA1147,LSS,MN1,OSGIN1,PARK2,PCYT2,PDXK,PDZD7,PHLDA2,PLEKHO2,PLIN1,PRRG1,RSL24D1,S100PBP,SCARB1,SEPT6,SPRY1,SUSD2,TMEM158,UNC13A,ZFPM2
D-sphingosine		chemical - endogenous mammalian	Inhibited	-2.236	3.77E-03	BCL2,IL4R,IL6,PTGS2,SERPINE1	574 (18)
Collagen Alpha1		group	Inhibited	-2.225	2.48E-04	CDH2,COL1A1,MMP2,PLAU,PLAUR,PTGS2	539 (14)
carbenoxolone		chemical toxicant	Inhibited	-2.224	3.12E-02	CTGF,FASN,HMGCR,NOX4,PTGS2
bromodeoxyuridine		chemical drug	Inhibited	-2.221	1.66E-09	CD70,CSF1,CXCL8,IFI16,IFI6,IFIT1,IFIT2,IFIT3,IGFBP3,IGFBP4,IL6,IL7,IL7R,INHBA,IRF1,IRF4,OAS1,SERPINE1,STAT1,TGFBI,TNFSF4,TRH	739 (16)
BMP		group	Inhibited	-2.219	1.96E-02	CTGF,ID2,IL6,IRF1,RUNX2
CaMKII		complex	Inhibited	-2.219	9.69E-03	BDNF,COL2A1,HAS2,IRF1,SLC2A4,SOX9	762 (21)
OSMR	-1.866	transmembrane receptor	Inhibited	-2.219	3.77E-03	FASN,IL6,IL6R,OSMR,SCD	700 (23)
DHX9		enzyme	Inhibited	-2.219	2.54E-04	APOE,CDKN2A,ID2,IL6,PTPN13,SST,XAF1	448 (7)
PLA2G5	-2.267	enzyme	Inhibited	-2.218	3.72E-04	COL1A2,COL3A1,PLA2G5,PTGS2,VEGFA	629 (17)
PDX1		transcription regulator	Inhibited	-2.217	1.45E-10	AKR1B1,ARRDC4,ATP2A3,BBC3,CAT,CDO1,CKB,CKMT1A/CKMT1B,COL1A1,COL3A1,CX3CL1,DUSP6,EGR1,ERO1LB,FGF2,FGF5,FH,ID2,IDH1,IER3,IGFBP3,IL6,INSIG1,JUNB,KLF10,KLF6,KRT18,KRT8,LXN,MAOB,MAP2,MDH1,MITF,PC,PCSK1,PHGDH,PPP1R1A,PTGER3,PTP4A1,PTPRF,SCG2,SDHA,SLIT3,SST,TGFBR3,TRPC6	622 (16)
ICAM1	-2.425	transmembrane receptor	Inhibited	-2.217	3.66E-01	ICAM1,IL6,TGFB1,VCAM1,VEGFA
CEBPE		transcription regulator	Inhibited	-2.216	3.38E-01	BCL2,BCL2L1,CD14,IL6,MMP2,PTGS2
EREG		growth factor	Inhibited	-2.213	1.96E-02	FGF2,HAS2,IL6,PTGS2,TNFAIP6
ABCC8		transporter	Inhibited	-2.213	1.50E-02	ACADVL,CAT,FOXO1,IL6,PPARGC1A
CGB (includes others)		other	Inhibited	-2.207	2.81E-03	CYP11A1,DUSP6,MMP2,PTGS2,SGK1,TNFAIP6	626 (12)
miR-4757-5p (and other miRNAs w/seed GGCCUCU)		mature microrna	Inhibited	-2.200	8.80E-08	ABLIM2,ADAMTS14,ADGRE5,ADGRL1,ADIPOQ,AGTRAP,AIFM2,ALDH4A1,AMZ1,ANKS1A,AOC3,ARHGAP26,ARRB1,ATF5,ATP5G3,ATP8B3,AURKA,BACH2,BIN3,BTG2,BTN3A2,C19orf12,C3orf70,CACNA1A,CACNA1C,CAMKK1,CEL,CENPP,CFLAR,CHRDL1,CHST3,CLYBL,CMPK2,COL5A1,CORO2B,CPM,CSF1,CTSS,CXCL1,CYP19A1,CYTH3,DAB2IP,DGAT1,DHTKD1,DOCK2,DRAM1,EDNRB,EFNB2,EML6,ENGASE,EPHB2,FAIM2,FAM167A,FAM185A,FAM63B,FBXL15,FBXL7,FKBP5,FRMPD4,GEM,GNPTAB,GRIA…
nickel chloride		chemical toxicant	Inhibited	-2.190	7.69E-04	CCL2,HIF1A,IL6,PTGS2,VEGFA	687 (18)
ITGB6		other	Inhibited	-2.187	3.98E-03	COL1A1,COL1A2,COL3A1,MMP2,SERPINE1,TGFB1	666 (20)
SCARB1	1.480	transporter	Inhibited	-2.184	1.30E-04	APOB,APOD,CCL2,CX3CL1,DDIT4,FOXO1,HMGCR,IL6,PTGS2,SIAH2,VCAM1	510 (18)
RUNX3		transcription regulator	Inhibited	-2.183	5.46E-02	ABCC2,AGTRAP,BCL2L11,CXCL8,JAG1,ST3GAL5,TGFB1,TNFSF4,UGCG
TRPV4		ion channel	Inhibited	-2.180	1.37E-03	COL2A1,FAS,IL6,PPARGC1A,SOCS3,SOCS5,THBS1,VCAM1	577 (14)
miR-4755-5p (and other miRNAs w/seed UUCCCUU)		mature microrna	Inhibited	-2.179	4.20E-09	ABCD2,ACACB,AMOT,ANGPT1,ANO6,ARHGEF2,ARL6IP5,ARMC8,ATXN7L1,BCL2,BCL2L2,BDNF,BIN1,BNC2,C10orf10,C14orf28,C2CD2,CALCRL,CAMK1,CCBE1,CCDC40,CDC14A,CDH11,CDK7,CHRDL1,CNKSR3,CPEB1,CTSC,CXCL14,DCUN1D3,DIXDC1,DOK5,DSE,EFNB3,EGFLAM,EGR1,EPB41L4A,EPHA4,EPHB6,FBN2,FBXL22,FGF18,FLRT2,FN1,FZD1,GDF6,GTPBP2,GXYLT2,GYG2,HAS2,HCAR2,HECW1,HIC1,HMGCR,HOOK3,IDI1,IL11,IL16,IL33,ITIH5,JARID2,KCNK6,KCNMA1,KIAA1211,KIAA…
Wnt		group	Inhibited	-2.178	2.82E-04	ADAM10,CDH2,CEBPA,GLI1,GSC,ID2,PITX2,PPARG,PPARGC1A,RUNX2,SNAI1,SOX9	754 (22)
miR-197-5p (and other miRNAs w/seed GGGUAGA)		mature microrna	Inhibited	-2.175	2.57E-10	ABCC2,ACOT9,ADH1B,ADH1C,ADIPOQ,AKR1B1,ALDH1A1,AMPH,ANGPT1,ANKRD29,APC,AQP3,ARHGAP18,ARHGAP28,ATP2A3,BLCAP,BMF,BPHL,BTG2,C19orf12,C3orf70,CALCRL,CCL2,CEP44,CHST7,CILP2,CLPB,CLSTN3,COLEC12,CORO2B,CPA4,CRABP2,CSTA,CX3CL1,DAAM2,EFEMP1,F2R,FKBP5,FURIN,FZD7,GALNT16,GFPT2,GJA5,GPD1,GPRC5B,GPX3,GRID1,GYG2,HCAR1,HHAT,HSDL2,IL17RC,INHBE,KANK4,KCNIP2,KCNK1,KCNMA1,KCTD16,KIF11,LNPEP,MASP1,MEMO1,MEX3A,MITF,MK…
ADORA2B		g-protein coupled receptor	Inhibited	-2.173	3.20E-04	BCL2,CCL11,COL1A2,CXCL8,HIF1A,IL6,KLF4,RUNX2,SERPINE1,TGFB1,VEGFA	500 (14)
ITGA3		other	Inhibited	-2.171	2.48E-04	FN1,MMP2,PLAU,PTGS2,SERPINE1,VCL	601 (19)
miR-3677-3p (miRNAs w/seed UCGUGGG)		mature microrna	Inhibited	-2.165	4.83E-03	ABLIM3,ACVRL1,ANKRD33B,AQP3,BRSK1,CAMKK1,CEP44,CLSTN1,DHDDS,DPT,EML6,ENDOD1,FCRLB,FOXN2,GDAP2,HIVEP3,HMGCR,IL18BP,ISYNA1,KIAA1211,KLF13,LFNG,LSS,METTL7B,MMP15,MTSS1,NXN,PAQR8,PDLIM4,PLIN1,PPP1R12B,PRKCD,PTCD1,PTGFRN,RBM43,RPL22L1,RTN4RL1,SLC9A6,SORT1,STC2,SYT11,TMEM150C,TNFAIP3,ULBP2,UTRN,UVRAG,WDR86
RND3		enzyme	Inhibited	-2.164	1.12E-02	BCL2,HES1,MMP2,NOTCH1,PTGS2
Smad		complex	Inhibited	-2.164	1.84E-03	CDKN2A,COL1A1,COL1A2,CTGF,ID2,SERPINE1,VEGFA,WNT5A	473 (12)
miR-125b-5p (and other miRNAs w/seed CCCUGAG)		mature microrna	Inhibited	-2.161	1.58E-12	ABHD3,ABLIM3,ACACB,ACADS,ACER2,ACHE,ACVR1C,ADAMTS1,ADAMTS14,ADAMTS15,ADAMTS4,ADH1B,AGTRAP,AJUBA,ALDH1A3,ALDH4A1,ANKRD29,ANKRD33B,ANKRD35,ANO3,ANO6,APC,APLN,APOL4,ARHGEF2,ARID3B,ARRB1,ARSI,ATXN1,B4GALT1,BAG4,BAIAP2L1,BBC3,BCAT1,BCL2,BCL2L2,BDH1,BIN3,BMF,BTG2,C10orf54,C17orf59,C2orf88,CASP7,CCBE1,CCDC71L,CCDC85C,CDKN2A,CEMIP,CLEC2B,CNNM1,CORO2B,CORO7/CORO7-PAM16,CPM,DAAM2,DGAT1,DLD,DUSP3,DUSP6,EBF4…
FN1	1.670	enzyme	Inhibited	-2.160	1.13E-03	APOE,BCAT1,BCL2,CASP7,CCL2,CDH2,COL1A1,CORO1A,CXCL1,CXCL5,CXCL8,DHCR24,FGF2,FN1,IL1R1,IL6,IL7,ITGB3,KRT7,MMP2,PLAU,PLAUR,PTGER4,RASSF2,RNF125,RRAGD,RUNX2,SERPINE1,SLC9A1,SOCS3,SOX9,TGFB1,THBS1,TNFAIP2	724 (20)
miR-512-3p (miRNAs w/seed AGUGCUG)		mature microrna	Inhibited	-2.158	1.82E-03	ABCG1,ABHD15,ADHFE1,ANKDD1A,AR,BPHL,C2orf88,CA13,CAP2,CAT,CDHR1,CEP44,CFLAR,CORO2B,CPM,CSGALNACT2,CTSC,CTSS,DHTKD1,DSEL,DUSP1,DYRK2,EDNRA,EEPD1,ENDOD1,ESYT1,FAT4,FGF13,FRMD4A,HHAT,HOXB3,HTR2B,ITGA10,ITIH5,KAZN,KCNK15,KIF5B,KLF7,LRRC8B,LVRN,MAPK10,MLX,NBPF10 (includes others),NFATC4,NTRK2,OTUD3,PAPPA2,PCDH10,PCDHAC2,PDCD1LG2,PFKP,PLIN5,PNPLA3,PODNL1,PPCDC,PPP1R13L,PRDX6,PRKAR2A,PRR15,PTPRG,RAI14,R…
miR-4327 (miRNAs w/seed GCUUGCA)		mature microrna	Inhibited	-2.152	1.49E-04	ABCG1,ACSL5,ADGRG6,ADRA2A,AGT,ALDH1A3,ANO6,APC,APOLD1,BAG5,BCL2L11,BNC1,CABYR,CAT,CCDC113,CD302,CFLAR,CTTNBP2NL,CYTH3,DGAT1,DHDDS,DOCK8,EGFLAM,EPB41L4A,FABP4,FAM129A,FAM214A,FAM57A,FUT8,GFOD1,GNG2,HMOX2,HSDL2,ICAM1,IFRD1,INPP5K,IRAK2,ITGB3,KANK4,KAZN,KCNH1,KIAA1147,LCORL,LNPEP,LYRM7,MTCL1,NEFL,NOD1,NOTCH1,NOX4,NTM,NTRK2,PCDHAC2,PDE12,PGAP1,PRL,RETSAT,RNF165,SALL1,SCARB2,SEPT6,SERPINB9,SLC12A8,SLC…
Gm-csf		group	Inhibited	-2.151	2.01E-05	BCL2,BCL2L1,BCL3,CD14,CD163,CXCL8,FAS,ICAM1,IL6,JUNB,PIM1,PTGS2,SOCS2,SOCS3,TGFB1,TRIB2	704 (19)
vinblastine		chemical drug	Inhibited	-2.150	1.01E-01	AR,HIF1A,IGFBP4,IL6,PTGS2
HMGA1		transcription regulator	Inhibited	-2.147	2.96E-07	BCL2,CAV1,CAV2,CITED1,COL1A1,COL1A2,CRYAB,CTSC,DAB2,DDIT3,EGR1,EPB41L4A,GHR,GSN,H19,HMGCR,IDI1,IER3,IGF1,IGFBP3,IGFBP4,IL6,INSIG1,JUNB,LAMB1,LIPE,MAPK8IP1,MVD,MVK,PHLDA2,PPARG,PTGS2,PTH1R,TFEB,TRH	824 (21)
CpG ODN 1826		chemical reagent	Inhibited	-2.139	3.46E-01	CCL2,CD14,CXCL8,IL6,LY96,REL,TNFSF9
Collagen type IV		complex	Inhibited	-2.138	7.41E-05	CCL2,ITGB3,MMP2,PLAU,PLAUR,PTGS2,PTH1R,SERPINE1,THBS1	747 (20)
carboplatin		chemical drug	Inhibited	-2.138	1.07E-01	A2M,ABCC2,ASNS,HAS2,IER3,LXN,TGIF1,TNFRSF12A
miR-3146 (miRNAs w/seed AUGCUAG)		mature microrna	Inhibited	-2.133	1.54E-01	ADAMTS2,ADAMTS4,ADH1B,AZGP1,BAG2,BCKDHB,BDKRB2,C2orf44,CD36,CDC42EP4,CENPP,CNKSR3,COL3A1,COL4A4,CTTNBP2NL,FAM129A,FAM53B,FGD4,GJA5,ITGA6,KCNMA1,LBH,MZT1,OTUB2,PALLD,PDP2,RARRES1,SLC25A4,SPRY1,STK17B,STON1,TCEA1,TJP2,TRABD2B,USP53,VEPH1,ZNF106
CYP19A1	-15.290	enzyme	Inhibited	-2.132	2.19E-03	ACADVL,AR,BDNF,FASN,HSD17B1,IL6,LEP,LPL,PPARG,PRL,SCARB1,SLC2A4,SOX9,TGFB1,VEGFA	708 (21)
HOXD3		transcription regulator	Inhibited	-2.132	4.63E-05	CDKN2A,COL1A1,IGFBP3,ITGB3,JUP,MMP2,SERPINE1,TGFBI,THBS1
HSD17B4	1.765	enzyme	Inhibited	-2.121	1.37E-03	ACOT2,ACSL1,CD36,FASN,GLI1,LPCAT3,MGLL,PDK4
miR-198 (miRNAs w/seed GUCCAGA)		mature microrna	Inhibited	-2.120	6.14E-05	ACKR3,ADAM12,ADAM19,ADGRD1,ADRBK2,ALDH1L2,ALG10,APCDD1L,ASAP3,AVPR1A,BAG4,CACNA1C,CCDC113,CCDC71L,CDC14A,CDH11,CHST6,CLMN,CNR1,CRELD1,CSPG4,CTDSPL,DUSP3,EIF4EBP2,EML6,FAM134B,FAM199X,FERMT1,FGD4,FGD5,FGF5,FHOD1,FUT8,GALNT15,HAS1,ICAM1,JAM2,KCNJ15,KIAA1147,KLHDC7B,LCORL,LGI4,LMOD1,LRRN3,LSS,LYSMD4,MACROD2,MASP1,METTL7B,MLX,MOB3B,NAV2,NBPF10 (includes others),NNAT,NTN4,NXPH3,OTUB2,OXCT1,PAIP2B,PDCD…
EPHB4		kinase	Inhibited	-2.111	6.32E-03	IGF2,IGFBP4,NCAM2,NEFL,PDLIM7,TEK,TGFB1,TGFB2,TGFBR1,WNT11,WNT5A
CLDN7		other	Inhibited	-2.111	4.92E-06	AGT,ANXA3,APOE,C1S,C3,CTGF,CX3CL1,CXCL8,DKK1,DPM3,FADS3,FZD2,IFI6,ITPR3,LGR4,LIMA1,MMP2,MT1A,MT1X,MT2A,MUC1,NNMT,NRG1,PANX2,PHGDH,PKMYT1,PLA2G16,SLC25A22,SYTL2	463 (7)
BMP6	-3.240	growth factor	Inhibited	-2.108	2.32E-09	ADAMTS1,ARHGAP18,CDKN2A,CDKN2C,CTGF,CYP11A1,EPHX1,ERRFI1,ETV5,ID2,IL6,INHBA,KLF4,MATN2,MYH10,NOG,PCOLCE2,PITX2,PTGS2,SDPR,SERPINE1,SNAI1,STAR,TNFRSF12A,VCL,VEGFA,WNT2,XBP1,ZEB1	682 (20)
5-azacytidine		chemical drug	Inhibited	-2.107	6.73E-07	ATP5A1,ATP5B,BBC3,CAV1,CLCF1,COL1A1,CXCL12,DKK1,DUSP1,EPHA2,ETV5,GDF15,HK2,IFI6,INHBA,KLF6,KRT81,MYO1B,PLAU,PPM1D,PTGS2,PTPRG,SLC3A2,SLC7A5,SLC9A1,SMURF2,SOCS3,SOX9,STK17A,TFPI2,TGFBR1,THBS1,THBS2	753 (20)
miR-3173-5p (and other miRNAs w/seed GCCCUGC)		mature microrna	Inhibited	-2.088	5.91E-10	ABCA3,ABLIM2,ABLIM3,ACACB,ACADS,ACADSB,ACAP3,ACVRL1,ADAM19,ADAMTS10,ADAMTS14,ADAMTS15,ADAMTS2,ADGRL1,ADM2,ADRA2C,AGFG2,AGTRAP,AIFM2,ALDH1A3,AMPH,ANKRD33B,ANKRD35,ARHGAP4,ARID3B,ARL4C,ATF5,B4GALT1,BDH1,BMF,BTN3A2,C10orf10,C10orf54,C1orf226,C1QTNF6,C2orf72,C6orf132,CASZ1,CCDC69,CDHR1,CDHR3,CENPP,CHP1,CHST3,CHST6,CLMN,CNTLN,COL5A2,CXCL12,CYTH3,DAB2IP,DCUN1D3,DENND3,DHDDS,DOCK8,DPP4,EBF4,EFNA5,ELOVL5…
tretinoin		chemical - endogenous mammalian	Inhibited	-2.086	1.39E-24	A2M,ABCG1,ACACB,ACKR2,ACSL1,ACSS2,ADAM10,AGT,ALAS1,ALDH1A1,ALDH1A3,ALDH9A1,ANXA6,APCDD1,APLN,APOD,APOE,AQP1,ASNS,ATF4,ATP2A3,BCL2,BCL3,BHLHE40,BMP6,BTG1,BTG2,C3,C5AR1,CA2,CACNA1C,CALM1 (includes others),CASP1,CASP7,CCL2,CCNB1,CCND3,CCPG1,CD14,CD36,CD70,CD82,CDC20,CDKN2A,CDKN2C,CEBPA,CHL1,CNR1,COL1A1,COL1A2,COL2A1,COL3A1,CRABP2,CTGF,CTSC,CTSS,CXCL8,CYP11A1,DAAM2,DAB2,DBI,DDIT3,DGAT1,DHRS3,DIO2,DLL…	914 (18)
miR-876-5p (and other miRNAs w/seed GGAUUUC)		mature microrna	Inhibited	-2.085	5.31E-07	AACS,ACER3,ACVR2B,ADAMTS14,ADAMTS4,ADIRF,ADRBK2,AQP1,ARHGEF26,ARRDC3,ATXN1,BNC1,C2orf72,CALM1 (includes others),CCL11,CHKA,CLEC14A,COL3A1,CORIN,CTSC,CTTNBP2NL,DGAT1,DLD,DNAJC12,EML6,FAM214A,FBXO33,FGD4,GALNT15,GPD1L,GPR63,GPRC5B,GRK5,GYG2,HGF,HOXC13,IFIT3,IL6R,INHBB,INPP4B,INSIG1,ITGB2,JARID2,KAT2B,KCNMA1,KIFC3,LYRM7,MAF,MGLL,MITF,MTMR4,NPR3,NR1D1,NRP2,NTRK2,NXPH4,PALLD,PAPLN,PDZD2,PGM2L1,PLEKHG2…
miR-3064-3p (miRNAs w/seed UGCCACA)		mature microrna	Inhibited	-2.084	3.28E-06	ACADSB,ADAMTSL1,ADGRG1,ALDH1A3,ALG10,ANKS1A,ANO6,ARHGEF4,ARRB1,BACH2,BAG4,BCL2L11,BDNF,BHMT2,BTG1,BTG2,C1QTNF1,C2orf72,CALCRL,CASD1,CCDC69,CD46,CFLAR,CHCHD7,CLCF1,CMPK2,CORIN,CPED1,CTGF,CYP19A1,CYP27B1,DACT1,DHODH,DKK1,DRAM1,DYNC2LI1,DYRK2,EGR1,EHHADH,ENDOD1,ENGASE,EPHA4,FAT4,FIBIN,FLVCR2,GAL,GALNT16,GJA1,GNPTAB,GPR1,GPX7,GPX8,HAS2,HECW1,HIF1A,HMGCS1,INF2,ITGA9,KCTD17,L2HGDH,LNPEP,LRRN3,LTBP2,MAF…
miR-3926 (miRNAs w/seed GGCCAAA)		mature microrna	Inhibited	-2.083	9.50E-05	ABLIM3,ADAMTS4,ADCY6,ADGRD1,ADRA2A,ANKDD1A,ANTXR1,AQP1,ARID3B,ASB1,B4GALT4,BAG5,BLCAP,BTG2,C17orf107,C17orf59,CARHSP1,CCBE1,CCPG1,CDH11,CLIP1,CYCS,DCUN1D3,DENND5B,DGCR6/LOC102724770,DHCR24,DSEL,DUSP4,ECHDC1,ECHDC3,EFNB3,EGR3,EIF4EBP2,ENDOD1,ENPP1,ESRRA,EVA1A,FAM185A,FJX1,FLRT3,GALNT15,GCC1,GFOD1,GHR,GLUL,GLYCTK,GPRC5B,HIF1A,HMGCS1,HSPA12A,HSPB7,IGF1,IKZF2,KAZN,KCNE4,KIF7,KLHL13,KSR1,LMOD1,LRIG1,L…
miR-1296-5p (miRNAs w/seed UAGGGCC)		mature microrna	Inhibited	-2.077	1.07E-03	ACER3,ACKR2,ACKR3,ACVR2B,ADGRL1,ARHGAP28,BCL2L2,BDKRB2,BNC2,C2orf88,C5orf30,C8orf4,CCDC69,CDC42EP4,CFLAR,CHRDL1,CLYBL,CTDSPL,CXCL16,CYCS,DDIT4L,DHDDS,DLAT,EGR2,ENPP1,FAM101B,FAM124A,FAM20A,FAM84B,FHL2,GCC1,GNG2,GPC6,GTF2IRD2/GTF2IRD2B,HECW2,HK2,HMGCR,IL1R1,IL1RAP,KIAA0040,KIF5B,LCORL,LGI4,LRRC8B,LVRN,MAF,MARCKSL1,MAST4,MOCS1,MTUS1,NINJ1,NKD1,NRCAM,NT5E,OXCT1,PAPPA,PDE2A,PLAG1,PNPLA2,PNPLA3,PPM1B,…
miR-4509 (miRNAs w/seed CUAAAGG)		mature microrna	Inhibited	-2.074	1.59E-02	ABLIM3,ACSM5,ADIPOQ,AGPAT9,AIM1,ARSI,DAAM2,DNAJB4,DTWD1,EFEMP1,EFHC1,ERAP2,FAM199X,FGF7,FKBP5,IFIT2,LRRC27,MKL2,MTSS1,NUBPL,OSMR,PCDH10,PDE2A,PLCXD2,POLD3,PPARGC1A,PROSER2,PRR5L,RASL11B,S1PR2,SCML1,SLC25A4,SLC35D1,TDRKH,THRSP,ULBP2,VEPH1,WDR41,ZNF589
miR-3617-5p (and other miRNAs w/seed AAGACAU)		mature microrna	Inhibited	-2.070	2.37E-05	ADRBK2,AKR1C1/AKR1C2,ALDH1A3,AMOT,ANG,ATP5G3,BNC1,CCDC71L,CPED1,CYB5R4,DNAJC12,DTWD1,DUSP3,ELOVL5,ELOVL6,ENPP5,FAM101B,FAM84B,FGD4,FGF13,GEM,GLCCI1,GRK5,HIGD1A,HOOK3,IL18R1,ITGB8,KCNK1,KIF5B,LAMA3,LMO7,LRRC8B,LXN,LZTFL1,MANEA,MAPK10,MARCKSL1,MASP1,MKL2,NNT,NUBPL,OMG,PALLD,PCDH7,PCDH9,PLK2,PROSER2,PTPRG,RAB27A,RASSF5,RETSAT,RIMS1,RMI1,RRAGD,SEL1L3,SEPP1,SERPINB9,SLC7A11,SNX18,SNX9,STK17B,STON1,TGF…
phorbol esters		chemical - other	Inhibited	-2.066	2.77E-04	CDH2,CXCL8,DUSP1,EGR1,HK2,HSD17B4,IL1R1,IL6,JUNB,LIF,PDGFA,PLAT,PLAU,PTGS2,REL,SCG2,STMN2,TGFB1,TRH,VDR	631 (16)
miR-5095 (and other miRNAs w/seed UACAGGC)		mature microrna	Inhibited	-2.064	2.37E-03	ABHD15,ADAMTS2,AGMAT,AIM1,ALDH6A1,ANGPT1,APC,APOL1,ARIH2OS,ATP5F1,BBC3,BCL2,BHMT2,BTN3A2,C1RL,C5AR1,C9orf64,CCDC152,CCDC69,CD36,CD82,CDA,CDC14A,CDHR3,CLCN4,CNTLN,CSAD,CTGF,CTSS,CYP27C1,DHODH,DHTKD1,DIXDC1,DSG2,DTWD1,DUSP4,EID2B,EIF4EBP2,ERAP2,F11R,F2R,FADS1,FAM227A,FAM63B,FBXL22,FGD4,FIGNL1,FKBP5,FMNL1,GALNT15,GDPD1,GPX8,GRASP,GYG2,HECW1,HMOX2,HSD17B1,IFIT3,IFT22,IL11,IL1R1,IMPA1,IRF1,ITGB3,ITIH5…
REN		peptidase	Inhibited	-2.063	3.17E-03	AGT,APLN,COL3A1,CTGF,FGF2,ICAM1,IL6,NOX4	713 (19)
CHUK		kinase	Inhibited	-2.061	1.80E-06	ACKR3,ARL6IP5,C3,CCL11,CCL2,CCNB1,CH25H,CSF1,CX3CL1,CXCL12,CXCL8,CYP7B1,DUSP6,ENPP2,FAS,HK2,ICAM1,IFI16,IFIT2,IL11,IL6,ITGB3,JUNB,KLF10,MMP2,NGF,NOTCH1,PCDH7,PLA2G4A,PLAU,PPARGC1B,PTGS2,RGS16,SERPINE2,SFRP1,SGK1,SMOC2,SOCS3,TNFAIP2,TNFAIP3,VCAM1,VEGFA	647 (12)
TLR4		transmembrane receptor	Inhibited	-2.060	8.16E-05	APOBEC3B,BCL2,BCL2L1,C3,CASP7,CCL2,CD14,CD163,CD70,CFB,CFLAR,CMPK2,CXCL8,CYP27B1,DAB2,DOCK11,EDN1,FAS,GDNF,ICAM1,IFI16,IFIT2,IFIT3,IL18BP,IL6,INHBA,IRAK3,IRF1,LZTFL1,NFKBIZ,NMI,OASL,PLAT,PLK2,PPARG,PTGES,PTGS2,REL,RGCC,RGS16,RXRA,SCARB1,SLC7A11,SOCS3,STAT1,STAT5A,TGFB1,TNFAIP3,TPM1,VCAM1,XBP1	686 (19)
PARP1		enzyme	Inhibited	-2.056	3.78E-04	BCL2,CXCL1,CXCL12,FAS,FASN,FKBP5,H19,HAS2,HES1,HRH1,ICAM1,IGF1,IL18BP,IL6,LIF,PTGS2,SNAI1,SOCS2,STAT1,VCAM1	785 (15)
DDX58		enzyme	Inhibited	-2.052	1.92E-03	CXCL8,DLL1,GEM,IFIT1,IFIT2,IFIT3,IL6,IRF1,NMI,OAS1,PTGS2,SOCS3,STAT1	529 (18)
miR-4679 (miRNAs w/seed CUGUGAU)		mature microrna	Inhibited	-2.043	3.49E-06	ACVR2A,ADAM12,ADAMTS9,ADGRL4,ANK3,ANKDD1A,APCDD1L,C2orf44,C5orf30,CDA,COL8A2,CORO7/CORO7-PAM16,DDIT4L,DENND3,DOCK8,ETFA,F2RL2,FGF2,GJA1,GLI1,GLIS1,GPATCH11,GPX3,HGF,HIF1A,HIST2H2BE,HOOK3,HSD17B12,HSPA12A,HSPA13,INPP4B,KCNE3,KCNK1,LIAS,LIMA1,LONRF1,LOXL2,LSS,MKL2,MTCL1,MTMR4,MYH11,NRG1,NTN4,NUBPL,NYNRIN,P4HA1,PALMD,PARK2,PKIB,PKP2,POC1B,PPARGC1B,PPIP5K1,PRDX6,PROS1,PSD3,PTGER3,PTPN13,RASSF4,RIMS1,…
sodium orthovanadate		chemical reagent	Inhibited	-2.037	1.63E-05	BCL2L1,CEBPA,COL1A1,CXCL8,FABP4,HIF1A,IFIT2,IL4R,PLAUR,SERPINE1,SLC2A4,STAR	679 (20)
PTTG1		transcription regulator	Inhibited	-2.035	1.18E-02	BCL2,CCNB1,CDH2,FGF2,HIF1A,REV3L,SNAI1,VEGFA
AVP		other	Inhibited	-2.035	2.02E-02	APLN,CCL2,COL3A1,EDNRB,EGR1,IL6,NGF,SST,TGFB1
miR-1914-5p (miRNAs w/seed CCUGUGC)		mature microrna	Inhibited	-2.033	4.21E-05	ABCA3,ABCD2,ABHD5,ACADSB,ACKR2,ACVR2A,ADAMTS15,ALDH4A1,ANKRD33B,ARHGAP26,ARHGEF19,ARHGEF4,ATP8B3,ATXN1,B4GALT1,BCL2L2,C2orf44,CCDC80,CCDC85C,CEMIP,CEP44,CLCF1,CLMN,CLYBL,CNR1,CS,CTDSPL,CTSC,CTSS,CTTNBP2NL,DHDDS,DHRS3,DSCC1,EPN2,FAM196A,FCRLB,FLRT3,FRMPD4,G0S2,GAS7,GHR,GLDN,HAUS7,IL16,KAZALD1,KIAA1644,KIAA1755,LAIR1,LCORL,LRIG1,LSS,LVRN,MAP3K4,MDM1,MEGF9,MFSD6,MFSD9,MGAT3,MKL2,MKNK2,MLYCD,MMD,MMP2…
miR-3160-3p (miRNAs w/seed GAGCUGA)		mature microrna	Inhibited	-2.030	5.93E-07	ACADSB,ADAM12,ADAMTS1,ADAMTS4,ADAMTS6,ADAMTS9,ADH1B,ADRBK2,ALDH9A1,ANK3,ANKS1A,ANO6,ANO7,ANXA3,APOL1,ARID3B,ARL6IP5,BCKDHB,BTBD19,C3orf70,C6orf132,CCDC113,CENPP,COL4A4,COLEC12,CORO6,COX7B,CREB3L1,CS,CSPG4,CXCL5,CYP11A1,DAAM2,DIXDC1,DKK1,DNER,DYRK2,DYSF,EEPD1,EFHC1,ELAC2,EPB41L4A,EPN2,FADS1,FBXL7,FGF2,FGF9,FHL3,FN1,GAS7,GPX8,GRIA3,GRID1,H2AFJ,HADH,HGF,HIF1A,HIPK2,HOXB3,HSPA1A/HSPA1B,ID4,IER5L,IRF4…
miR-124-3p (and other miRNAs w/seed AAGGCAC)		mature microrna	Inhibited	-2.026	9.02E-27	ABCD1,ABHD5,ACADVL,ACAN,ACHE,ACSL1,ACVR2B,ADAM19,ADAMTS14,ADAMTS6,ADAMTS9,ADGRL1,ALDH1L2,ALDH9A1,AMOT,ANO6,APLN,AQP1,AR,ARHGAP28,ARHGEF4,ARRB1,ASB1,ASPA,AURKA,B4GALT1,BACH2,BCAT1,BCL2L11,BDNF,BMF,BMP6,BTG2,C1GALT1,C2orf88,CACNB4,CADPS,CARHSP1,CAV1,CCDC121,CCDC71L,CCDC88A,CCL2,CCND3,CDH2,CEBPA,CENPP,CEP44,CHP1,CHST1,CHSY1,CLEC14A,CLIC6,CLIP1,CLMN,CNKSR3,COLEC11,CPEB1,CTDSPL,CTGF,CTXN1,CYB5A,CYCS,D…
RICTOR		other	Inhibited	-2.026	3.23E-02	AR,ATP5A1,ATP5B,ATP5F1,ATP5G3,ATP6V1B1,BBC3,BCL2L1,BCL2L11,CFLAR,COX7A1,COX7B,CYC1,FABP5,HIF1A,IFI16,IFIT2,IL7R,NCAM2,NDUFA4,NDUFA4L2,NDUFAB1,NDUFV1,PPA1,PSMB9,PSMD8,PTGS2,RGS16,RSL24D1,SDHA,SGK1,UQCRC1,UQCRC2,UQCRFS1,VCAM1
IL18		cytokine	Inhibited	-2.023	1.30E-03	ADIPOQ,BCL2,BCL2L1,CCL11,CCL2,CFLAR,CSF1,CXCL12,CXCL16,CXCL8,FAS,GJA1,HLX,ICAM1,IL18BP,IL18R1,IL6,IRF1,MMP15,NFKBIZ,PTGS2,SAMHD1,SMAD3,VCAM1,VEGFA	619 (13)
STK40		kinase	Inhibited	-2.021	3.64E-04	APOE,CCL2,CEBPA,CXCL1,CXCL5,CXCL8,FABP4,FGF18,PDPN,PPARG,PTGS2,WNT2	520 (10)
GLI1	-3.924	transcription regulator	Inhibited	-2.020	2.34E-11	ACADVL,BCL2,BNC1,CAV1,CDH11,CMPK2,COL1A1,COL2A1,CSF1,DIO2,DKK1,EGR3,FAS,FHL1,GATA6,GLI1,GRIA3,ID2,IGF1,IGF2,IL6,INSIG1,JUP,KLF4,MEF2C,MMP2,NAV3,NDRG2,NIPAL2,NOG,NREP,PCOLCE2,PDGFA,PGM2L1,PHLDA2,PIM1,PPAP2C,PTH1R,PVR,RAB34,RPS6KA1,RUNX2,RXRA,SALL1,SDHA,SFRP1,SNAI1,SOX5,SOX9,SYNE1,VEGFA	793 (21)
sorafenib		chemical drug	Inhibited	-2.020	1.72E-04	BCL2L1,CCND3,CFLAR,CXCL8,DDIT3,ERN1,HIF1A,PPP1R15A,ZEB1	631 (16)
miR-4506 (miRNAs w/seed AAUGGGU)		mature microrna	Inhibited	-2.017	1.33E-01	ADGRG6,ARMC8,CADPS,CAV1,CCDC71L,COX7B,DHTKD1,DNM1,DPF3,F2RL2,FAM213A,FBN2,FKBP5,FMO2,GYPE,HEG1,HIPK2,HSPA12A,IGSF10,JARID2,KANK4,KIAA1161,KLF6,LANCL2,LMO3,LONRF1,MGST1,MT1A,OLFML2A,OLR1,PGAP1,PRRG1,PTGS1,RCAN2,S100A3,SCD,SFRP2,SGCD,SLC44A1,SMAD3,SUOX,TIPARP,TMEM194B,TPRG1,TXLNG,USP53,ZNF654
miR-100-5p (and other miRNAs w/seed ACCCGUA)		mature microrna	Inhibited	-2.016	8.64E-04	ADGRG1,ANTXR1,CASZ1,CCND3,CLYBL,CTDSPL,CXCL16,DDX26B,EGR2,FKBP5,FZD5,GPRC5B,HS3ST2,HS3ST3B1,IFIT2,IFIT3,IGF2,IMPDH1,ITPK1,LRRC8B,MAN2A2,MYCBP,NIPAL2,NOX4,PCSK9,PDLIM4,PPIF,RASSF4,RNF144B,RRAGD,SLC44A1,TMEM135,TNFAIP8,TRIB2
miR-3156-3p (miRNAs w/seed UCCCACU)		mature microrna	Inhibited	-2.010	4.22E-08	ABCA9,ACSM5,ACVR1C,ADAMTS6,ADCY6,AGFG2,AMOT,ANKS1A,ANOS1,AOX1,ARHGEF26,ARRDC3,B4GALT1,BDKRB2,BNC2,BTG2,C12orf75,C17orf59,C5orf30,CACNB4,CALCRL,CASP7,CCDC113,CCL11,CENPP,CHST2,CHST6,CLMN,CMPK2,CNNM1,CTAGE5,CTSC,CXCL12,DIXDC1,DTWD1,EDNRB,EFEMP1,EFS,ELOVL5,EPB41L4A,EPHA4,ERO1LB,ETV5,FZD5,GALNT15,GATA6,GCC1,GCDH,GDAP2,GDF10,GLUL,GLYCTK,GPAM,GPR63,GPRC5A,GYPE,HIPK2,HMCN1,HSDL2,HSPA12A,ID4,IKZF2,IL18BP…
miR-532-5p (and other miRNAs w/seed AUGCCUU)		mature microrna	Inhibited	-2.008	3.07E-06	ACKR4,ADGRG6,ADRBK2,ANK3,ANKEF1,ANO3,ARMC8,C2orf72,CACHD1,CAP2,CCBE1,CD163,CDC14A,CDO1,CEP44,CHAC2,CHST6,CTSS,CXCL1,CXCL12,CYCS,DOCK8,DSCC1,EPHA4,EYA2,FAM185A,FLRT2,FMO2,GAREM,GPC4,HOXB3,ID4,IKZF2,ITGB8,KAT2B,KAZN,KCNK2,LEP,LURAP1L,MAF,MAP2,MAST4,MCTP1,ME3,MMP16,MTMR4,NAPEPLD,NKD1,NOX4,NRG1,PAIP2B,PALLD,PAQR8,PCSK1,PDE4D,PKP2,PLK2,PLS3,PLXNA4,POC1B,PPM1D,RAD1,RAI2,RASSF5,RGPD3 (includes others),R…
miR-4722-3p (and other miRNAs w/seed CCUGCCA)		mature microrna	Inhibited	-2.003	1.11E-08	ACER2,ACVRL1,ADAM12,ADAMTS15,ADGRL1,AIFM2,ANOS1,ANTXR1,APOL1,ARHGAP18,ARRB1,ASAP3,ATP5F1,AZIN2,BACE2,BAIAP3,BCL2L1,BDH1,BMF,BNC1,C1orf226,C1QTNF1,C1RL,C2CD2,C9orf91,CAMKK1,CCDC85C,CD70,CDC14A,CDHR1,CEACAM19,CEBPA,CEMIP,CFLAR,CHKA,CHP1,CLSTN1,CLSTN2,COL4A4,CSMD2,CYGB,CYP27C1,CYP7B1,DCUN1D3,DDIT4,DHODH,DHRS3,DIXDC1,DMD,EBF4,ENGASE,EPHB3,EPN2,ESRRA,F2R,FADS1,FAIM2,FAM129A,FAM199X,FAM213A,FAM84B,FGF7…
TGFBR1	-2.227	kinase	Inhibited	-2.003	8.64E-08	BGN,BHLHE40,COL1A1,COL1A2,CTGF,EDN1,EGR2,FGF21,FGF9,FMOD,FN1,GAS1,HAS2,ID4,JAG1,LTBP1,OSR1,PDK4,SERPINE1,TGFBI,WNT11,WNT9A,ZFP36	595 (18)
ST3-Hel2A-2		chemical reagent		-2.000	1.67E-02	DDIT3,EGR2,HERPUD1,IER3
EIF4G2		translation regulator	Inhibited	-2.000	1.15E-02	HIF1A,IGF2,PLAT,SERPINE2
UBD		other	Inhibited	-2.000	1.67E-02	ACOT1,ACSL1,PPARGC1A,PSMB9
LOX		enzyme	Inhibited	-2.000	3.84E-02	BCL2,COL3A1,ELN,SNAI1,TEK
OBP2B		transporter	Inhibited	-2.000	1.13E-03	FASN,MLXIPL,PPARG,SCD
